# Supplementary material for: The Trichinella Super‐Pangenome Reveals the Evolution of Encapsulation and Predicted Host–Parasite Protein Interactions
Source: Adv Sci (Weinh). 2026 Apr 10:e23161. Online ahead of print. doi: 10.1002/advs.202523161 (PMC13334664; doi:10.1002/advs.202523161)
Supplement: Supplementary file 1 — Supporting File 1: advs75236‐sup‐0002‐TableS1.xlsx. [file ADVS-9999-e23161-s002.xlsx]

## Sheet: ST1
Supplementary Table 1 | Statistics of the data generated for each of the wild Trichinella species
Trichinella species	libraries	Insert size	Total data (G)	Read length (bp)	Sequence coverage (×)
T. spiralis (T1)	Illumina reads	350bp	7.43	150	122.25
	PacBio reads	--	10.01	--	164.7
	Hi-C	350bp	8.74	150	143.8
T. nativa (T2)	Illumina reads	350bp	7.26	150	131.29
	PacBio reads	--	11.4	--	206.16
	Hi-C	350bp	7.23	150	130.75
T. britovi (T3)	Illumina reads	350bp	7.53	150	124.73
	PacBio reads	--	14.4	--	238.53
	Hi-C	350bp	6.24	150	103.36
T. pseudospiralis (T4)	Illumina reads	350bp	7.06	150	125.1
	PacBio reads	--	10.4	--	184.28
	Hi-C	350bp	6.94	150	122.97
T. murrelli (T5)	Illumina reads	350bp	7.52	150	130.84
	PacBio reads	--	18.3	--	318.41
	Hi-C	350bp	6.08	150	105.79
Trichinella T6	Illumina reads	350bp	7.11	150	119.19
	PacBio reads	--	13.9	--	233.01
	Hi-C	350bp	6.91	150	115.83
T. nelsoni (T7)	Illumina reads	350bp	7.19	150	124.07
	PacBio reads	--	13.7	--	236.41
	Hi-C	350bp	6.11	150	105.43
Trichinella T8	Illumina reads	350bp	6.82	150	111.26
	PacBio reads	--	10.1	--	164.76
	Hi-C	350bp	5.93	150	96.74
Trichinella T9	Illumina reads	350bp	7.66	150	135
	PacBio reads	--	10.1	--	178
	Hi-C	350bp	6.54	150	115.26
T. papuae (T10)	Illumina reads	350bp	7.66	150	116.57
	PacBio reads	--	12.8	--	194.78
	Hi-C	350bp	6.36	150	96.78
T. zimbabwensis (T11)	Illumina reads	350bp	7.29	150	114.05
	PacBio reads	--	12.4	--	194
	Hi-C	350bp	6.54	150	102.32
T. patagoniesis (T12)	Illumina reads	350bp	7.32	150	122.72
	PacBio reads	--	13.9	--	233.04
	Hi-C	350bp	6.11	150	102.44

## Sheet: ST2
Supplementary Table 2 | Male genome sequencing coverage depth for each chromosome of each species
Trichinella species	Chr1			Chr2			ChrX
	Length (bp)	Coverage(%)	MeanDepth	Length (bp)	Coverage(%)	MeanDepth	Length (bp)	Coverage(%)	MeanDepth
T1 (ISS534)	19538159	99.7	141.55	16569897	99.71	133.69	16312028	96.79	66.2
T2 (ISS70)	20302259	99.65	134.82	17189547	99.29	133.7	15691068	98.12	70.99
T3 (ISS100)	23006088	99.36	158.77	16836887	99.91	151.82	16253031	98.92	80.16
T4 (ISS141)	18603900	99.75	148.52	17051193	99.03	133.82	16173381	98.11	65.05
T5 (ISS35)	20570385	99.6	163.1	16737568	99.93	156.41	15954330	98.95	78.44
T6 (ISS34)	19757163	99.54	140.67	16832652	99.88	135.54	15674033	99.03	73.82
T7 (ISS37)	21728456	98.73	120.93	16665011	99.64	114.79	14595719	99.11	74.89
T8 (ISS124)	22220684	98.23	136.34	17025556	99.37	147.86	17340444	97.41	72.87
T9 (ISS408)	20625309	99.43	150.86	16725136	99.77	139.71	15735276	98.55	72.8
T10 (ISS1980)	19281458	99.45	135.91	18553640	99.15	119.75	18120485	98.75	61.91
T11 (ISS1029)	20401447	98.74	127.69	18571553	99.68	123.69	18651777	98.15	59
T12 (ISS1826)	21666795	99.5	145.22	16676971	99.96	145.88	16014203	99.07	74.1

## Sheet: ST3
Supplementary Table 3 | Compare the assembly results with the previous version
Description	T1			T2		T3		T4		T5		T6		T7		T8		T9		T10		T11		T12
Isolate ID	ISS534	ISS195	ISS3	ISS70	ISS10	ISS100	ISS120	ISS141	ISS13	ISS35	ISS417	ISS34	ISS34	ISS37	ISS37	ISS124	ISS272	ISS408	ISS409	ISS1980	ISS1980	ISS1029	ISS1029	ISS1826	ISS2496
Source	This study	NCBI Ref	Korhonen et al.	This study	NCBI Ref	This study	NCBI Ref	This study	NCBI Ref	This study	NCBI Ref	This study	NCBI Ref	This study	NCBI Ref	This study	NCBI Ref	This study	NCBI Ref	This study	NCBI Ref	This study	NCBI Ref	This study	NCBI Ref
Genome size (bp)	60778089	63525422	50025957	55298063	47236232	60369333	51504795	56435383	56636606	57473486	49016728	59673582	50853738	57950719	47436005	61300507	49331761	56740686	49075249	65713553	46844510	63918001	50795114	59646474	49773209
Number of scaffolds; contigs	171; 248	6,863; 9,313	7,652; 8,014	26; 113	2,483; 2,752	65; 185	7,991; 8,609	89; 170	320; 320	65; 179	5,242; 5,656	98; 137	5,951; 6,416	61; 181	2,969; 3,368	74; 147	4,124; 4,628	58; 91	5,752; 6,279	152; 199	2,542; 2,726	102; 159	10,839; 11,392	77; 114	6,623; 6,903
GC content (%)	33.39	33.91	33.5	33.74	33.45	34.08	33.5	32.43	32.57	33.68	33.5	33.83	33.5	33.95	33.5	33.85	33.5	33.94	33.5	32.72	32.5	32.91	33	34	33.5
Contig N50 (bp)	2459534	76707	132086	1854148	104719	2499384	104317	1422550	1024593	3389984	98153	3009559	106131	3338753	141065	1925347	120751	2974216	113887	2370903	153339	3040425	114936	3793377	121031
Scaffold N50 (bp)	16569897	6373445	212546	17189547	144527	16836887	147150	17051193	1024593	16737568	106482	16832652	158103	16665011	293867	17320444	239129	16725136	212690	18553640	222396	18651777	205645	16676971	154103
Number of gene models	17036	16380	14737	16712	12838	18941	16058	17087	9,495	17385	14852	17850	15241	16394	13229	18584	14919	17170	13111	17558	11837	18183	14764	18174	15319
Mean gene length (bp)	2341	1826	2510	2441	2743	2310	2370	2378	2741	2321	2364	2366	2412	2545	2625	2316	2368	2327	2939	2311	3159	2257	2609	2319	2436
Mean CDS length (bp)	928	955	1429	957	1500	896	1397	908	1361	930	1362	965	1359	996	1470	904	1355	935	1571	923	1502	902	1383	912	1322
Mean exon length (bp)	177	179	181	183	190	183	196	175	174	182	189	188	191	188	190	183	187	185	206	183	208	185	205	181	206
Repeat content (%)	32.18	18	18.97	25.63	17.79	30.69	21.8	19.25	16.12	28.32	18.78	28.64	20.29	27.27	17.26	30.5	18.68	28.43	6.74	31.98	14.47	30.24	20.99	30.63	19.64
BUSCO eukaryota (%)	93	74.9	92.6	92.5	91	92.6	90.2	91.8	83.9	91.3	87.8	93	89	92.9	90.2	90.2	90.2	92.2	82.4	94.2	84.7	95.3	84.3	94.9	87.4
BUSCO nematode (%)	70	66.8	71	69.8	68.8	69.6	67.7	69.8	62.3	70.3	67.2	69.8	67.6	68.5	68.1	69.4	68.7	69.9	64.6	70.8	65	70.4	64.5	70.2	66.4

## Sheet: ST4
Supplementary Table 4 | Details of the repeat elements identified in genome assemblies of different Trichinella species
Description	T1 (ISS534)	T2 (ISS70)	T3 (ISS100)	T4 (ISS141)	T5 (ISS35)	T6 (ISS34)	T7 (ISS37)	T8 (ISS124)	T9 (ISS408)	T10 (ISS1980)	T11 (ISS1029)	T12 (ISS1826)
DNA transposons (%)	5.36	4.46	5.57	1.91	5.75	6.53	6.87	7.77	5.34	8.5	2.97	7.69
SIINE (%)	0.08	0.08	0	0	0	0	0	0	0.01	0	0.21	0.04
LINE (%)	0.57	1.54	3.9	0.32	3.4	1.64	1.74	2.41	2.97	0.29	5.39	1.19
LTR (%)	1.92	1.77	6.67	2.07	2.48	2.75	4.18	3.23	3.42	1.69	1.05	3.09
Rolling-circles (%)	0.01	0.13	0.01	0	0.01	0.11	0.02	0.03	0	0	0.03	0.33
Simple repeats (%)	2.07	2.28	2.19	2.92	2.26	2.18	2.32	2.18	2.28	2.21	2.35	2.21
Low complexity (%)	0.41	0.47	0.44	0.73	0.46	0.46	0.46	0.44	0.46	0.49	0.51	0.44
Other (%)	0.21	0.32	1.18	0.03	0.09	0.74	0.83	1.17	0.28	0.03	0.96	0.05
Unclassified (%)	21.92	14.58	10.73	11.27	13.87	14.23	10.85	13.27	13.67	18.77	16.77	15.59
Total interspersed repeats ratio (%)	29.85	22.43	26.88	15.57	25.5	25.15	23.63	26.68	25.41	29.24	26.38	27.59
Total repeat content (%)	32.55	25.63	30.69	19.25	28.32	28.64	27.27	30.5	28.43	31.98	30.24	30.63

## Sheet: ST5
Supplementary Table 5 | Details of the non-coding RNA identified in genome assemblies of different Trichinella species
Description	T1 (ISS534)	T2 (ISS70)	T3 (ISS100)	T4 (ISS141)	T5 (ISS35)	T6 (ISS34)	T7 (ISS37)	T8 (ISS124)	T9 (ISS408)	T10 (ISS1980)	T11 (ISS1029)	T12 (ISS1826)
tRNA	113	151	114	105	108	150	124	112	108	109	115	111
ribozyme	2	2	2	2	2	3	2	2	2	2	2	2
miRNA	12	14	14	13	14	15	13	14	14	15	17	14
rRNA	73	106	301	34	58	161	117	165	58	38	106	63
snRNA	29	30	22	35	27	49	33	29	16	27	35	32
Others	18	13	13	8	17	18	21	17	14	8	8	13

## Sheet: ST6
Supplementary Table 6 | Details of gene function annotation in genome assemblies of different Trichinella species
Description	T1 (ISS534)		T2 (ISS70)		T3 (ISS100)		T4 (ISS141)		T5 (ISS35)		T6 (ISS34)		T7 (ISS37)		T8 (ISS124)		T9 (ISS408)		T10 (ISS1980)		T11 (ISS1029)		T12 (ISS1826)
	Count	Ratio	Count	Ratio	Count	Ratio	Count	Ratio	Count	Ratio	Count	Ratio	Count	Ratio	Count	Ratio	Count	Ratio	Count	Ratio	Count	Ratio	Count	Ratio
NR	15544	0.912421	15740	0.941838	17946	0.947468	15579	0.911746	16351	0.940523	16763	0.939104	15104	0.921313	17495	0.941401	16180	0.942341	15839	0.902096	16681	0.917395	17088	0.940244
KEGG	6520	0.382719	6619	0.396063	6953	0.367087	6509	0.380933	6666	0.383434	7017	0.393109	6628	0.404294	6871	0.369727	6702	0.390332	6575	0.374473	6835	0.375901	6854	0.377132
GO	5969	0.350376	6059	0.362554	6351	0.335304	5997	0.350969	6058	0.348461	6257	0.350532	6042	0.368549	6267	0.337226	6067	0.353349	5998	0.341611	6277	0.345213	6094	0.335314
AntiFam	3	0.000176098	2	0.000119674	1	5.27955e-05	5	0.00029262	1	5.75209e-05	2	0.000112045	1	6.09979e-05	4	0.000215239	2	0.000116482	4	0.000227816	3	0.000164989	1	5.50237e-05
CDD	2881	0.169112	2878	0.172212	2959	0.156222	2811	0.164511	2901	0.166868	2935	0.164426	2927	0.178541	2949	0.158685	2909	0.169423	2863	0.16306	2952	0.162349	2897	0.159404
Coils	1712	0.100493	1732	0.103638	1865	0.0984637	1675	0.0980277	1795	0.10325	1827	0.102353	1796	0.109552	1858	0.0999785	1779	0.103611	1743	0.099271	1805	0.0992685	1834	0.100913
FunFam	2334	0.137004	2375	0.142113	2464	0.130088	2360	0.138117	2404	0.13828	2412	0.135126	2366	0.144321	2458	0.132264	2411	0.140419	2367	0.13481	2452	0.134851	2383	0.131121
Gene3D	5583	0.327718	5726	0.342628	6056	0.31973	5640	0.330075	5726	0.329364	5870	0.328852	5692	0.3472	6012	0.323504	5761	0.335527	5624	0.32031	5877	0.323214	5796	0.318917
Hamap	216	0.012679	213	0.0127453	215	0.011351	212	0.0124071	217	0.012482	212	0.0118768	211	0.0128706	215	0.0115691	207	0.0120559	216	0.0123021	220	0.0120992	214	0.0117751
MobiDBLite	3940	0.231275	4174	0.249761	4550	0.24022	3985	0.233218	4174	0.240092	4609	0.258207	4186	0.255337	4513	0.242843	4245	0.247234	3935	0.224114	4159	0.22873	4246	0.23363
NCBIfam	586	0.0343977	589	0.0352441	592	0.0312549	579	0.0338854	597	0.0343399	589	0.0329972	586	0.0357448	595	0.0320168	590	0.0343623	585	0.0333181	598	0.0328879	595	0.0327391
PANTHER	6548	0.384363	6661	0.398576	7127	0.376274	6536	0.382513	6672	0.383779	7037	0.39423	6672	0.406978	7013	0.377368	6704	0.390448	6565	0.373904	6867	0.37766	6867	0.377847
Pfam	6435	0.37773	6571	0.393191	7026	0.370941	6424	0.375958	6606	0.379983	6739	0.377535	6588	0.401854	6895	0.371018	6682	0.389167	6534	0.372138	6838	0.376066	6695	0.368383
PIRSF	401	0.0235384	380	0.0227382	415	0.0219101	391	0.0228829	383	0.0220305	381	0.0213445	387	0.0236062	410	0.022062	375	0.0218404	395	0.0224969	425	0.0233735	376	0.0206889
PRINTS	1326	0.0778352	1352	0.0809	1424	0.0751808	1352	0.0791245	1387	0.0797814	1362	0.0763025	1329	0.0810662	1380	0.0742574	1354	0.0788585	1340	0.0763185	1373	0.0755101	1337	0.0735666
ProSitePatterns	1666	0.0977929	1675	0.100227	1765	0.0931841	1698	0.0993738	1708	0.0982456	1718	0.0962465	1697	0.103513	1710	0.0920146	1693	0.0986022	1690	0.0962524	1736	0.0954738	1676	0.0922197
ProSiteProfiles	3432	0.201456	3490	0.208832	3653	0.192862	3427	0.200562	3496	0.201093	3646	0.204258	3511	0.214164	3608	0.194146	3537	0.205999	3440	0.195922	3584	0.197107	3562	0.195994
SFLD	36	0.00211317	37	0.00221398	37	0.00195343	37	0.00216539	34	0.00195571	37	0.00207283	36	0.00219593	37	0.00199096	37	0.00215492	37	0.0021073	39	0.00214486	36	0.00198085
SMART	3119	0.183083	3126	0.187051	3228	0.170424	3148	0.184234	3146	0.180961	3170	0.177591	3131	0.190985	3222	0.173375	3190	0.185789	3141	0.178893	3244	0.178408	3153	0.17349
SUPERFAMILY	5291	0.310578	5422	0.324438	5638	0.297661	5347	0.312928	5392	0.310152	5617	0.314678	5372	0.327681	5575	0.299989	5467	0.318404	5296	0.301629	5527	0.303965	5550	0.305381
At least one annotated gene is assigned	15643	0.918232	15825	0.946924	18041	0.952484	15704	0.919061	16454	0.946448	16896	0.946555	15226	0.928754	17589	0.946459	16275	0.947874	15966	0.909329	16827	0.925425	17170	0.944756
Number of gene models	17036	1	16712	1	18941	1	17087	1	17385	1	17850	1	16394	1	18584	1	17170	1	17558	1	18183	1	18174	1

## Sheet: ST7
Supplementary Table 7| Details of gene families
Orthogroup	T1	T2	T3	T5	T6	T7	T8	T9	T12	T4	T10	T11	T. suis	C. elegans
Single Copy orthologs	4077	4077	4077	4077	4077	4077	4077	4077	4077	4077	4077	4077	1128	1128
Multiple copy orthologs	670	798	1041	847	841	812	993	851	852	544	655	647	119	256
Unique paralogs	813	88	192	150	489	530	91	110	558	2242	978	782	749	15037
Unclustered	1001	411	524	439	655	983	612	464	648	2097	1168	1298	2102	4743
Others	10475	11336	13105	11871	11787	9991	12808	11667	12040	8131	10676	11369	5732	7426

## Sheet: ST8
Supplementary Table 8| Gene families of expansion and contraction
FamilyID	Pfam	T5<1>	T9<2>	T3<3>	T8<4>	T6<5>	T2<6>	T12<7>	T1<8>	T7<9>	T10<10>	T11<11>	T4<12>	OgTs<13>	<14>	<15>	<16>	<17>	<18>	<19>	<20>	<21>	<22>	<23>	<24>	<25>
F0000092	PF00300,PF03200,PF05365,PF13843,PF16923	1	0	0	-2	0	4	6	5	-3	0	5	-2	0	0	5	2	0	0	0	0	0	0	0	0	0
F0000488	PF04500,PF12937,PF13516,PF15376	0	1	0	0	1	0	0	3	0	1	0	0	0	0	1	0	0	0	0	0	0	0	2	0	0
F0001342	PF00435,PF00621,PF13716,PF22697	0	0	0	0	0	0	0	3	0	0	0	0	1	0	0	0	0	0	0	0	0	0	0	0	1
F0001825	PF00010,PF00176,PF00271,PF00439,PF00443,PF07529,PF07533,PF08880,PF14619	0	0	0	0	0	0	0	3	0	0	0	0	0	0	0	0	0	0	0	0	0	0	0	0	0
F0001885	PF21044	0	0	0	0	0	0	0	3	0	0	0	0	0	0	0	0	0	0	0	0	0	0	0	0	0
F0000316	PF00078	0	0	0	1	1	-4	-2	2	0	0	-1	0	1	0	2	0	0	0	0	-2	2	0	1	0	-1
F0001010	PF00638,PF07156,PF08911,PF13450	0	0	0	0	0	0	0	2	-1	0	0	0	0	0	1	0	0	0	-1	0	0	0	0	0	0
F0000654	PF00581	0	0	0	0	0	0	0	2	0	0	0	0	0	0	1	0	0	0	0	0	1	0	0	0	0
F0000569	PF03265,PF16367	0	0	0	0	0	0	0	2	0	0	2	0	0	0	0	0	0	0	-1	0	0	0	0	1	1
F0001873	PF01400,PF01549	0	0	0	0	0	0	0	2	0	0	1	0	0	0	0	0	0	0	0	0	0	0	0	0	0
F0002477	PF18701	0	0	-1	2	2	0	-1	2	0	0	0	0	0	0	0	0	0	0	0	0	0	0	0	-1	0
F0001287	PF00250,PF00335,PF00498	0	0	1	0	2	0	1	2	0	0	0	0	0	0	0	0	0	0	0	0	0	0	0	0	0
F0001561	PF00169,PF00536,PF00595,PF00703,PF10534,PF17753,PF22666	0	1	0	0	0	0	1	2	0	0	0	0	0	0	0	0	0	0	0	0	0	0	0	0	0
F0001399	PF00041,PF00708,PF07714	0	0	0	0	0	0	0	2	0	0	0	0	1	0	0	0	0	0	0	0	0	0	1	0	0
F0001550	PF00567,PF16093	0	0	0	0	0	0	-1	2	0	0	0	0	0	0	0	0	0	0	0	0	0	0	0	1	0
F0001968	PF15247	0	0	0	0	0	0	0	2	0	0	0	0	0	0	0	0	0	0	0	0	0	0	0	0	0
F0001969	PF01532	0	0	0	0	0	0	0	2	0	0	0	0	0	0	0	0	0	0	0	0	0	0	0	0	0
F0001971	PF07766	0	0	0	0	0	0	0	2	0	0	0	0	0	0	0	0	0	0	0	0	0	0	0	0	0
F0002232	PF00010,PF00989,PF14598	0	0	0	0	0	0	0	2	0	0	0	0	0	0	0	0	0	0	0	0	0	0	0	0	0
F0007435	PF00078,PF03031,PF17917,PF17919	0	0	0	0	0	-1	0	2	0	0	0	0	1	0	0	0	0	0	0	0	0	0	0	-1	0
F0002458	PF00412,PF00549,PF02629,PF05761	0	0	0	0	-1	0	0	2	0	0	0	0	0	0	0	0	0	0	0	0	0	0	0	0	0
F0000405	#N/A	-2	1	0	1	9	0	-1	2	0	0	1	-2	0	0	0	0	0	1	0	0	0	0	0	0	0
F0000060	PF00008,PF00090	0	0	1	0	-1	0	0	1	0	-1	0	0	0	0	6	3	0	0	1	0	0	0	0	0	-1
F0000033	PF05699	-2	30	-5	0	8	-1	-1	1	3	1	0	-1	0	0	6	3	-1	0	0	0	-1	0	8	0	0
F0000605	PF00571,PF00654,PF05334	0	0	0	1	1	0	1	1	0	0	0	1	0	0	1	0	0	0	0	0	0	0	0	0	0
F0001222	PF00009,PF00100,PF00679,PF25057,PF25118	0	0	0	0	0	1	0	1	0	-1	2	0	1	0	1	-1	0	0	0	0	0	0	0	0	0
F0000726	PF00076,PF21369	0	0	0	0	0	0	0	1	0	0	1	0	0	0	1	0	0	0	0	0	0	0	0	0	0
F0001205	PF00270,PF00271,PF00899,PF04408,PF07717,PF16420,PF21010	1	0	1	0	0	0	0	1	0	0	0	0	1	0	1	-1	0	0	0	0	0	0	0	0	0
F0001283	PF00076,PF10498,PF13865	0	0	0	0	0	0	0	1	0	1	0	0	1	0	1	-1	0	0	0	0	0	0	0	0	0
F0001217	PF00100,PF05907	0	0	0	0	0	0	0	1	0	0	0	0	1	0	1	-1	0	0	0	1	0	0	0	0	0
F0001482	PF00515,PF06325,PF07719,PF13414,PF13649,PF16546,PF22528	0	0	0	0	0	0	0	1	0	0	0	0	1	0	1	-1	0	0	0	0	0	0	0	0	0
F0001655	PF00076,PF00160,PF10292	0	0	0	0	0	0	0	1	0	-1	0	0	1	0	1	-1	0	0	0	0	0	0	0	0	0
F0000749	PF00098	-2	0	1	0	0	0	1	1	0	0	0	0	1	0	1	0	0	-1	0	0	0	-1	0	0	-3
F0001664	PF00459,PF01529	0	0	0	0	0	0	0	1	0	0	-1	0	1	0	1	-1	0	0	0	0	0	0	0	0	0
F0000935	PF00023,PF10075,PF12796,PF13637	1	-1	0	0	1	-1	-1	1	-1	0	0	-1	0	0	1	0	0	0	0	0	0	0	0	0	0
F0000974	#N/A	0	0	0	0	0	0	0	1	-1	1	0	-1	0	0	1	0	0	0	0	-1	0	0	0	0	0
F0000693	PF00753,PF01648,PF01974,PF02778,PF17778,PF22624	1	-1	0	0	0	0	0	1	-1	0	0	3	1	0	0	0	0	0	0	0	-1	0	0	0	0
F0001439	PF01398,PF19445	1	0	0	0	1	0	0	1	0	0	0	1	1	0	0	0	0	0	0	0	0	0	0	0	0
F0001551	PF00249,PF00320,PF01426,PF01448,PF03154	1	0	0	0	0	0	0	1	0	0	0	1	1	0	0	0	0	0	0	0	0	0	0	0	0
F0001597	PF00169,PF00621,PF01182,PF15247	0	0	0	1	0	0	1	1	0	0	0	1	0	0	0	0	0	0	0	0	0	0	0	0	0
F0001016	PF00084,PF00094,PF00324,PF03522,PF03782,PF05615,PF06119,PF14048,PF16564,PF24462	0	0	2	0	0	0	0	1	0	0	0	1	1	0	0	-1	0	0	0	0	0	0	0	0	0
F0001451	PF01398,PF07162,PF23594	0	1	0	0	1	0	0	1	0	0	0	1	1	0	0	0	0	0	0	0	0	0	0	0	0
F0001266	PF00069,PF01663,PF04987	0	0	0	0	1	0	0	1	0	0	0	1	1	0	0	0	0	0	0	0	0	1	0	0	0
F0001644	PF00289,PF00364,PF01266,PF02785,PF02786,PF18140	0	0	0	0	1	0	1	1	0	0	0	1	0	0	0	0	0	0	0	0	0	0	0	0	0
F0002048	PF00071,PF08477	0	0	0	0	0	0	0	1	0	0	0	1	0	0	0	0	0	0	0	0	1	0	0	0	-1
F0001719	PF09335,PF10419	0	0	0	0	0	0	0	1	0	0	0	1	1	0	0	0	0	0	0	0	0	0	0	0	0
F0001742	PF00341,PF00501	0	0	0	0	0	0	0	1	0	0	0	1	1	0	0	0	0	0	0	0	0	0	0	0	0
F0001815	PF00025	0	0	0	0	0	0	0	1	0	0	0	1	1	0	0	0	0	0	0	0	0	0	0	0	0
F0001841	PF00400	0	0	0	0	0	0	1	1	0	0	0	1	0	0	0	0	0	0	0	0	0	0	0	0	0
F0001905	PF00008,PF00789,PF06816,PF12661,PF12796	0	0	0	0	0	0	0	1	0	0	0	1	1	0	0	0	0	0	0	0	0	0	0	0	0
F0002154	PF03719,PF21251	0	0	0	0	0	0	0	1	0	0	0	1	0	0	0	0	0	0	0	0	0	0	0	0	0
F0002222	#N/A	0	0	0	0	0	0	0	1	0	0	0	1	0	0	0	0	0	0	0	0	0	0	0	0	0
F0002264	PF01480	0	0	0	0	0	0	0	1	0	0	0	1	0	0	0	0	0	0	0	0	0	0	0	0	0
F0002422	PF00717,PF15985,PF21262	0	0	0	-1	0	1	0	1	-1	0	0	1	0	0	0	0	0	0	0	0	0	0	0	0	0
F0002183	PF00400,PF06293,PF12937	0	1	0	0	0	0	0	1	0	0	-1	1	0	0	0	0	0	0	0	0	0	0	0	0	0
F0001575	PF00004,PF01434,PF13923,PF17862	0	0	0	0	-1	0	0	1	0	0	3	0	1	0	0	0	0	0	0	0	0	0	0	0	0
F0001277	PF00149,PF00153,PF00383,PF00588,PF22435	1	0	1	0	1	0	0	1	0	0	2	0	0	0	0	0	0	0	0	0	0	0	0	0	0
F0001470	PF00147,PF05889	1	0	0	0	1	0	0	1	0	0	1	0	1	0	0	0	0	0	0	0	0	0	0	0	0
F0001448	PF00335	1	0	0	0	0	1	0	1	0	0	1	0	1	0	0	0	0	0	0	0	0	0	0	0	0
F0001514	PF00278,PF00481,PF00856,PF02784,PF05033	1	0	0	0	0	1	1	1	0	0	1	0	0	0	0	0	0	0	0	0	0	0	0	0	0
F0001567	PF00685,PF08231	0	0	0	0	0	2	0	1	0	0	1	0	0	0	0	0	0	0	0	0	0	0	0	0	0
F0001018	PF00005,PF12698,PF23321	0	0	0	0	0	0	0	1	0	0	1	0	7	0	0	0	0	0	0	0	0	0	0	0	0
F0001421	PF00704,PF00953,PF01607	0	0	0	0	0	0	0	1	0	0	1	0	3	0	0	0	0	0	0	0	0	0	0	0	0
F0001713	PF00118,PF00397,PF01846,PF23517	0	0	0	0	0	0	0	1	0	0	1	0	1	0	0	0	0	0	0	0	0	0	0	0	0
F0001995	#N/A	0	0	0	0	0	0	0	1	0	0	1	0	0	0	0	0	0	0	0	0	0	0	0	0	0
F0002156	#N/A	0	0	0	0	0	0	0	1	0	0	1	0	0	0	0	0	0	0	0	0	0	0	0	0	0
F0002157	PF11919,PF16507,PF23096	0	0	0	0	0	0	0	1	0	0	1	0	0	0	0	0	0	0	0	0	0	0	0	0	0
F0001115	PF00782,PF05631	0	-1	0	0	0	0	0	1	0	0	1	0	1	0	0	0	0	1	0	0	0	0	0	0	0
F0001430	PF23416	-1	0	0	0	0	0	1	1	0	0	1	0	1	0	0	0	0	0	0	0	1	0	0	0	0
F0001320	PF05669,PF07970,PF11938,PF13850	-1	0	0	0	0	0	0	1	0	0	1	0	1	0	0	0	0	0	1	0	0	0	0	0	0
F0001458	PF00579,PF00899,PF08825	1	0	0	1	0	0	1	1	0	1	0	0	0	0	0	0	0	0	0	0	0	0	0	0	0
F0001171	PF00085,PF10469,PF12171,PF12756,PF13848	1	0	0	0	0	0	0	1	0	1	0	0	2	0	0	0	0	0	0	0	0	1	0	0	0
F0001234	PF01391,PF01484	1	0	0	1	1	0	0	1	0	0	0	0	1	0	0	0	0	0	0	0	0	0	0	0	1
F0001096	PF00211,PF00620	1	0	1	0	0	0	0	1	0	0	0	0	1	0	0	-1	0	0	0	0	0	0	0	0	0
F0001826	PF00583	1	0	1	0	0	0	0	1	0	0	0	0	0	0	0	0	0	0	0	0	0	0	0	0	0
F0001273	PF00071,PF00076	1	0	0	0	0	1	0	1	0	0	0	0	0	0	0	0	0	0	0	0	0	0	0	1	0
F0001894	PF00300,PF00488,PF01363,PF05190,PF05192,PF11979	1	0	0	0	0	0	0	1	-1	0	0	0	0	0	0	0	0	0	0	0	0	0	0	0	1
F0002106	PF00240,PF08511,PF21392	1	0	0	0	0	0	0	1	0	0	0	0	0	0	0	0	0	0	0	0	0	0	0	0	0
F0002227	PF01569	1	0	0	0	0	0	0	1	0	0	0	0	0	0	0	0	0	0	0	0	0	0	0	0	0
F0002920	PF00298,PF03946,PF04719	1	-1	0	0	0	0	0	1	-1	0	0	0	0	0	0	0	0	0	0	0	-1	0	0	1	0
F0001489	PF00307,PF01217,PF03271	1	0	0	1	0	0	0	1	0	-1	0	0	0	0	0	0	0	0	0	0	0	0	0	1	0
F0000686	PF00270,PF00271,PF05020,PF05021,PF11543	1	0	0	-1	-1	0	0	1	-1	-1	0	0	1	0	0	0	0	0	0	0	0	0	0	1	0
F0001912	PF00503	0	0	0	1	0	0	0	1	0	1	0	0	0	0	0	0	0	0	0	0	0	0	0	0	0
F0001856	PF09727	0	0	0	0	1	0	0	1	0	1	0	0	0	0	0	0	0	0	0	0	0	0	0	0	0
F0001468	PF00135,PF11095	0	0	0	0	0	0	0	1	0	1	0	0	1	0	0	0	0	0	0	0	0	1	0	0	0
F0001398	PF03372	0	0	0	0	0	0	0	1	0	1	0	0	3	0	0	0	0	0	0	0	0	0	0	0	0
F0001673	PF03839	0	0	0	0	0	0	0	1	0	1	0	0	0	0	0	0	0	0	0	1	0	0	0	0	0
F0001674	PF03676,PF04824,PF04825	0	0	0	0	0	0	0	1	0	1	0	0	2	0	0	0	0	0	0	0	0	0	0	0	0
F0001741	PF08174,PF15383	0	0	0	0	0	0	0	1	0	1	0	0	1	0	0	0	0	0	0	0	0	0	0	0	0
F0002032	PF02214	0	0	0	0	0	0	0	1	0	1	0	0	0	0	0	0	0	0	0	0	0	0	0	0	0
F0002037	PF00753	0	0	0	0	0	0	0	1	0	1	0	0	0	0	0	0	0	0	0	0	0	0	0	0	0
F0001084	PF00035,PF00400,PF08145	0	0	0	1	0	0	0	1	0	0	0	0	2	0	0	0	0	0	0	0	0	1	0	0	1
F0000968	PF01388,PF01592,PF14580	0	0	0	1	0	0	0	1	0	0	0	0	2	0	0	0	-1	0	0	0	0	0	0	0	0
F0001902	PF00083	0	0	0	1	0	0	0	1	0	0	0	0	1	0	0	0	0	0	0	0	0	0	0	0	0
F0002035	PF00041,PF00078,PF01221,PF07679,PF13927	0	0	0	1	0	0	0	1	0	0	0	0	0	0	0	0	0	0	0	0	0	0	0	0	0
F0001565	PF00097,PF01044	0	0	3	0	0	0	0	1	0	0	0	0	0	0	0	0	0	0	0	0	0	0	0	0	0
F0000562	PF00063,PF00612,PF01843,PF01926,PF06071	0	0	2	0	0	0	0	1	0	0	0	0	0	0	0	0	0	0	0	0	8	0	0	0	0
F0001408	PF06728	0	1	1	0	1	0	0	1	0	0	0	0	1	0	0	0	0	0	0	0	0	0	0	0	0
F0002223	PF04042,PF08418,PF15072,PF16002,PF22062	0	0	1	0	1	0	0	1	-1	0	0	0	0	0	0	0	0	0	0	0	0	0	0	0	0
F0001562	PF02144,PF02886	0	0	1	0	0	1	0	1	0	0	0	0	1	0	0	0	0	0	0	0	0	0	0	0	0
F0002269	PF01926,PF06071	0	0	1	0	0	0	0	1	-1	0	0	0	1	0	0	0	0	0	0	0	0	0	0	0	0
F0001847	PF00076,PF05827,PF20520	0	0	1	0	0	0	0	1	0	0	0	0	1	0	0	0	0	0	0	0	0	0	0	0	0
F0002144	PF00240	0	0	1	0	0	0	0	1	0	0	0	0	0	0	0	0	0	0	0	0	0	0	0	0	0
F0001085	PF01549	0	2	0	0	1	0	0	1	0	0	0	0	2	0	0	0	0	0	0	0	0	0	0	0	1
F0001265	PF04851,PF09416,PF13086,PF13087,PF18141	0	2	0	0	0	0	0	1	0	0	0	0	0	0	0	0	0	0	0	0	0	0	0	1	0
F0001678	PF00498,PF00595,PF00788,PF01843	0	2	0	0	0	0	0	1	0	0	0	0	1	0	0	0	0	0	0	0	0	0	0	0	0
F0001312	PF02225,PF02815,PF13639,PF17123	0	1	0	0	0	0	1	1	0	0	0	0	1	0	0	0	0	0	0	0	0	0	0	0	1
F0001491	PF04258,PF13347	0	1	0	0	0	0	0	1	0	0	0	0	1	0	0	0	0	0	0	0	0	1	0	0	0
F0001727	PF02690,PF20628	0	1	0	0	0	0	1	1	0	0	0	0	0	0	0	0	0	0	0	0	0	0	0	0	0
F0002012	PF00076,PF05383,PF08777	0	1	0	0	0	0	0	1	0	0	0	0	0	0	0	0	0	0	0	0	0	0	0	0	0
F0001435	PF05615,PF14048,PF16564	0	1	0	0	-1	1	0	1	0	0	0	0	0	0	0	0	0	0	0	0	0	0	0	1	0
F0001122	PF00795,PF01974	0	0	0	0	1	0	0	1	0	0	0	0	4	0	0	0	0	0	0	0	0	0	0	0	1
F0001268	PF09412	0	0	0	0	1	0	1	1	0	0	0	0	3	0	0	0	0	0	0	0	0	0	0	0	0
F0001410	PF00397	0	0	0	0	1	0	1	1	0	0	0	0	0	0	0	0	0	0	0	0	0	0	0	0	1
F0002240	PF00069,PF04097	0	0	0	0	1	0	0	1	0	0	0	0	0	0	0	0	0	0	0	0	0	0	0	0	0
F0001780	PF04851,PF13625,PF13886,PF16203	0	0	0	0	0	1	0	1	0	0	0	0	1	0	0	0	0	0	0	0	0	0	0	0	0
F0001860	PF00153,PF01585,PF01734,PF06105	0	0	0	0	0	1	1	1	0	0	0	0	0	0	0	0	0	0	0	0	0	0	0	0	0
F0000899	#N/A	0	0	0	0	0	0	0	1	0	0	0	0	1	0	0	1	0	0	0	0	0	0	0	0	0
F0001578	PF01467,PF13656,PF22600	0	0	0	0	0	0	1	1	0	0	0	0	0	0	0	0	0	0	0	1	0	0	0	0	0
F0001631	PF02759,PF07773	0	0	0	0	0	0	1	1	0	0	0	0	0	0	0	0	0	0	0	0	0	0	0	0	1
F0001667	PF00227,PF01812,PF10584	0	0	0	0	0	0	0	1	0	0	0	0	1	0	0	0	0	0	0	0	0	0	0	0	1
F0001670	PF00085,PF04280,PF13848	0	0	0	0	0	0	0	1	0	0	0	0	1	0	0	0	0	0	0	0	0	0	0	0	1
F0001751	PF05915	0	0	0	0	0	0	0	1	-1	0	0	0	0	0	0	0	0	0	0	0	0	0	0	1	0
F0001790	PF00089,PF00675,PF05193,PF16187,PF22456	0	0	0	0	0	0	1	1	0	0	0	0	1	0	0	0	0	0	0	0	0	0	0	0	0
F0000557	PF08216	0	0	0	0	0	0	0	1	0	0	0	0	0	0	0	2	0	0	0	0	0	0	0	0	0
F0001406	#N/A	0	0	0	0	0	0	0	1	0	0	0	0	0	0	0	0	0	0	1	0	0	0	0	0	0
F0001878	PF01400,PF01549,PF07986	0	0	0	0	0	0	0	1	0	0	0	0	0	0	0	0	0	0	0	0	0	0	0	0	1
F0001990	PF00093,PF00431,PF07645,PF07699,PF12662,PF14670	0	0	0	0	0	0	0	1	0	0	0	0	1	0	0	0	0	0	0	0	0	0	0	0	0
F0002002	PF00889,PF09412,PF25025	0	0	0	0	0	0	0	1	0	0	0	0	1	0	0	0	0	0	0	0	0	0	0	0	0
F0002010	PF03165,PF03166	0	0	0	0	0	0	0	1	0	0	0	0	1	0	0	0	0	0	0	0	0	0	0	0	0
F0002089	PF00808,PF16363	0	0	0	0	0	0	0	1	0	0	0	0	1	0	0	0	0	0	0	0	0	0	0	0	0
F0002120	PF03152,PF04699,PF24842	0	0	0	0	0	0	0	1	0	0	0	0	1	0	0	0	0	0	0	0	0	0	0	0	0
F0002258	#N/A	0	0	0	0	0	0	0	1	0	0	0	0	1	0	0	0	0	0	0	0	0	0	0	0	0
F0001170	PF09816,PF14608	0	0	0	0	0	0	0	1	0	0	0	0	0	0	0	0	-1	0	0	0	0	0	0	0	0
F0002346	PF00400,PF04053,PF06957,PF23953	0	0	0	0	0	0	0	1	0	0	0	0	0	0	0	0	0	0	0	0	0	0	0	0	0
F0002374	PF00076,PF00856,PF01923	0	0	0	0	0	0	0	1	0	0	0	0	0	0	0	0	0	0	0	0	0	0	0	0	0
F0002378	PF22892,PF22935	0	0	0	0	0	0	0	1	0	0	0	0	0	0	0	0	0	0	0	0	0	0	0	0	0
F0002441	PF00089,PF00225,PF02518,PF10436	0	0	0	0	0	0	0	1	0	0	0	0	0	0	0	0	0	0	0	0	0	0	0	0	0
F0002601	PF12796,PF13637	0	0	0	0	0	0	0	1	0	0	0	0	0	0	0	0	0	0	0	0	0	0	0	0	0
F0002808	PF01529,PF02210,PF16184	0	0	0	0	0	0	0	1	0	0	0	0	0	0	0	0	0	0	0	0	0	0	0	0	0
F0002960	PF00095,PF01826	0	0	0	0	0	0	0	1	0	0	0	0	0	0	0	0	0	0	0	0	0	0	0	0	0
F0002989	PF01392,PF01534	0	0	0	0	0	0	0	1	0	0	0	0	0	0	0	0	0	0	0	0	0	0	0	0	0
F0003033	PF00250,PF16676	0	0	0	0	0	0	0	1	0	0	0	0	0	0	0	0	0	0	0	0	0	0	0	0	0
F0003034	PF04137	0	0	0	0	0	0	0	1	0	0	0	0	0	0	0	0	0	0	0	0	0	0	0	0	0
F0003042	PF00324,PF03522	0	0	0	0	0	0	0	1	0	0	0	0	0	0	0	0	0	0	0	0	0	0	0	0	0
F0003045	PF12884	0	0	0	0	0	0	0	1	0	0	0	0	0	0	0	0	0	0	0	0	0	0	0	0	0
F0003062	PF03564,PF15013	0	0	0	0	0	0	0	1	0	0	0	0	0	0	0	0	0	0	0	0	0	0	0	0	0
F0003073	PF00955,PF07565	0	0	0	0	0	0	0	1	0	0	0	0	0	0	0	0	0	0	0	0	0	0	0	0	0
F0003076	#N/A	0	0	0	0	0	0	0	1	0	0	0	0	0	0	0	0	0	0	0	0	0	0	0	0	0
F0003102	PF08547	0	0	0	0	0	0	0	1	0	0	0	0	0	0	0	0	0	0	0	0	0	0	0	0	0
F0003130	PF01284,PF10271,PF13181,PF13432	0	0	0	0	0	0	0	1	0	0	0	0	0	0	0	0	0	0	0	0	0	0	0	0	0
F0002235	PF00211,PF01094,PF07714	0	0	0	0	0	-1	0	1	0	0	0	0	2	0	0	0	0	0	0	0	0	0	0	0	0
F0001274	PF00213,PF00226	0	0	-1	0	0	0	0	1	0	0	0	0	0	0	0	0	0	1	0	0	0	0	0	0	0
F0001634	PF03796,PF07859	0	0	-1	0	0	0	0	1	0	0	0	0	0	0	0	0	0	0	1	0	0	0	0	0	0
F0008046	PF00400,PF02150	0	0	-1	0	-1	0	0	1	-1	0	0	0	0	0	0	0	0	0	0	0	0	0	0	0	0
F0001322	PF00153,PF05024	0	0	0	-1	0	0	0	1	0	0	0	0	0	0	0	0	0	0	1	0	0	0	0	0	1
F0001989	PF09794,PF23205,PF23638	0	0	0	-1	0	-1	0	1	0	0	0	0	1	0	0	0	0	0	0	0	0	0	0	0	1
F0006524	PF00685	0	0	0	-1	-1	0	0	1	0	0	0	0	0	0	0	0	0	0	0	0	0	0	0	0	0
F0001035	PF01150,PF06179	0	-1	0	-1	-1	0	1	1	0	0	0	0	1	0	0	1	0	0	0	0	0	0	0	0	0
F0001566	#N/A	0	0	0	0	1	0	0	1	0	-1	0	0	0	0	0	0	0	0	0	0	0	0	0	1	0
F0002247	PF02223,PF10206	0	0	0	0	0	1	1	1	0	-1	0	0	0	0	0	0	0	0	0	0	0	0	0	0	0
F0002394	#N/A	0	0	0	0	0	1	0	1	0	-1	0	0	0	0	0	0	0	0	0	0	0	0	0	0	0
F0001843	PF00883	0	0	0	0	0	0	0	1	0	-1	0	0	0	0	0	0	0	0	0	0	0	0	0	1	0
F0001997	PF00106	0	0	0	0	0	0	0	1	0	-1	0	0	2	0	0	0	0	0	0	0	0	0	0	0	0
F0003265	PF00069,PF10517	0	0	0	0	0	0	0	1	0	-1	0	0	0	0	0	0	0	0	0	0	0	0	0	0	0
F0003241	PF08418,PF15072,PF16002	0	1	-1	0	0	0	0	1	0	-1	0	0	0	0	0	0	0	0	0	0	0	0	0	0	0
F0008612	PF00412,PF00549,PF02629	0	0	-1	0	0	0	0	1	0	-1	0	0	0	0	0	0	0	0	0	0	0	-1	0	0	0
F0002402	PF03371	-1	0	1	0	0	0	0	1	0	0	0	0	0	0	0	0	0	0	0	0	0	0	0	0	0
F0001500	PF00149,PF00351,PF04152	-1	0	0	0	0	-1	0	1	-1	0	0	0	1	0	0	0	0	1	0	0	0	0	0	0	0
F0008764	PF00010	-1	0	0	0	0	0	0	1	0	-1	0	0	0	0	0	0	0	0	0	0	0	-1	0	0	0
F0000643	PF00010,PF00443	-2	0	0	0	0	-1	0	1	0	0	0	0	0	0	0	2	0	0	0	0	0	0	0	0	0
F0001303	PF00069,PF17065	1	0	1	-1	0	0	0	1	0	0	-1	0	1	0	0	-1	0	0	0	0	0	0	0	0	0
F0001910	PF05719,PF14778	0	0	0	0	0	0	1	1	0	1	-1	0	1	0	0	0	0	0	0	0	0	0	0	0	0
F0000600	PF01400,PF01549,PF09759,PF10288	0	1	-1	1	0	0	0	1	-1	0	-1	0	1	0	0	0	0	0	0	0	0	0	0	1	0
F0001886	PF00638,PF04142,PF14975	0	0	0	0	0	0	0	1	0	0	-1	0	0	0	0	0	0	0	0	0	0	0	0	1	0
F0002615	PF00112,PF00171	0	0	0	-1	0	-1	0	1	0	0	-1	0	3	0	0	0	0	0	0	0	0	0	0	0	0
F0004012	PF00056,PF00572,PF02866	0	0	0	0	0	0	0	1	0	-1	1	-1	0	0	0	0	0	0	0	0	0	0	0	0	0
F0006287	PF00106,PF15072	0	0	-1	0	0	0	0	1	-1	1	0	-1	0	0	0	0	0	0	0	0	0	0	0	0	0
F0004658	PF01826	0	0	1	0	0	0	0	1	-1	0	0	-1	0	0	0	0	0	0	0	0	0	0	0	0	0
F0001834	PF08676	0	1	0	0	0	0	0	1	0	0	0	-1	0	0	0	0	0	0	0	0	0	0	0	0	1
F0002842	PF00199,PF01204,PF05127,PF08351,PF13718,PF13725	0	1	0	0	0	0	0	1	0	0	0	-1	0	0	0	0	0	0	0	0	0	0	0	0	0
F0001610	PF00106	0	0	1	-1	0	0	0	1	0	0	0	-1	2	0	0	0	0	0	0	0	0	1	0	0	0
F0001198	PF00023,PF00248,PF00383,PF07525,PF12796	0	0	0	0	0	0	0	1	0	-1	0	-1	1	0	0	0	0	-1	0	0	0	0	0	0	0
F0000265	PF05380,PF17921	-1	0	9	0	-1	1	-1	1	0	0	-1	-1	0	0	0	0	0	3	0	0	8	0	0	0	0
F0002348	PF00078	0	0	0	0	0	0	0	1	-1	0	-1	-1	9	0	-1	0	-1	0	0	0	0	0	0	0	0
F0000058	PF03265	1	-3	3	-2	0	0	0	0	-1	0	2	-5	0	0	7	1	1	2	0	0	0	4	0	0	0
F0000083	PF03114,PF13843	0	0	0	5	-1	4	1	0	4	0	2	-3	0	0	6	0	0	0	0	0	0	0	0	0	0
F0000103	PF03265,PF05148	4	0	4	-3	1	-4	0	0	1	0	0	-4	0	0	6	1	0	0	1	0	0	0	0	0	0
F0000152	PF08790,PF21599	0	-1	0	1	0	0	1	0	-1	0	0	0	0	0	5	0	1	0	0	0	0	-1	0	0	-1
F0000074	PF03227,PF03564,PF05380,PF17921,PF18701	-4	5	-1	0	9	-2	4	0	0	-2	0	9	0	0	4	0	4	0	0	0	0	0	0	0	-1
F0000046	PF00078,PF00665,PF17917,PF17919,PF17921,PF22938	-7	5	0	0	5	-5	0	0	-1	-2	0	0	0	0	4	0	7	3	2	0	2	0	0	0	-2
F0000075	PF03184,PF03221,PF04218	2	-1	-3	0	0	0	0	0	3	2	0	-1	6	0	4	1	0	0	0	0	0	0	0	0	0
F0000325	PF00635	0	0	0	0	0	0	0	0	-1	0	0	1	0	0	3	0	0	0	0	-1	0	0	0	0	0
F0000408	PF00169	-1	0	-1	0	0	0	0	0	1	0	0	0	0	0	3	0	-1	0	0	0	0	0	0	0	0
F0000196	PF00077,PF00078,PF00098,PF00665,PF03227,PF13975,PF17919,PF17921,PF22938	0	0	2	-2	1	0	0	0	0	0	0	16	0	0	2	0	0	1	0	0	0	0	-1	3	0
F0000260	PF00078,PF05380,PF17921	-3	0	1	0	0	0	-4	0	0	1	-4	2	0	0	2	0	0	0	1	0	4	-1	0	0	0
F0000148	PF00078,PF00098,PF00665,PF13650,PF13975,PF17917,PF17919,PF17921	0	0	0	0	-1	1	2	0	-1	0	-1	1	4	0	2	0	1	0	0	0	1	0	0	0	0
F0000306	PF03184	-2	0	3	0	0	-1	0	0	-1	0	5	0	0	0	2	0	0	1	0	0	0	0	-1	0	2
F0000216	PF00098,PF00665,PF07727,PF13976,PF14223,PF22936	0	-1	-1	6	1	0	1	0	0	0	0	0	0	0	2	1	1	0	0	-2	0	0	0	0	-3
F0000594	PF00077,PF00078,PF00665,PF03732,PF14893	0	0	0	0	1	0	0	0	2	0	0	0	0	0	2	0	-2	0	0	0	0	0	0	0	2
F0000279	PF00091,PF03953	0	0	0	0	0	0	0	0	0	0	0	0	1	0	2	0	0	0	0	0	0	0	0	0	0
F0000205	PF03265	-1	0	-2	6	7	0	2	0	-1	0	0	0	0	0	2	2	0	0	0	-1	0	0	0	0	0
F0000272	PF00300,PF03564	0	-2	1	0	2	-2	0	0	1	0	1	-1	0	0	2	1	0	1	0	0	0	0	0	0	0
F0000087	PF13843	0	-4	0	2	1	-2	2	0	-1	-1	1	-1	17	0	2	2	1	0	0	-1	1	0	0	-2	0
F0000290	PF00022,PF00270,PF00271	0	0	-1	0	0	-1	-1	0	0	0	0	-1	0	0	2	0	0	0	0	0	0	0	0	0	2
F0000435	PF04500,PF10551,PF13843	-1	0	-1	0	2	-1	-1	0	4	0	0	-2	0	0	2	0	-2	0	0	0	0	0	1	0	7
F0000561	PF00225,PF22923	0	0	0	0	0	0	0	0	-1	-4	3	3	0	0	1	-1	0	0	0	0	0	0	0	5	0
F0000832	PF00653	0	0	0	0	0	0	0	0	0	-1	1	3	0	0	1	-1	0	0	0	0	0	0	0	2	0
F0000639	PF00078,PF03256,PF03564,PF05380,PF17921	2	0	2	0	0	0	0	0	-1	0	0	3	0	0	1	0	0	0	0	0	0	0	0	0	-1
F0003239	PF13650,PF17919,PF17921	0	0	0	0	0	0	0	0	4	0	0	2	0	0	1	0	-2	0	0	0	0	0	0	0	-2
F0000556	PF00089	0	0	0	1	1	0	0	0	0	0	1	1	0	0	1	0	0	0	0	0	0	0	0	1	0
F0000820	PF23416	1	0	0	-1	1	-1	0	0	-1	0	0	1	0	0	1	0	0	0	0	0	0	0	0	0	0
F0001238	PF00307,PF00435,PF00681,PF02187,PF13499,PF17902	0	0	0	0	0	0	0	0	0	0	0	1	1	0	1	-1	0	0	0	1	0	0	0	0	0
F0000640	PF00009,PF00752,PF00867,PF07885,PF11788,PF11987,PF22042	-1	0	-1	0	0	-1	-1	0	0	-2	0	1	3	0	1	0	-1	0	0	0	0	0	0	0	0
F0000926	PF00078,PF05380	2	0	0	0	-1	0	0	0	-1	0	-1	1	0	0	1	0	0	0	0	0	0	0	0	0	-1
F0000381	PF07727,PF13976,PF22936	1	0	1	-1	0	0	-1	0	2	0	2	0	1	0	1	0	0	0	0	0	0	-1	0	0	1
F0000766	PF00411	0	0	0	0	0	0	0	0	-1	0	2	0	0	0	1	0	0	0	0	0	0	0	0	0	0
F0000890	PF00536	1	0	0	0	0	0	0	0	0	0	1	0	0	0	1	-1	0	0	0	0	0	0	0	2	0
F0000149	PF00078,PF00665,PF08284,PF13650,PF17917,PF17919,PF17921	1	-2	0	2	0	-1	2	0	0	-1	1	0	10	0	1	0	1	0	1	0	0	-2	-3	0	0
F0000712	PF11935,PF12295	0	0	0	0	1	0	0	0	0	0	1	0	0	0	1	0	0	0	0	0	0	0	0	0	0
F0001232	PF15348	0	0	0	0	0	0	0	0	2	0	1	0	1	0	1	-1	0	0	0	0	0	0	0	0	0
F0001031	PF10205,PF21636	0	0	0	1	1	0	0	0	1	-1	1	0	1	0	1	-1	0	0	0	0	0	1	0	0	0
F0000863	PF00378,PF00725,PF02737	0	0	0	0	0	0	0	0	-1	-1	1	0	0	0	1	0	0	0	0	0	0	0	0	0	0
F0001813	PF00078,PF17917,PF17919	-1	0	-1	1	-1	0	0	0	0	0	1	0	1	0	1	-1	0	0	0	0	0	0	0	0	0
F0000657	PF00326,PF00930,PF13300	2	0	2	-1	-1	0	0	0	1	1	0	0	0	0	1	0	0	0	0	0	0	0	0	0	0
F0000270	PF15511	1	-1	-1	0	0	-1	0	0	0	0	0	0	1	0	1	0	0	0	0	0	0	0	0	0	1
F0000579	PF00089	0	0	0	0	4	0	0	0	1	1	0	0	0	0	1	0	0	0	0	0	0	0	0	0	0
F0000616	PF03357,PF04652,PF18097	0	0	0	0	0	0	0	0	0	1	0	0	0	0	1	-1	0	0	0	0	0	0	0	3	2
F0001168	PF00069,PF02732,PF04212,PF21136,PF21292	0	-1	-1	2	0	0	0	0	-1	0	0	0	0	0	1	0	0	0	0	0	0	-1	0	0	-1
F0001308	PF00096,PF15936	0	0	0	1	0	1	0	0	0	0	0	0	1	0	1	-1	0	0	0	0	0	0	0	0	0
F0000294	PF00567	0	0	0	1	0	0	-1	0	1	0	0	0	2	0	1	1	0	0	0	0	0	0	0	0	0
F0000084	PF00248	0	0	21	0	0	5	0	0	1	0	0	0	0	0	1	2	0	4	0	-2	10	0	0	0	0
F0000751	PF00240,PF03265	0	0	1	0	0	0	0	0	0	0	0	0	0	0	1	0	0	0	0	0	0	0	0	0	0
F0000138	PF00069,PF13650,PF22766	0	-4	1	0	4	-4	0	0	0	0	0	0	0	0	1	1	4	2	1	0	3	0	0	0	0
F0000782	PF03165,PF10524	0	1	0	0	0	0	0	0	0	0	0	0	0	0	1	0	0	0	0	0	0	0	0	0	0
F0001190	PF00046,PF08423,PF10525	0	0	0	0	2	0	0	0	1	0	0	0	1	0	1	-1	0	0	0	0	0	0	0	0	0
F0001203	PF00595,PF02828	0	0	0	0	0	0	-1	0	0	0	0	0	0	0	1	0	0	0	0	0	0	-1	0	0	-1
F0001341	PF00246,PF00300,PF01549,PF02244,PF04406,PF21180	0	0	0	0	0	0	0	0	0	0	0	0	1	0	1	-1	0	0	0	1	0	0	0	0	0
F0000720	PF04130,PF17681	0	0	0	0	0	0	1	0	1	0	0	0	0	0	1	0	0	0	0	0	0	0	0	0	0
F0001012	PF02163,PF08190,PF18201	0	0	0	0	0	0	-1	0	0	0	0	0	0	0	1	0	0	0	0	-1	0	0	0	0	0
F0001340	PF00001	0	0	0	0	0	0	0	0	0	0	0	0	0	0	1	0	0	0	-1	0	0	0	0	0	-1
F0001440	PF00237,PF00750,PF05746	0	0	0	0	0	0	0	0	-1	0	0	0	0	0	1	0	0	-1	0	0	0	0	0	0	0
F0001632	PF00069,PF07714,PF12906	0	0	0	0	0	0	0	0	0	0	0	0	1	0	1	-1	0	0	0	0	0	0	0	0	0
F0000880	PF23154	0	0	0	0	0	0	0	0	-1	0	0	0	0	0	1	0	0	0	0	0	0	0	0	0	0
F0000892	PF02580,PF09734,PF17682	0	0	0	0	0	0	-1	0	0	0	0	0	0	0	1	0	0	0	0	0	0	0	0	0	0
F0001473	PF04573	0	0	0	0	0	0	0	0	0	0	0	0	0	0	1	0	-1	0	0	0	0	0	0	0	0
F0000821	PF00390,PF03949	0	0	0	0	0	0	0	0	0	0	0	0	0	0	1	0	0	0	0	0	0	0	0	0	0
F0000826	PF01370,PF04387,PF05089,PF09696,PF12971	0	0	0	0	0	0	0	0	0	0	0	0	0	0	1	0	0	0	0	0	0	0	0	0	0
F0000830	PF00041,PF00757,PF01030,PF07714	0	0	0	0	0	0	0	0	0	0	0	0	0	0	1	0	0	0	0	0	0	0	0	0	0
F0000837	PF00676	0	0	0	0	0	0	0	0	0	0	0	0	0	0	1	0	0	0	0	0	0	0	0	0	0
F0000839	PF03299	0	0	0	0	0	0	0	0	0	0	0	0	0	0	1	0	0	0	0	0	0	0	0	0	0
F0001038	PF00085,PF22782	0	0	0	0	-1	0	0	0	0	0	0	0	0	0	1	0	0	0	0	0	0	0	0	0	-1
F0001131	PF00036,PF00400,PF13405,PF13499	0	-1	0	0	0	0	-1	0	-2	0	0	0	0	0	1	0	0	0	0	0	0	0	0	0	0
F0001173	PF01079	0	-1	0	0	-1	0	0	0	-1	0	0	0	0	0	1	0	0	0	0	0	0	0	0	0	-1
F0001206	PF00100,PF00173,PF00174,PF03404	0	0	-1	0	-1	0	0	0	-1	0	0	0	0	0	1	0	0	0	0	-1	0	0	0	0	0
F0001214	PF00096	0	-1	-1	0	0	0	0	0	-1	0	0	0	0	0	1	0	0	0	0	0	0	0	0	0	-1
F0001037	PF00069	0	-1	-1	0	0	0	0	0	-1	0	0	0	0	0	1	0	0	0	0	0	0	0	0	0	0
F0000896	PF02167	0	0	0	-1	0	0	0	0	0	0	0	0	0	0	1	0	0	0	0	0	0	0	0	0	0
F0000827	PF02580,PF05817,PF09734,PF17682,PF23860,PF23861,PF25147	0	-1	-1	2	1	0	0	0	0	-1	0	0	0	0	1	0	0	0	0	0	0	0	0	0	0
F0000508	PF01204,PF02150,PF03914,PF08351	0	1	1	0	0	0	0	0	0	-1	0	0	2	0	1	0	-1	0	0	0	0	0	0	0	0
F0001474	PF00043	0	1	0	0	0	1	0	0	0	-1	0	0	1	0	1	-1	0	0	0	0	0	0	0	0	0
F0001463	PF07767	0	1	0	0	0	0	0	0	0	-1	0	0	0	0	1	0	-1	0	0	0	0	0	0	0	0
F0001230	#N/A	0	1	0	0	0	-1	0	0	0	-1	0	0	0	0	1	0	0	0	-1	0	0	0	0	0	0
F0001614	PF00400,PF03184,PF08625,PF11715,PF23383	0	0	0	0	1	0	0	0	0	-1	0	0	1	0	1	-1	0	0	0	0	0	0	0	0	0
F0001416	PF13891	0	0	0	0	1	0	0	0	0	-1	0	0	0	0	1	0	-1	0	0	0	0	0	0	0	0
F0001585	#N/A	0	0	0	0	0	0	0	0	-1	-1	0	0	0	0	1	0	0	-1	0	0	0	0	0	0	0
F0001418	PF01012,PF05753	0	0	0	0	-1	0	0	0	-1	-1	0	0	0	0	1	0	0	0	0	-1	0	-1	0	0	0
F0001026	PF01423,PF05046	0	-1	0	0	-1	0	1	0	-1	-1	0	0	0	0	1	0	0	0	0	0	0	0	0	0	0
F0001112	PF00076,PF02319,PF16421	0	-1	0	0	-1	0	-1	0	0	-1	0	0	0	0	1	0	0	0	0	0	0	0	0	0	0
F0001503	PF00246,PF02244	0	0	-1	0	0	-1	0	0	-2	-1	0	0	0	0	1	0	0	0	0	-1	0	0	0	0	0
F0001272	PF00227	0	0	-1	0	-1	0	0	0	-1	-1	0	0	0	0	1	0	0	0	0	-1	0	0	0	0	0
F0000871	PF05997	0	0	0	-1	1	0	0	0	0	-1	0	0	0	0	1	0	0	0	0	0	0	0	0	0	0
F0001233	PF00096,PF00169	0	0	0	-1	0	0	0	0	-1	-1	0	0	0	0	1	0	0	0	0	0	0	0	-1	0	0
F0001319	PF00179,PF05529,PF18035	0	0	0	-2	0	0	-1	0	0	-1	0	0	0	0	1	0	0	0	0	0	0	-1	0	0	0
F0000220	PF23055	-1	2	-1	0	7	0	0	0	0	7	0	0	0	0	1	0	2	0	0	0	0	0	-1	0	5
F0000805	PF05365,PF05622,PF11262,PF19047	-1	0	0	0	0	0	0	0	0	1	0	0	0	0	1	0	0	0	0	0	0	0	0	0	0
F0001017	#N/A	-1	0	-1	1	0	0	0	0	0	0	0	0	0	0	1	0	0	0	0	0	0	-1	0	0	0
F0000601	PF00635	-1	1	0	0	0	-1	0	0	0	0	0	0	0	0	1	0	0	1	0	0	0	0	0	0	0
F0001049	PF01466,PF03931	-1	0	0	0	0	0	0	0	0	0	0	0	0	0	1	0	0	0	0	0	0	-1	0	0	0
F0000479	PF00503	-1	0	0	0	0	-1	0	0	0	0	0	0	0	0	1	0	0	0	0	0	0	0	0	0	0
F0000391	PF07727	-1	0	10	0	0	-1	0	0	0	-2	0	0	1	0	1	-1	0	1	1	0	6	0	-1	0	0
F0000603	PF03564,PF17921,PF18701	1	-2	0	2	0	0	0	0	3	0	-1	0	0	0	1	0	0	0	0	0	0	-1	2	0	0
F0001490	PF00270,PF00271,PF01992	1	0	0	0	0	0	0	0	0	0	-1	0	0	0	1	0	-1	0	0	0	0	0	0	0	0
F0000878	PF00024	0	1	-1	0	-1	0	0	0	0	1	-1	0	0	0	1	0	0	0	0	0	0	0	0	0	0
F0001432	#N/A	0	0	0	0	0	1	0	0	0	0	-1	0	0	0	1	0	-1	0	0	0	0	0	0	0	0
F0001573	PF00373,PF00769,PF07978,PF09379,PF09380,PF09766,PF20492	0	0	0	0	0	0	0	0	-1	0	-1	0	0	0	1	0	0	-1	0	0	0	0	0	0	0
F0008837	PF02661,PF02991	0	0	0	0	-1	0	0	0	-1	0	-1	0	1	0	1	-1	0	0	-1	0	0	0	0	0	0
F0001019	PF04275	0	0	-1	0	0	0	0	0	-1	0	-1	0	0	0	1	0	0	0	0	0	0	0	0	0	0
F0001211	PF00443,PF01223,PF02148	-1	0	-1	0	-1	0	0	0	-1	0	-1	0	0	0	1	0	0	0	0	0	0	0	0	0	0
F0001498	PF00630,PF04870	0	1	0	0	0	0	0	0	0	0	0	-1	0	0	1	0	-1	0	0	0	0	0	0	0	0
F0001216	PF00515,PF04421,PF13877	0	1	0	0	0	-1	0	0	0	0	0	-1	0	0	1	0	0	0	-1	0	0	0	0	0	0
F0001479	#N/A	0	0	0	0	0	0	0	0	0	0	0	-1	0	0	1	0	0	-1	0	0	0	0	0	0	0
F0000901	PF01423	0	0	0	0	0	0	0	0	0	0	0	-1	0	0	1	0	0	0	0	0	0	0	0	0	0
F0001302	PF00188,PF04389,PF18885	0	-1	0	-1	0	0	0	0	-1	0	0	-1	0	0	1	0	0	0	0	0	0	-1	0	0	0
F0000717	PF05773,PF06544	-1	0	-1	0	1	0	0	0	-1	4	-1	-1	0	0	1	0	0	0	0	0	0	1	0	0	0
F0001321	PF04800,PF05030	0	1	0	0	0	0	0	0	-1	0	0	-2	0	0	1	0	0	0	-1	0	0	0	0	0	0
F0000308	PF23055	0	-2	1	-2	4	0	1	0	-1	0	0	-2	5	0	1	0	1	0	0	0	0	0	0	0	0
F0000245	PF00098,PF00665,PF04218,PF07727,PF13961,PF13976,PF14223,PF22936	-2	1	0	2	-1	0	4	0	1	3	0	-2	3	0	1	0	0	0	0	0	0	-2	0	0	0
F0000077	PF05699	-3	0	0	3	29	0	4	0	-6	1	-1	-2	0	0	1	4	4	0	-1	-4	0	7	0	0	0
F0000109	PF00125	1	0	-1	3	1	-2	-6	0	4	2	0	-3	8	0	1	3	0	0	0	0	0	0	0	-1	0
F0001148	#N/A	0	0	-1	0	-1	1	2	0	0	-1	0	9	0	0	0	0	0	0	0	-1	0	0	-1	1	0
F0008461	PF14497	0	0	0	0	0	0	0	0	0	0	0	7	0	0	0	-1	0	0	0	0	0	0	0	0	0
F0001497	PF02373,PF13832,PF21047,PF23210,PF23227	0	0	0	0	0	0	0	0	0	0	0	5	0	0	0	0	0	0	0	0	0	0	0	0	0
F0001052	PF04849,PF12448	0	0	0	0	0	0	0	0	0	-1	0	4	0	0	0	0	0	0	0	0	0	0	0	2	0
F0001506	PF01391,PF01484	1	0	0	0	0	0	-1	0	1	0	0	3	1	0	0	0	0	0	0	0	0	0	0	0	0
F0001054	PF00104,PF00105	0	0	0	0	0	0	0	0	0	0	0	3	2	0	0	-1	0	0	0	0	0	0	0	0	0
F0001481	PF00008,PF00023,PF00066,PF06816,PF07645,PF07684,PF12661,PF12796	0	0	0	0	0	0	0	0	0	0	0	3	2	0	0	0	0	0	0	0	0	0	0	0	0
F0001646	PF01403,PF01437,PF01833,PF08337,PF17960,PF18020,PF20170,PF24479	0	0	0	0	0	0	0	0	0	0	0	3	1	0	0	0	0	0	0	0	0	0	0	0	0
F0001848	PF00467,PF03439,PF11942,PF23037,PF23042,PF23284,PF23287,PF23288,PF23290,PF23291	0	0	0	0	0	0	0	0	0	0	0	3	0	0	0	0	0	0	0	0	0	0	0	0	0
F0001882	PF00096	0	0	0	0	0	0	0	0	0	0	0	3	0	0	0	0	0	0	0	0	0	0	0	0	0
F0001895	PF00400	0	0	0	0	0	0	0	0	0	0	0	3	0	0	0	0	0	0	0	0	0	0	0	0	0
F0001921	PF00069,PF01416,PF10409	0	0	0	0	0	0	0	0	0	0	0	3	0	0	0	0	0	0	0	0	0	0	0	0	0
F0001466	PF01170,PF01201,PF01431,PF05649	0	0	1	0	0	0	1	0	1	0	0	2	0	0	0	0	0	0	0	0	0	0	0	0	0
F0001653	PF00041,PF00047,PF00400,PF01423,PF04192,PF07679,PF13895,PF13927	0	0	0	0	0	0	1	0	0	0	0	2	1	0	0	0	0	0	0	0	0	0	0	0	0
F0001870	PF03234,PF08564,PF08565	0	0	0	0	0	0	0	0	1	0	0	2	0	0	0	0	0	0	0	0	0	0	0	0	0
F0002180	PF00180	0	0	0	0	0	0	0	0	0	0	0	2	0	0	0	0	0	0	0	0	0	0	0	0	0
F0002208	PF03121	0	0	0	0	0	0	0	0	0	0	0	2	0	0	0	0	0	0	0	0	0	0	0	0	0
F0002241	PF10165	0	0	0	0	0	0	0	0	0	0	0	2	0	0	0	0	0	0	0	0	0	0	0	0	0
F0002254	PF01412	0	0	0	0	0	0	0	0	0	0	0	2	0	0	0	0	0	0	0	0	0	0	0	0	0
F0002267	PF04031	0	0	0	0	0	0	0	0	0	0	0	2	0	0	0	0	0	0	0	0	0	0	0	0	0
F0002876	PF00071,PF00443,PF01145,PF02148,PF04117	0	0	-1	0	0	0	0	0	0	0	0	2	0	0	0	0	0	0	0	0	0	0	0	0	0
F0002007	PF21031	0	0	0	-1	0	0	0	0	0	0	0	2	1	0	0	0	0	0	0	0	0	0	0	0	0
F0001488	PF00017,PF00102,PF00312	0	0	0	0	0	0	0	0	1	-1	0	2	0	0	0	0	0	0	0	0	0	0	0	1	0
F0002719	PF00403	-1	0	0	0	0	0	0	0	0	0	0	2	0	0	0	0	0	0	0	0	0	0	0	0	0
F0003099	PF00104,PF00105	0	0	0	0	0	0	0	0	0	0	-1	2	0	0	0	0	0	0	0	0	0	0	0	0	0
F0007448	PF00168,PF03083	0	-1	0	0	0	0	-1	0	0	0	-1	2	0	0	0	0	0	0	0	0	0	0	0	0	0
F0001581	PF00179,PF13672,PF16070,PF23486,PF23487	1	0	0	0	0	0	1	0	0	0	0	1	1	0	0	0	0	0	0	0	0	0	0	0	0
F0002150	PF00876	1	0	0	0	0	0	0	0	0	0	0	1	0	0	0	0	0	0	0	0	0	0	0	0	0
F0002101	PF00241,PF05486	0	0	0	1	0	0	1	0	-1	0	0	1	0	0	0	0	0	0	0	0	0	0	0	0	0
F0002176	PF00100	0	0	0	1	0	0	0	0	0	0	0	1	0	0	0	0	0	0	0	0	0	0	0	0	0
F0005976	#N/A	0	1	1	0	-1	0	-1	0	0	0	0	1	1	0	0	0	0	0	0	0	0	0	0	0	-1
F0001332	PF00089,PF00287	0	0	1	0	2	0	1	0	1	0	0	1	0	0	0	0	0	0	0	0	0	0	0	0	0
F0000613	PF00069,PF00328,PF00787,PF02170,PF02171,PF02516,PF08699,PF09334,PF16486,PF16487,PF16488,PF18116,PF21273,PF21436	0	0	1	0	0	0	0	0	1	0	0	1	1	0	0	0	0	0	0	0	0	0	0	0	0
F0002221	#N/A	0	0	1	0	0	0	0	0	0	0	0	1	0	0	0	0	0	0	0	0	0	0	0	0	0
F0001307	PF00095,PF00620,PF01826,PF10179,PF19433,PF24354	0	1	0	0	1	0	2	0	0	0	0	1	1	0	0	0	0	0	0	0	0	0	0	0	0
F0002166	PF04178	0	1	0	0	0	0	0	0	-1	0	0	1	1	0	0	0	0	0	0	0	0	0	0	0	0
F0001768	PF00178	0	0	0	0	0	1	1	0	0	0	0	1	0	0	0	0	0	0	0	0	0	0	0	0	0
F0002151	PF01096	0	0	0	0	0	1	0	0	0	0	0	1	0	0	0	0	0	0	0	0	0	0	0	0	0
F0002205	PF00069,PF01412	0	0	0	0	0	1	0	0	0	0	0	1	0	0	0	0	0	0	0	0	0	0	0	0	0
F0002214	PF01769	0	0	0	0	0	1	0	0	0	0	0	1	0	0	0	0	0	0	0	0	0	0	0	0	0
F0011453	PF01096	0	0	0	0	0	0	-1	0	-1	0	0	1	0	0	0	0	0	0	0	0	-1	-1	0	0	-1
F0001603	PF00017,PF03232,PF07714	0	0	0	0	0	0	1	0	0	0	0	1	0	0	0	0	0	0	0	0	0	1	0	0	0
F0001857	PF00069,PF00130,PF00433,PF21494	0	0	0	0	0	0	1	0	0	0	0	1	1	0	0	0	0	0	0	0	0	0	0	0	0
F0003152	PF05303	0	0	0	0	0	0	0	0	-1	0	0	1	1	0	0	0	0	0	0	0	0	0	0	0	0
F0001784	PF00635,PF13843	0	0	0	0	0	0	0	0	0	0	0	1	2	0	0	0	0	0	0	0	0	0	0	0	0
F0002153	PF01039	0	0	0	0	0	0	0	0	0	0	0	1	1	0	0	0	0	0	0	0	0	0	0	0	0
F0002163	PF01060,PF01602,PF08752,PF16381	0	0	0	0	0	0	0	0	0	0	0	1	1	0	0	0	0	0	0	0	0	0	0	0	0
F0002266	PF00620,PF04652,PF20924	0	0	0	0	0	0	0	0	0	0	0	1	1	0	0	0	0	0	0	0	0	0	0	0	0
F0002276	PF00169,PF01852,PF07406	0	0	0	0	0	0	0	0	0	0	0	1	1	0	0	0	0	0	0	0	0	0	0	0	0
F0002293	PF02205	0	0	0	0	0	0	0	0	0	0	0	1	1	0	0	0	0	0	0	0	0	0	0	0	0
F0006402	PF06658	0	0	0	0	0	0	0	0	0	0	0	1	0	0	0	0	0	0	0	0	-1	0	0	0	0
F0002350	PF02931,PF02932	0	0	0	0	0	0	0	0	0	0	0	1	0	0	0	0	0	0	0	0	0	0	0	0	0
F0002617	PF00583	0	0	0	0	0	0	0	0	0	0	0	1	0	0	0	0	0	0	0	0	0	0	0	0	0
F0002694	PF00397	0	0	0	0	0	0	0	0	0	0	0	1	0	0	0	0	0	0	0	0	0	0	0	0	0
F0002729	PF03029	0	0	0	0	0	0	0	0	0	0	0	1	0	0	0	0	0	0	0	0	0	0	0	0	0
F0002815	PF00335	0	0	0	0	0	0	0	0	0	0	0	1	0	0	0	0	0	0	0	0	0	0	0	0	0
F0002818	#N/A	0	0	0	0	0	0	0	0	0	0	0	1	0	0	0	0	0	0	0	0	0	0	0	0	0
F0002838	PF06579	0	0	0	0	0	0	0	0	0	0	0	1	0	0	0	0	0	0	0	0	0	0	0	0	0
F0002843	PF00135	0	0	0	0	0	0	0	0	0	0	0	1	0	0	0	0	0	0	0	0	0	0	0	0	0
F0002844	PF00226,PF10222	0	0	0	0	0	0	0	0	0	0	0	1	0	0	0	0	0	0	0	0	0	0	0	0	0
F0002864	PF03637	0	0	0	0	0	0	0	0	0	0	0	1	0	0	0	0	0	0	0	0	0	0	0	0	0
F0002869	PF00076	0	0	0	0	0	0	0	0	0	0	0	1	0	0	0	0	0	0	0	0	0	0	0	0	0
F0002874	PF01937	0	0	0	0	0	0	0	0	0	0	0	1	0	0	0	0	0	0	0	0	0	0	0	0	0
F0002883	PF01138,PF01168	0	0	0	0	0	0	0	0	0	0	0	1	0	0	0	0	0	0	0	0	0	0	0	0	0
F0002927	PF01585,PF07842,PF12457	0	0	0	0	0	0	0	0	0	0	0	1	0	0	0	0	0	0	0	0	0	0	0	0	0
F0002928	PF00410	0	0	0	0	0	0	0	0	0	0	0	1	0	0	0	0	0	0	0	0	0	0	0	0	0
F0002944	PF00171,PF03985	0	0	0	0	0	0	0	0	0	0	0	1	0	0	0	0	0	0	0	0	0	0	0	0	0
F0002951	PF00412	0	0	0	0	0	0	0	0	0	0	0	1	0	0	0	0	0	0	0	0	0	0	0	0	0
F0002954	PF02188,PF13176,PF13424	0	0	0	0	0	0	0	0	0	0	0	1	0	0	0	0	0	0	0	0	0	0	0	0	0
F0002973	PF00560,PF01462,PF13306,PF13855	0	0	0	0	0	0	0	0	0	0	0	1	0	0	0	0	0	0	0	0	0	0	0	0	0
F0002974	PF05010	0	0	0	0	0	0	0	0	0	0	0	1	0	0	0	0	0	0	0	0	0	0	0	0	0
F0002982	PF23231,PF23233	0	0	0	0	0	0	0	0	0	0	0	1	0	0	0	0	0	0	0	0	0	0	0	0	0
F0002994	PF00071,PF00443,PF00493,PF02148,PF08514,PF14551,PF17207,PF17855,PF21581,PF24571	0	0	0	0	0	0	0	0	0	0	0	1	0	0	0	0	0	0	0	0	0	0	0	0	0
F0002997	#N/A	0	0	0	0	0	0	0	0	0	0	0	1	0	0	0	0	0	0	0	0	0	0	0	0	0
F0002998	PF00373,PF00595,PF09379,PF09380	0	0	0	0	0	0	0	0	0	0	0	1	0	0	0	0	0	0	0	0	0	0	0	0	0
F0003009	PF11277	0	0	0	0	0	0	0	0	0	0	0	1	0	0	0	0	0	0	0	0	0	0	0	0	0
F0003018	PF12931,PF12932	0	0	0	0	0	0	0	0	0	0	0	1	0	0	0	0	0	0	0	0	0	0	0	0	0
F0003041	PF05427	0	0	0	0	0	0	0	0	0	0	0	1	0	0	0	0	0	0	0	0	0	0	0	0	0
F0003043	PF01551	0	0	0	0	0	0	0	0	0	0	0	1	0	0	0	0	0	0	0	0	0	0	0	0	0
F0003085	PF06423	0	0	0	0	0	0	0	0	0	0	0	1	0	0	0	0	0	0	0	0	0	0	0	0	0
F0003089	PF12895,PF13181,PF13432	0	0	0	0	0	0	0	0	0	0	0	1	0	0	0	0	0	0	0	0	0	0	0	0	0
F0003094	PF01044	0	0	0	0	0	0	0	0	0	0	0	1	0	0	0	0	0	0	0	0	0	0	0	0	0
F0003134	PF01000,PF01193	0	0	0	0	0	0	0	0	0	0	0	1	0	0	0	0	0	0	0	0	0	0	0	0	0
F0003136	PF22675	0	0	0	0	0	0	0	0	0	0	0	1	0	0	0	0	0	0	0	0	0	0	0	0	0
F0003143	PF00004,PF02190,PF05362,PF08298,PF22667	0	0	0	0	0	0	0	0	0	0	0	1	0	0	0	0	0	0	0	0	0	0	0	0	0
F0003017	PF00493,PF14551,PF17207,PF17855	0	1	-1	0	0	0	0	0	0	0	0	1	0	0	0	0	0	0	0	0	0	0	0	0	0
F0000824	PF05499,PF12796,PF16282,PF24567	0	0	-1	0	0	-1	0	0	-1	0	0	1	1	0	0	0	0	0	0	0	0	0	0	0	0
F0008407	PF00400,PF23627	0	0	1	-1	-1	0	0	0	0	0	0	1	0	0	0	0	0	0	0	0	0	0	-1	0	0
F0001193	PF01602,PF06375,PF10644,PF14881	0	1	0	-1	-1	0	0	0	0	0	0	1	1	0	0	0	0	1	0	0	0	0	0	0	0
F0002220	PF01369,PF15410	0	0	0	-1	2	0	0	0	0	0	0	1	0	0	0	0	0	0	0	0	0	0	0	0	0
F0004873	PF01138	0	0	0	0	0	0	0	0	0	-1	0	1	0	0	0	0	0	0	0	0	0	0	0	0	0
F0008699	PF05821,PF07743	0	0	0	0	-1	0	-1	0	0	-1	0	1	1	0	0	0	0	0	0	0	-1	0	0	0	0
F0010760	PF01416	0	0	0	0	-1	0	0	0	-1	-1	0	1	0	0	0	0	0	0	-1	0	0	0	0	0	0
F0010790	PF00380,PF13499,PF13833	0	0	-1	0	0	0	-1	0	0	-1	0	1	0	0	0	0	0	0	0	-1	0	-1	0	0	0
F0000760	PF00022,PF00076,PF00270,PF00271	0	0	0	1	-1	0	1	0	0	-2	0	1	0	0	0	0	0	0	0	0	0	0	0	0	0
F0001088	PF04722	0	0	0	0	0	0	0	0	0	2	-1	1	0	0	0	0	0	0	0	0	0	0	0	2	0
F0000366	PF00665,PF17917,PF17921	0	1	0	4	0	0	1	0	0	0	-1	1	0	0	0	0	2	0	1	0	0	-1	-1	0	-1
F0000810	PF00665	0	0	0	-1	0	1	0	0	0	0	-1	1	2	0	0	0	0	1	0	2	0	0	0	0	0
F0007570	PF00168,PF03083	0	0	0	-1	0	0	0	0	0	0	-1	1	0	0	0	0	0	0	0	0	0	0	0	0	0
F0009377	PF00254,PF00515,PF12205	0	0	0	-1	0	-1	-1	0	-1	0	-1	1	0	0	0	0	0	0	0	0	0	0	0	0	0
F0001522	PF03564	-1	0	2	0	0	-1	-1	0	0	0	-1	1	0	0	0	0	0	1	0	0	1	0	-1	0	0
F0001335	PF00069,PF01683,PF23416	1	0	0	0	0	0	0	0	1	0	4	0	0	0	0	0	0	0	0	0	0	0	0	0	0
F0001606	PF00008,PF00431,PF07645	0	0	0	0	0	0	0	0	0	0	4	0	0	0	0	0	0	0	0	0	0	0	0	0	0
F0001600	PF00003,PF01094	0	0	0	0	0	0	0	0	0	0	3	0	1	0	0	0	0	0	0	0	0	0	0	0	0
F0001899	PF00069	0	0	0	0	0	0	0	0	0	0	3	0	0	0	0	0	0	0	0	0	0	0	0	0	0
F0002307	#N/A	0	0	-1	0	0	0	-1	0	0	0	3	0	0	0	0	-1	0	0	0	-1	0	-1	-1	1	0
F0001577	PF05383,PF21071	0	0	0	0	0	0	0	0	0	0	2	0	0	0	0	0	0	0	0	0	0	1	0	0	0
F0001763	PF00004,PF00130,PF00609,PF00781,PF01434,PF13202,PF13499,PF14513,PF17862	0	0	0	0	0	0	0	0	0	0	2	0	1	0	0	0	0	0	0	0	0	0	0	0	0
F0001801	PF00155,PF13639,PF22486,PF24525	0	0	0	0	0	0	0	0	0	0	2	0	1	0	0	0	0	0	0	0	0	0	0	0	0
F0001850	PF13639,PF23419	0	0	0	0	0	0	0	0	0	0	2	0	1	0	0	0	0	0	0	0	0	0	0	0	0
F0002061	PF00249,PF13921	0	0	0	0	0	0	0	0	0	0	2	0	0	0	0	0	0	0	0	0	0	0	0	0	0
F0002076	PF07719,PF13174,PF13181,PF13374,PF13432,PF14559	0	0	0	0	0	0	0	0	0	0	2	0	0	0	0	0	0	0	0	0	0	0	0	0	0
F0002145	PF02891	0	0	0	0	0	0	0	0	0	0	2	0	0	0	0	0	0	0	0	0	0	0	0	0	0
F0002167	PF00018,PF07001	0	0	0	0	0	0	0	0	0	0	2	0	0	0	0	0	0	0	0	0	0	0	0	0	0
F0002226	PF01266,PF01571,PF08669,PF16350	0	0	0	0	0	0	0	0	0	0	2	0	0	0	0	0	0	0	0	0	0	0	0	0	0
F0002255	PF05746	0	0	0	0	0	0	0	0	0	0	2	0	0	0	0	0	0	0	0	0	0	0	0	0	0
F0002279	PF01683,PF23416	0	0	0	0	0	0	0	0	0	0	2	0	0	0	0	0	0	0	0	0	0	0	0	0	0
F0000828	PF00069,PF05022,PF22949	0	0	-1	0	0	0	0	0	-1	0	2	0	1	0	0	0	0	0	0	0	0	-1	0	0	0
F0001086	PF01214	0	0	-1	0	0	0	0	0	1	0	2	0	0	0	0	0	0	1	0	0	0	0	0	0	0
F0001587	#N/A	3	0	0	0	0	0	0	0	0	0	1	0	0	0	0	0	0	0	0	0	0	0	0	0	0
F0001637	PF01532,PF03142,PF23000	1	0	0	0	0	0	1	0	1	0	1	0	0	0	0	0	0	0	0	0	0	0	0	0	0
F0001643	#N/A	1	0	0	0	0	0	1	0	0	0	1	0	1	0	0	0	0	0	0	0	0	0	0	0	0
F0002021	PF00023,PF00520,PF08344,PF12796	1	0	0	0	0	0	0	0	0	0	1	0	0	0	0	0	0	0	0	0	0	0	0	0	0
F0002025	PF00285	1	0	0	0	0	0	0	0	0	0	1	0	0	0	0	0	0	0	0	0	0	0	0	0	0
F0000622	PF23055	0	0	0	8	-1	3	0	0	0	0	1	0	0	0	0	0	0	0	0	0	3	0	-1	0	1
F0001512	PF00005,PF00664,PF02214,PF23110,PF24357	0	0	0	4	0	0	0	0	0	0	1	0	0	0	0	0	0	0	0	0	0	0	0	0	0
F0001464	PF01512,PF08698,PF10589,PF22461	0	1	0	1	0	0	1	0	1	0	1	0	0	0	0	0	0	0	0	0	0	0	0	0	0
F0002296	PF01876,PF05175,PF16317	0	1	0	1	0	0	-1	0	0	0	1	0	0	0	0	0	0	0	0	0	0	0	0	0	0
F0001831	PF00339,PF02752	0	1	0	1	0	0	0	0	0	0	1	0	0	0	0	0	0	0	0	0	0	0	0	0	0
F0001649	PF00046,PF00170,PF00412,PF00566	0	0	0	1	0	0	0	0	0	0	1	0	0	0	0	0	0	0	0	0	1	0	0	0	0
F0001731	PF00076,PF12923	0	0	0	1	0	0	0	0	1	0	1	0	0	0	0	0	0	0	0	0	0	0	0	0	0
F0005741	PF01163,PF09202	0	0	0	1	0	0	0	0	0	0	1	0	0	0	0	0	0	0	0	0	0	-1	0	0	0
F0002184	PF00626,PF00857,PF04810,PF04811,PF04815,PF08033	0	0	0	1	0	0	0	0	0	0	1	0	0	0	0	0	0	0	0	0	0	0	0	0	0
F0002271	PF01163,PF01425,PF09202	0	0	0	1	0	0	0	0	0	0	1	0	0	0	0	0	0	0	0	0	0	0	0	0	0
F0001650	PF03847,PF05631	0	2	1	0	0	0	0	0	0	0	1	0	0	0	0	0	0	0	0	0	0	0	0	0	0
F0001293	PF00153,PF07738	0	1	1	0	0	0	0	0	0	0	1	0	1	0	0	0	0	0	0	0	0	0	1	0	0
F0001928	PF00246,PF01082,PF01436,PF03712	0	1	1	0	0	0	0	0	0	0	1	0	0	0	0	0	0	0	0	0	0	0	0	0	0
F0001602	PF00454,PF02260,PF08163,PF19704,PF20500,PF20502	0	0	1	0	0	0	0	0	0	0	1	0	2	0	0	0	0	0	0	0	0	0	0	0	0
F0001802	PF00616,PF13716,PF21877	0	0	1	0	0	0	0	0	0	0	1	0	1	0	0	0	0	0	0	0	0	0	0	0	0
F0002003	PF10607	0	0	1	0	0	0	0	0	0	0	1	0	0	0	0	0	0	0	0	0	0	0	0	0	0
F0002029	PF00808	0	0	1	0	0	0	0	0	0	0	1	0	0	0	0	0	0	0	0	0	0	0	0	0	0
F0002075	PF06842,PF09495	0	0	1	0	0	0	0	0	0	0	1	0	0	0	0	0	0	0	0	0	0	0	0	0	0
F0002160	PF00787,PF10456,PF14604	0	0	1	0	0	0	0	0	0	0	1	0	0	0	0	0	0	0	0	0	0	0	0	0	0
F0003087	PF00270,PF00271	0	0	1	0	0	-1	0	0	0	0	1	0	0	0	0	0	0	0	0	0	0	0	0	0	0
F0003101	PF00226,PF01556	0	0	1	0	0	-1	0	0	0	0	1	0	0	0	0	0	0	0	0	0	0	0	0	0	0
F0003156	#N/A	0	0	1	0	0	-1	0	0	0	0	1	0	0	0	0	0	0	0	0	0	0	0	0	0	0
F0001305	PF00751	0	1	0	0	1	0	0	0	0	0	1	0	1	0	0	0	0	0	0	0	0	0	1	0	0
F0001346	PF00153,PF02174	0	1	0	0	0	1	1	0	1	0	1	0	1	0	0	0	0	0	0	0	0	0	0	0	0
F0001462	PF00188,PF01902,PF18885	0	1	0	0	0	0	0	0	0	0	1	0	0	0	0	1	0	-1	0	0	0	0	0	0	0
F0001612	PF07571	0	0	0	0	1	0	1	0	1	0	1	0	0	0	0	0	0	0	0	0	0	0	0	0	0
F0001785	PF10220	0	0	0	0	1	0	1	0	0	0	1	0	0	0	0	0	0	0	0	0	0	0	0	0	0
F0001791	PF02437,PF13878,PF13880	0	0	0	0	1	0	1	0	0	0	1	0	0	0	0	0	0	0	0	0	0	0	0	0	0
F0001816	PF22566	0	0	0	0	1	0	1	0	0	0	1	0	0	0	0	0	0	0	0	0	0	0	0	0	0
F0003168	PF00557,PF00836,PF04502,PF08512,PF08644,PF14826,PF21091,PF24824	0	0	0	0	1	0	0	0	-1	0	1	0	0	0	0	0	0	0	0	0	0	0	0	0	0
F0002086	PF04096,PF12110,PF13634,PF21240	0	0	0	0	1	0	0	0	0	0	1	0	0	0	0	0	0	0	0	0	0	0	0	0	0
F0002113	PF00992	0	0	0	0	1	0	0	0	0	0	1	0	0	0	0	0	0	0	0	0	0	0	0	0	0
F0001213	PF06441,PF13417	0	0	0	0	0	4	0	0	0	0	1	0	2	0	0	0	0	0	0	0	0	0	0	0	0
F0001128	PF00028	0	0	0	0	0	2	0	0	1	0	1	0	2	0	0	0	0	0	0	1	0	0	0	0	0
F0001556	PF18384,PF23035,PF23261	0	0	0	0	0	2	1	0	0	0	1	0	0	0	0	0	0	0	0	0	0	0	0	0	0
F0001754	#N/A	0	0	0	0	0	1	1	0	0	0	1	0	0	0	0	0	0	0	0	0	0	0	0	0	0
F0002016	PF00650,PF04707	0	0	0	0	0	1	0	0	0	0	1	0	0	0	0	0	0	0	0	0	0	0	0	0	0
F0002270	PF00858,PF01370	0	0	0	0	0	1	0	0	0	0	1	0	0	0	0	0	0	0	0	0	0	0	0	0	0
F0000806	PF00084,PF00089,PF00094,PF03782,PF06119,PF23263	0	0	0	0	0	0	1	0	-1	0	1	0	0	0	0	1	0	0	0	0	0	1	0	0	0
F0001124	PF00226,PF01826	0	0	0	0	0	0	0	0	-1	0	1	0	1	0	0	1	0	0	0	0	-1	0	0	0	0
F0001311	PF00635,PF03567	0	0	0	0	0	0	0	0	0	0	1	0	1	0	0	0	0	0	0	1	0	0	1	0	0
F0001460	PF00456,PF02690,PF02779,PF02780,PF22493	0	0	0	0	0	0	0	0	0	0	1	0	1	0	0	1	0	-1	0	0	0	0	0	0	0
F0001622	PF00789,PF02096,PF05071,PF08059,PF14555	0	0	0	0	0	0	1	0	1	0	1	0	1	0	0	0	0	0	0	0	0	0	0	0	0
F0001492	PF06003	0	0	0	0	0	0	0	0	1	0	1	0	0	0	0	0	0	0	0	0	0	0	0	1	0
F0001580	PF00400,PF12234	0	0	0	0	0	0	1	0	0	0	1	0	0	0	0	0	0	0	0	0	0	1	0	0	0
F0001590	PF12325,PF12329	0	0	0	0	0	0	1	0	0	0	1	0	0	0	0	0	0	0	0	0	0	1	0	0	0
F0001844	PF00313,PF14437	0	0	0	0	0	0	1	0	0	0	1	0	1	0	0	0	0	0	0	0	0	0	0	0	0
F0001862	PF00227,PF04506	0	0	0	0	0	0	0	0	1	0	1	0	1	0	0	0	0	0	0	0	0	0	0	0	0
F0008640	PF00814,PF01608,PF06602,PF07651,PF09788	0	0	0	0	0	0	0	0	0	0	1	0	0	0	0	0	0	0	0	-1	0	-1	0	0	0
F0001044	PF00068,PF00071,PF09739	0	0	0	0	0	0	0	0	0	0	1	0	0	0	0	0	0	0	0	0	0	0	0	0	4
F0001361	PF00008	0	0	0	0	0	0	0	0	0	0	1	0	5	0	0	0	0	0	0	0	0	0	0	0	0
F0001745	PF02517	0	0	0	0	0	0	0	0	0	0	1	0	0	0	0	0	0	0	0	0	0	0	0	0	1
F0002001	PF01926,PF12763,PF16880,PF18150	0	0	0	0	0	0	0	0	0	0	1	0	1	0	0	0	0	0	0	0	0	0	0	0	0
F0002009	PF04942	0	0	0	0	0	0	0	0	0	0	1	0	1	0	0	0	0	0	0	0	0	0	0	0	0
F0002055	PF00179	0	0	0	0	0	0	0	0	0	0	1	0	1	0	0	0	0	0	0	0	0	0	0	0	0
F0002077	PF00096	0	0	0	0	0	0	1	0	0	0	1	0	0	0	0	0	0	0	0	0	0	0	0	0	0
F0002103	PF04969,PF14050,PF16367	0	0	0	0	0	0	0	0	1	0	1	0	0	0	0	0	0	0	0	0	0	0	0	0	0
F0002146	PF01979	0	0	0	0	0	0	0	0	0	0	1	0	1	0	0	0	0	0	0	0	0	0	0	0	0
F0002201	PF00352	0	0	0	0	0	0	0	0	0	0	1	0	1	0	0	0	0	0	0	0	0	0	0	0	0
F0002282	PF01529	0	0	0	0	0	0	0	0	0	0	1	0	1	0	0	0	0	0	0	0	0	0	0	0	0
F0002287	PF00569,PF09068,PF09069	0	0	0	0	0	0	0	0	0	0	1	0	1	0	0	0	0	0	0	0	0	0	0	0	0
F0012892	PF01433,PF11838,PF17900	0	0	0	0	0	0	0	0	0	0	1	0	0	0	0	-1	0	0	0	0	0	0	0	0	0
F0010587	PF00069	0	0	0	0	0	0	0	0	0	0	1	0	0	0	0	0	-1	0	0	0	0	0	0	0	0
F0002349	PF00001	0	0	0	0	0	0	0	0	0	0	1	0	0	0	0	0	0	0	0	0	0	0	0	0	0
F0002351	PF00069	0	0	0	0	0	0	0	0	0	0	1	0	0	0	0	0	0	0	0	0	0	0	0	0	0
F0002354	PF01794,PF03098,PF08022,PF08030	0	0	0	0	0	0	0	0	0	0	1	0	0	0	0	0	0	0	0	0	0	0	0	0	0
F0002365	PF13894	0	0	0	0	0	0	0	0	0	0	1	0	0	0	0	0	0	0	0	0	0	0	0	0	0
F0002366	PF01472,PF01509,PF08068,PF16198	0	0	0	0	0	0	0	0	0	0	1	0	0	0	0	0	0	0	0	0	0	0	0	0	0
F0002368	PF04969,PF05002	0	0	0	0	0	0	0	0	0	0	1	0	0	0	0	0	0	0	0	0	0	0	0	0	0
F0002383	PF00153	0	0	0	0	0	0	0	0	0	0	1	0	0	0	0	0	0	0	0	0	0	0	0	0	0
F0002399	#N/A	0	0	0	0	0	0	0	0	0	0	1	0	0	0	0	0	0	0	0	0	0	0	0	0	0
F0002407	PF01019	0	0	0	0	0	0	0	0	0	0	1	0	0	0	0	0	0	0	0	0	0	0	0	0	0
F0002409	PF03126	0	0	0	0	0	0	0	0	0	0	1	0	0	0	0	0	0	0	0	0	0	0	0	0	0
F0002444	PF01743,PF10225,PF12627	0	0	0	0	0	0	0	0	0	0	1	0	0	0	0	0	0	0	0	0	0	0	0	0	0
F0002448	PF00004,PF17862	0	0	0	0	0	0	0	0	0	0	1	0	0	0	0	0	0	0	0	0	0	0	0	0	0
F0002469	PF07884	0	0	0	0	0	0	0	0	0	0	1	0	0	0	0	0	0	0	0	0	0	0	0	0	0
F0002475	PF08357	0	0	0	0	0	0	0	0	0	0	1	0	0	0	0	0	0	0	0	0	0	0	0	0	0
F0002480	PF00561,PF07035,PF21029,PF22990	0	0	0	0	0	0	0	0	0	0	1	0	0	0	0	0	0	0	0	0	0	0	0	0	0
F0002490	PF00069,PF00168,PF00454,PF00613,PF00787,PF00792,PF00794,PF00850,PF04446,PF14413	0	0	0	0	0	0	0	0	0	0	1	0	0	0	0	0	0	0	0	0	0	0	0	0	0
F0002494	#N/A	0	0	0	0	0	0	0	0	0	0	1	0	0	0	0	0	0	0	0	0	0	0	0	0	0
F0002500	PF00431,PF01400	0	0	0	0	0	0	0	0	0	0	1	0	0	0	0	0	0	0	0	0	0	0	0	0	0
F0002521	PF00782,PF08766,PF23040	0	0	0	0	0	0	0	0	0	0	1	0	0	0	0	0	0	0	0	0	0	0	0	0	0
F0002527	#N/A	0	0	0	0	0	0	0	0	0	0	1	0	0	0	0	0	0	0	0	0	0	0	0	0	0
F0002530	PF10197	0	0	0	0	0	0	0	0	0	0	1	0	0	0	0	0	0	0	0	0	0	0	0	0	0
F0002538	PF02936	0	0	0	0	0	0	0	0	0	0	1	0	0	0	0	0	0	0	0	0	0	0	0	0	0
F0002549	PF00458,PF00587,PF00749,PF03129,PF03950,PF09180,PF20974	0	0	0	0	0	0	0	0	0	0	1	0	0	0	0	0	0	0	0	0	0	0	0	0	0
F0002558	PF02463,PF06470	0	0	0	0	0	0	0	0	0	0	1	0	0	0	0	0	0	0	0	0	0	0	0	0	0
F0002561	PF01753,PF04194,PF07034,PF09446,PF19675	0	0	0	0	0	0	0	0	0	0	1	0	0	0	0	0	0	0	0	0	0	0	0	0	0
F0002565	PF04427	0	0	0	0	0	0	0	0	0	0	1	0	0	0	0	0	0	0	0	0	0	0	0	0	0
F0002572	PF01581	0	0	0	0	0	0	0	0	0	0	1	0	0	0	0	0	0	0	0	0	0	0	0	0	0
F0002577	PF01084	0	0	0	0	0	0	0	0	0	0	1	0	0	0	0	0	0	0	0	0	0	0	0	0	0
F0002584	PF00023,PF03259,PF07724,PF10431,PF12796,PF13857	0	0	0	0	0	0	0	0	0	0	1	0	0	0	0	0	0	0	0	0	0	0	0	0	0
F0002588	#N/A	0	0	0	0	0	0	0	0	0	0	1	0	0	0	0	0	0	0	0	0	0	0	0	0	0
F0002591	PF23489	0	0	0	0	0	0	0	0	0	0	1	0	0	0	0	0	0	0	0	0	0	0	0	0	0
F0002594	PF00246,PF13620	0	0	0	0	0	0	0	0	0	0	1	0	0	0	0	0	0	0	0	0	0	0	0	0	0
F0002595	PF09368	0	0	0	0	0	0	0	0	0	0	1	0	0	0	0	0	0	0	0	0	0	0	0	0	0
F0002599	PF06325,PF22528	0	0	0	0	0	0	0	0	0	0	1	0	0	0	0	0	0	0	0	0	0	0	0	0	0
F0002602	PF02886	0	0	0	0	0	0	0	0	0	0	1	0	0	0	0	0	0	0	0	0	0	0	0	0	0
F0002605	PF01490	0	0	0	0	0	0	0	0	0	0	1	0	0	0	0	0	0	0	0	0	0	0	0	0	0
F0002607	PF04006	0	0	0	0	0	0	0	0	0	0	1	0	0	0	0	0	0	0	0	0	0	0	0	0	0
F0002608	PF01709,PF20772	0	0	0	0	0	0	0	0	0	0	1	0	0	0	0	0	0	0	0	0	0	0	0	0	0
F0002624	PF18885	0	0	0	0	0	0	0	0	0	0	1	0	0	0	0	0	0	0	0	0	0	0	0	0	0
F0002639	PF00069,PF13202,PF13833	0	0	0	0	0	0	0	0	0	0	1	0	0	0	0	0	0	0	0	0	0	0	0	0	0
F0002646	#N/A	0	0	0	0	0	0	0	0	0	0	1	0	0	0	0	0	0	0	0	0	0	0	0	0	0
F0002653	PF03083	0	0	0	0	0	0	0	0	0	0	1	0	0	0	0	0	0	0	0	0	0	0	0	0	0
F0002672	PF00907	0	0	0	0	0	0	0	0	0	0	1	0	0	0	0	0	0	0	0	0	0	0	0	0	0
F0002677	#N/A	0	0	0	0	0	0	0	0	0	0	1	0	0	0	0	0	0	0	0	0	0	0	0	0	0
F0002680	PF18101	0	0	0	0	0	0	0	0	0	0	1	0	0	0	0	0	0	0	0	0	0	0	0	0	0
F0002688	PF00579	0	0	0	0	0	0	0	0	0	0	1	0	0	0	0	0	0	0	0	0	0	0	0	0	0
F0002692	PF00583	0	0	0	0	0	0	0	0	0	0	1	0	0	0	0	0	0	0	0	0	0	0	0	0	0
F0002693	#N/A	0	0	0	0	0	0	0	0	0	0	1	0	0	0	0	0	0	0	0	0	0	0	0	0	0
F0002698	#N/A	0	0	0	0	0	0	0	0	0	0	1	0	0	0	0	0	0	0	0	0	0	0	0	0	0
F0002704	PF00104,PF00105	0	0	0	0	0	0	0	0	0	0	1	0	0	0	0	0	0	0	0	0	0	0	0	0	0
F0002705	PF10204	0	0	0	0	0	0	0	0	0	0	1	0	0	0	0	0	0	0	0	0	0	0	0	0	0
F0002708	PF02886	0	0	0	0	0	0	0	0	0	0	1	0	0	0	0	0	0	0	0	0	0	0	0	0	0
F0002714	PF04063,PF04064	0	0	0	0	0	0	0	0	0	0	1	0	0	0	0	0	0	0	0	0	0	0	0	0	0
F0002718	PF10238	0	0	0	0	0	0	0	0	0	0	1	0	0	0	0	0	0	0	0	0	0	0	0	0	0
F0002731	PF01501,PF13896	0	0	0	0	0	0	0	0	0	0	1	0	0	0	0	0	0	0	0	0	0	0	0	0	0
F0002748	PF08368,PF14675,PF14676,PF14678,PF14679,PF14680	0	0	0	0	0	0	0	0	0	0	1	0	0	0	0	0	0	0	0	0	0	0	0	0	0
F0002756	PF13920	0	0	0	0	0	0	0	0	0	0	1	0	0	0	0	0	0	0	0	0	0	0	0	0	0
F0002760	PF00006,PF02874,PF16886,PF22919	0	0	0	0	0	0	0	0	0	0	1	0	0	0	0	0	0	0	0	0	0	0	0	0	0
F0002782	PF07062,PF13903	0	0	0	0	0	0	0	0	0	0	1	0	0	0	0	0	0	0	0	0	0	0	0	0	0
F0002783	PF15002	0	0	0	0	0	0	0	0	0	0	1	0	0	0	0	0	0	0	0	0	0	0	0	0	0
F0002790	PF00076	0	0	0	0	0	0	0	0	0	0	1	0	0	0	0	0	0	0	0	0	0	0	0	0	0
F0002809	PF00373,PF09379,PF09380	0	0	0	0	0	0	0	0	0	0	1	0	0	0	0	0	0	0	0	0	0	0	0	0	0
F0002812	PF01409,PF03147,PF08241	0	0	0	0	0	0	0	0	0	0	1	0	0	0	0	0	0	0	0	0	0	0	0	0	0
F0002814	PF00014,PF00090,PF05986,PF07679,PF08686,PF19030,PF19236	0	0	0	0	0	0	0	0	0	0	1	0	0	0	0	0	0	0	0	0	0	0	0	0	0
F0002817	PF02732	0	0	0	0	0	0	0	0	0	0	1	0	0	0	0	0	0	0	0	0	0	0	0	0	0
F0002820	PF00397,PF00639	0	0	0	0	0	0	0	0	0	0	1	0	0	0	0	0	0	0	0	0	0	0	0	0	0
F0002825	PF05093	0	0	0	0	0	0	0	0	0	0	1	0	0	0	0	0	0	0	0	0	0	0	0	0	0
F0002849	PF00104,PF00105	0	0	0	0	0	0	0	0	0	0	1	0	0	0	0	0	0	0	0	0	0	0	0	0	0
F0002854	PF00025,PF00176,PF00271,PF07810	0	0	0	0	0	0	0	0	0	0	1	0	0	0	0	0	0	0	0	0	0	0	0	0	0
F0002856	PF00145,PF05603	0	0	0	0	0	0	0	0	0	0	1	0	0	0	0	0	0	0	0	0	0	0	0	0	0
F0002860	PF00956,PF01984	0	0	0	0	0	0	0	0	0	0	1	0	0	0	0	0	0	0	0	0	0	0	0	0	0
F0002879	PF00587,PF01490,PF02824,PF03129,PF07973	0	0	0	0	0	0	0	0	0	0	1	0	0	0	0	0	0	0	0	0	0	0	0	0	0
F0002885	PF01433,PF11838,PF17900	0	0	0	0	0	0	0	0	0	0	1	0	0	0	0	0	0	0	0	0	0	0	0	0	0
F0002899	PF02466	0	0	0	0	0	0	0	0	0	0	1	0	0	0	0	0	0	0	0	0	0	0	0	0	0
F0002902	PF03357	0	0	0	0	0	0	0	0	0	0	1	0	0	0	0	0	0	0	0	0	0	0	0	0	0
F0002904	PF00024,PF00089	0	0	0	0	0	0	0	0	0	0	1	0	0	0	0	0	0	0	0	0	0	0	0	0	0
F0002907	PF12349,PF16414,PF22314	0	0	0	0	0	0	0	0	0	0	1	0	0	0	0	0	0	0	0	0	0	0	0	0	0
F0002909	#N/A	0	0	0	0	0	0	0	0	0	0	1	0	0	0	0	0	0	0	0	0	0	0	0	0	0
F0002916	PF00071	0	0	0	0	0	0	0	0	0	0	1	0	0	0	0	0	0	0	0	0	0	0	0	0	0
F0002926	PF01027	0	0	0	0	0	0	0	0	0	0	1	0	0	0	0	0	0	0	0	0	0	0	0	0	0
F0002934	PF00069	0	0	0	0	0	0	0	0	0	0	1	0	0	0	0	0	0	0	0	0	0	0	0	0	0
F0002941	PF00001	0	0	0	0	0	0	0	0	0	0	1	0	0	0	0	0	0	0	0	0	0	0	0	0	0
F0002946	PF15346	0	0	0	0	0	0	0	0	0	0	1	0	0	0	0	0	0	0	0	0	0	0	0	0	0
F0002967	PF00153,PF00648,PF01067,PF13499	0	0	0	0	0	0	0	0	0	0	1	0	0	0	0	0	0	0	0	0	0	0	0	0	0
F0002970	PF04048	0	0	0	0	0	0	0	0	0	0	1	0	0	0	0	0	0	0	0	0	0	0	0	0	0
F0002999	PF07910,PF20908	0	0	0	0	0	0	0	0	0	0	1	0	0	0	0	0	0	0	0	0	0	0	0	0	0
F0003006	PF00130,PF02196,PF07714	0	0	0	0	0	0	0	0	0	0	1	0	0	0	0	0	0	0	0	0	0	0	0	0	0
F0003021	PF00169	0	0	0	0	0	0	0	0	0	0	1	0	0	0	0	0	0	0	0	0	0	0	0	0	0
F0003027	PF00002,PF01825,PF02140,PF02793,PF16489	0	0	0	0	0	0	0	0	0	0	1	0	0	0	0	0	0	0	0	0	0	0	0	0	0
F0003058	#N/A	0	0	0	0	0	0	0	0	0	0	1	0	0	0	0	0	0	0	0	0	0	0	0	0	0
F0003059	PF02755	0	0	0	0	0	0	0	0	0	0	1	0	0	0	0	0	0	0	0	0	0	0	0	0	0
F0003064	PF00205,PF02775,PF02776	0	0	0	0	0	0	0	0	0	0	1	0	0	0	0	0	0	0	0	0	0	0	0	0	0
F0003077	PF03398,PF04118,PF07653,PF14604,PF24598,PF24601	0	0	0	0	0	0	0	0	0	0	1	0	0	0	0	0	0	0	0	0	0	0	0	0	0
F0003095	PF03987	0	0	0	0	0	0	0	0	0	0	1	0	0	0	0	0	0	0	0	0	0	0	0	0	0
F0003100	PF00326,PF00930	0	0	0	0	0	0	0	0	0	0	1	0	0	0	0	0	0	0	0	0	0	0	0	0	0
F0003124	PF07679,PF13927	0	0	0	0	0	0	0	0	0	0	1	0	0	0	0	0	0	0	0	0	0	0	0	0	0
F0003141	PF00024	0	0	0	0	0	0	0	0	0	0	1	0	0	0	0	0	0	0	0	0	0	0	0	0	0
F0003145	PF00822	0	0	0	0	0	0	0	0	0	0	1	0	0	0	0	0	0	0	0	0	0	0	0	0	0
F0003148	PF01161	0	0	0	0	0	0	0	0	0	0	1	0	0	0	0	0	0	0	0	0	0	0	0	0	0
F0003157	PF01513	0	0	0	0	0	0	0	0	0	0	1	0	0	0	0	0	0	0	0	0	0	0	0	0	0
F0003164	PF10291,PF22699	0	0	0	0	0	0	0	0	0	0	1	0	0	0	0	0	0	0	0	0	0	0	0	0	0
F0003179	PF00570,PF01612,PF07690	0	0	0	0	0	0	0	0	0	0	1	0	0	0	0	0	0	0	0	0	0	0	0	0	0
F0002447	PF00100,PF25057	0	0	0	0	0	-1	0	0	0	0	1	0	1	0	0	0	0	0	0	0	0	0	0	0	0
F0003807	PF00100	0	0	0	0	0	-1	0	0	0	0	1	0	0	0	0	0	0	0	0	0	0	0	0	0	0
F0003819	PF07647,PF16533	0	0	0	0	0	-1	0	0	0	0	1	0	0	0	0	0	0	0	0	0	0	0	0	0	0
F0004287	PF09751	0	0	0	0	0	-1	0	0	0	0	1	0	0	0	0	0	0	0	0	0	0	0	0	0	0
F0005990	PF04908,PF07690	0	0	0	0	0	-1	0	0	0	0	1	0	0	0	0	0	0	0	0	0	0	0	0	0	0
F0001300	PF00335	0	0	-1	0	0	0	0	0	0	0	1	0	2	0	0	-1	0	0	0	0	0	0	0	0	0
F0001328	PF07782,PF12352	0	0	-1	0	0	0	0	0	2	0	1	0	0	0	0	0	0	0	1	0	0	0	0	0	0
F0001484	PF19047	0	0	-1	0	0	0	0	0	0	0	1	0	1	0	0	0	0	0	1	0	0	0	0	0	0
F0008752	PF00025,PF00176,PF00271	0	0	-1	0	0	0	-1	0	0	0	1	0	0	0	0	0	0	0	0	-1	0	0	0	0	0
F0001140	PF05739,PF14523	0	0	-1	0	0	-1	0	0	0	0	1	0	0	0	0	1	0	0	0	0	0	0	0	0	0
F0002100	PF02953	0	0	0	-1	1	0	1	0	0	0	1	0	0	0	0	0	0	0	0	0	0	0	0	0	0
F0001215	PF06237	0	0	0	-1	0	0	0	0	-1	0	1	0	1	0	0	1	0	0	0	-1	0	0	0	0	0
F0000732	PF01451,PF01791,PF08241,PF13649	0	0	0	-1	0	0	0	0	0	0	1	0	3	0	0	0	0	0	0	-1	0	0	0	0	0
F0001175	PF03188	0	0	0	-1	0	-1	-1	0	0	0	1	0	0	0	0	1	0	0	0	0	0	0	0	0	0
F0001023	PF00293,PF05026,PF20412	0	0	0	-1	-1	0	0	0	0	0	1	0	1	0	0	1	0	0	0	0	0	0	0	0	0
F0000320	PF00098,PF00665,PF07727,PF13961,PF13976,PF14223,PF22936	0	1	2	0	0	-1	0	0	0	-1	1	0	3	0	0	-1	0	1	1	0	0	0	0	1	0
F0000689	PF00036,PF13499	0	0	0	0	0	0	0	0	0	-1	1	0	2	0	0	0	0	0	0	0	0	0	0	0	0
F0005740	PF01963	0	0	0	0	0	0	0	0	0	-1	1	0	0	0	0	0	0	0	0	0	0	0	0	0	0
F0006742	PF10225	0	-1	0	0	0	0	0	0	-1	-1	1	0	1	0	0	0	0	0	0	0	0	0	0	0	0
F0000938	PF09797,PF14750	-1	0	0	2	0	-1	0	0	-1	0	1	0	1	0	0	1	0	0	0	0	0	0	0	0	0
F0000777	PF00498,PF00595,PF00625,PF01728,PF07653	-1	0	0	0	1	-2	0	0	-1	0	1	0	1	0	0	1	1	0	0	-1	0	0	0	0	0
F0004208	PF07289,PF16661	-1	0	0	0	0	0	0	0	0	0	1	0	0	0	0	0	0	0	0	0	0	0	0	0	0
F0005346	PF01545	-1	0	0	0	0	0	0	0	0	0	1	0	0	0	0	0	0	0	0	0	0	0	0	0	0
F0005759	PF07690	-1	0	0	0	0	0	0	0	0	0	1	0	0	0	0	0	0	0	0	0	0	0	0	0	0
F0001811	PF06372	-1	0	0	-1	0	0	4	0	0	0	1	0	0	0	0	0	0	0	0	0	0	0	0	0	0
F0008520	PF00248	7	-1	0	-1	0	0	-1	0	0	0	0	0	1	0	0	0	0	0	0	0	0	-1	-1	-1	0
F0001846	PF15903	2	0	0	1	0	0	0	0	0	0	0	0	0	0	0	0	0	0	0	0	0	0	0	0	0
F0002046	PF01336,PF04057,PF08646,PF16900	2	0	0	0	0	0	0	0	0	0	0	0	0	0	0	0	0	0	0	0	0	0	0	0	0
F0002084	PF00270,PF00271	2	0	0	0	0	0	0	0	0	0	0	0	0	0	0	0	0	0	0	0	0	0	0	0	0
F0002229	PF00005,PF00076,PF00664	2	0	0	0	0	0	0	0	0	0	0	0	0	0	0	0	0	0	0	0	0	0	0	0	0
F0002277	PF00026,PF00999	2	0	0	0	0	0	0	0	0	0	0	0	0	0	0	0	0	0	0	0	0	0	0	0	0
F0000610	PF00022,PF11976	2	-2	0	0	-1	0	0	0	-1	0	0	0	0	0	0	0	0	1	3	0	2	0	0	-1	0
F0001445	PF02291	1	0	1	0	0	0	1	0	1	1	0	0	0	0	0	0	0	0	0	0	0	0	0	0	0
F0001330	#N/A	1	0	0	1	1	0	0	0	1	0	0	0	2	0	0	0	0	0	0	0	0	0	0	0	0
F0001630	PF23411,PF23556	1	0	0	1	0	1	0	0	0	0	0	0	1	0	0	0	0	0	0	0	0	0	0	0	0
F0001358	PF00069,PF05773,PF12745,PF13393	1	0	4	0	0	0	0	0	0	0	0	0	1	0	0	0	0	0	0	0	0	0	0	0	0
F0000582	PF01522,PF01683	1	0	2	0	0	0	0	0	0	0	0	0	0	0	0	0	0	0	0	0	0	0	0	0	1
F0001208	PF07714	1	0	1	0	0	1	0	0	1	0	0	0	1	0	0	0	0	0	0	0	0	0	0	0	1
F0002275	PF00324,PF03522	1	0	1	0	0	0	0	0	0	0	0	0	0	0	0	0	0	0	0	0	0	0	0	0	0
F0001513	PF00110,PF01798,PF08156	1	0	0	0	1	0	1	0	1	0	0	0	1	0	0	0	0	0	0	0	0	0	0	0	0
F0001350	PF00397,PF02931,PF02932,PF06220	1	0	0	0	1	0	0	0	0	0	0	0	0	0	0	0	-1	0	0	0	0	0	0	0	-1
F0002017	PF00501	1	0	0	0	1	0	0	0	0	0	0	0	0	0	0	0	0	0	0	0	0	0	0	0	0
F0002173	PF00014,PF14625	1	0	0	0	0	1	0	0	0	0	0	0	0	0	0	0	0	0	0	0	0	0	0	0	0
F0002231	PF02709,PF13733	1	0	0	0	0	1	0	0	0	0	0	0	0	0	0	0	0	0	0	0	0	0	0	0	0
F0000596	PF18265	1	0	0	0	0	0	0	0	1	0	0	0	0	0	0	1	0	0	0	0	0	0	3	0	0
F0007947	#N/A	1	0	0	0	0	0	0	0	-1	0	0	0	1	0	0	0	0	0	0	0	0	0	0	-1	0
F0001601	#N/A	1	0	0	0	0	0	0	0	1	0	0	0	0	0	0	0	0	0	0	0	0	0	0	0	1
F0001876	PF00493,PF14551,PF17207,PF17855,PF21933	1	0	0	0	0	0	1	0	0	0	0	0	1	0	0	0	0	0	0	0	0	0	0	0	0
F0001915	PF01477,PF03607	1	0	0	0	0	0	1	0	0	0	0	0	1	0	0	0	0	0	0	0	0	0	0	0	0
F0001613	PF00200,PF01421,PF07974,PF08516	1	0	0	0	0	0	0	0	0	0	0	0	3	0	0	0	0	0	0	0	0	0	0	0	0
F0001832	PF00090	1	0	0	0	0	0	2	0	0	0	0	0	0	0	0	0	0	0	0	0	0	0	0	0	0
F0001920	#N/A	1	0	0	0	0	0	0	0	0	0	0	0	2	0	0	0	0	0	0	0	0	0	0	0	0
F0002004	PF00566,PF10191	1	0	0	0	0	0	1	0	0	0	0	0	0	0	0	0	0	0	0	0	0	0	0	0	0
F0002085	PF00370,PF02782,PF03999	1	0	0	0	0	0	0	0	0	0	0	0	1	0	0	0	0	0	0	0	0	0	0	0	0
F0002092	PF00079,PF04045	1	0	0	0	0	0	0	0	0	0	0	0	1	0	0	0	0	0	0	0	0	0	0	0	0
F0002165	PF00441,PF02770,PF02771,PF06331,PF08028,PF21343	1	0	0	0	0	0	1	0	0	0	0	0	0	0	0	0	0	0	0	0	0	0	0	0	0
F0002230	PF00782	1	0	0	0	0	0	0	0	0	0	0	0	1	0	0	0	0	0	0	0	0	0	0	0	0
F0002295	PF00412,PF00432	1	0	0	0	0	0	0	0	0	0	0	0	1	0	0	0	0	0	0	0	0	0	0	0	0
F0000715	PF00122,PF00689,PF00690,PF00702,PF13246	1	0	0	0	0	0	0	0	0	0	0	0	0	0	0	0	0	0	0	0	0	0	0	0	0
F0002367	PF04161	1	0	0	0	0	0	0	0	0	0	0	0	0	0	0	0	0	0	0	0	0	0	0	0	0
F0002415	PF13329	1	0	0	0	0	0	0	0	0	0	0	0	0	0	0	0	0	0	0	0	0	0	0	0	0
F0002430	PF02045	1	0	0	0	0	0	0	0	0	0	0	0	0	0	0	0	0	0	0	0	0	0	0	0	0
F0002438	#N/A	1	0	0	0	0	0	0	0	0	0	0	0	0	0	0	0	0	0	0	0	0	0	0	0	0
F0002445	PF00018,PF00241,PF14724	1	0	0	0	0	0	0	0	0	0	0	0	0	0	0	0	0	0	0	0	0	0	0	0	0
F0002446	PF00397,PF00640,PF01715,PF16899	1	0	0	0	0	0	0	0	0	0	0	0	0	0	0	0	0	0	0	0	0	0	0	0	0
F0002450	PF10034	1	0	0	0	0	0	0	0	0	0	0	0	0	0	0	0	0	0	0	0	0	0	0	0	0
F0002470	PF00400,PF12894	1	0	0	0	0	0	0	0	0	0	0	0	0	0	0	0	0	0	0	0	0	0	0	0	0
F0002540	PF18192,PF21229	1	0	0	0	0	0	0	0	0	0	0	0	0	0	0	0	0	0	0	0	0	0	0	0	0
F0002582	PF03194	1	0	0	0	0	0	0	0	0	0	0	0	0	0	0	0	0	0	0	0	0	0	0	0	0
F0002638	PF01399,PF22037	1	0	0	0	0	0	0	0	0	0	0	0	0	0	0	0	0	0	0	0	0	0	0	0	0
F0002681	PF04676,PF04677	1	0	0	0	0	0	0	0	0	0	0	0	0	0	0	0	0	0	0	0	0	0	0	0	0
F0002691	PF00334	1	0	0	0	0	0	0	0	0	0	0	0	0	0	0	0	0	0	0	0	0	0	0	0	0
F0002717	PF00318,PF16122	1	0	0	0	0	0	0	0	0	0	0	0	0	0	0	0	0	0	0	0	0	0	0	0	0
F0002924	PF00339,PF02752	1	0	0	0	0	0	0	0	0	0	0	0	0	0	0	0	0	0	0	0	0	0	0	0	0
F0003086	PF00071	1	0	0	0	0	0	0	0	0	0	0	0	0	0	0	0	0	0	0	0	0	0	0	0	0
F0003097	PF23003	1	0	0	0	0	0	0	0	0	0	0	0	0	0	0	0	0	0	0	0	0	0	0	0	0
F0003108	PF00335,PF01433,PF05347	1	0	0	0	0	0	0	0	0	0	0	0	0	0	0	0	0	0	0	0	0	0	0	0	0
F0003113	PF00560,PF12799,PF13676,PF13855	1	0	0	0	0	0	0	0	0	0	0	0	0	0	0	0	0	0	0	0	0	0	0	0	0
F0003121	PF00017,PF00018,PF07714	1	0	0	0	0	0	0	0	0	0	0	0	0	0	0	0	0	0	0	0	0	0	0	0	0
F0003162	PF03188,PF03351	1	0	0	0	0	0	0	0	0	0	0	0	0	0	0	0	0	0	0	0	0	0	0	0	0
F0003167	PF00023,PF00069,PF00531,PF12796,PF13637	1	0	0	0	0	0	0	0	0	0	0	0	0	0	0	0	0	0	0	0	0	0	0	0	0
F0004174	PF00579,PF01588	1	0	0	0	0	-1	0	0	0	0	0	0	0	0	0	0	0	0	0	0	0	0	0	0	0
F0004263	PF13091	1	0	0	0	0	-1	0	0	0	0	0	0	0	0	0	0	0	0	0	0	0	0	0	0	0
F0006132	PF00026	1	0	0	-1	0	0	0	0	0	0	0	0	0	0	0	0	0	0	0	0	0	0	0	0	0
F0001337	PF01549,PF03098	1	0	0	0	0	0	0	0	-1	-1	0	0	0	0	0	0	0	-1	0	0	0	0	0	0	0
F0001930	PF00505,PF07885	1	0	0	0	0	0	0	0	0	-1	0	0	0	0	0	0	0	0	0	0	0	0	0	1	0
F0000964	PF00118,PF04950,PF08142,PF22298,PF22675	1	-1	0	0	0	0	0	0	0	-1	0	0	0	0	0	0	0	0	0	0	-1	0	0	0	0
F0006540	PF05873	1	0	0	-1	0	0	0	0	0	-1	0	0	0	0	0	0	0	0	0	0	0	0	0	0	0
F0000460	PF00149	0	0	0	0	0	0	0	0	0	7	0	0	0	0	0	0	0	0	0	0	0	0	0	0	2
F0000875	#N/A	0	0	0	0	1	0	0	0	0	5	0	0	1	0	0	0	0	0	0	0	-1	0	0	0	3
F0001091	#N/A	0	0	0	0	0	0	0	0	0	4	0	0	0	0	0	0	0	0	0	0	0	0	0	0	2
F0001836	PF00046,PF00789,PF14555,PF21021	0	0	0	0	0	0	0	0	0	3	0	0	0	0	0	0	0	0	0	0	0	0	0	0	0
F0001897	PF10178	0	1	0	0	0	0	0	0	0	2	0	0	0	0	0	0	0	0	0	0	0	0	0	0	0
F0002206	PF00003,PF01094	0	0	0	0	0	0	0	0	0	2	0	0	0	0	0	0	0	0	0	0	0	0	0	0	0
F0002978	PF00046	0	-1	0	0	0	0	0	0	0	2	0	0	0	0	0	0	0	0	0	0	0	0	0	0	0
F0001723	PF00400,PF02114	0	0	1	0	0	0	0	0	0	1	0	0	1	0	0	0	0	0	0	0	0	0	0	0	0
F0002186	PF00102	0	0	1	0	0	0	0	0	0	1	0	0	0	0	0	0	0	0	0	0	0	0	0	0	0
F0001449	PF06119,PF07645,PF09329,PF09332,PF12947,PF22379,PF24863	0	1	0	0	2	0	0	0	0	1	0	0	1	0	0	0	0	0	0	0	0	0	0	0	0
F0001338	PF01853,PF11717,PF17772	0	1	0	0	0	0	0	0	0	1	0	0	0	0	0	0	0	0	0	0	0	1	1	0	0
F0001880	PF00227,PF10584,PF12937,PF13646	0	1	0	0	0	0	0	0	0	1	0	0	1	0	0	0	0	0	0	0	0	0	0	0	0
F0001559	PF00057,PF00058,PF14670,PF24468	0	0	0	0	2	0	0	0	1	1	0	0	0	0	0	0	0	0	0	0	0	0	0	0	0
F0001483	PF01398,PF02338,PF07814,PF08969	0	0	0	0	1	0	0	0	0	1	0	0	1	0	0	0	0	0	0	0	0	0	1	0	0
F0001624	PF01248,PF08914	0	0	0	0	1	0	0	0	0	1	0	0	0	0	0	0	0	0	0	1	0	0	0	0	0
F0001447	PF00412	0	0	0	0	0	1	0	0	0	1	0	0	1	0	0	0	0	0	0	1	0	0	0	0	0
F0001021	PF00076,PF15884	0	0	0	0	0	0	0	0	-1	1	0	0	0	0	0	1	0	0	0	0	0	0	0	0	0
F0001199	PF12678	0	0	0	0	0	0	0	0	0	1	0	0	4	0	0	0	0	0	0	0	0	0	1	0	0
F0001879	PF05625	0	0	0	0	0	0	0	0	1	1	0	0	1	0	0	0	0	0	0	0	0	0	0	0	0
F0001760	PF00501,PF13193,PF16177	0	0	0	0	0	0	0	0	0	1	0	0	2	0	0	0	0	0	0	0	0	0	0	0	0
F0001827	PF00069	0	0	0	0	0	0	0	0	0	1	0	0	2	0	0	0	0	0	0	0	0	0	0	0	0
F0001864	PF00710,PF12796,PF17763	0	0	0	0	0	0	0	0	0	1	0	0	0	0	0	0	0	0	0	0	0	0	0	0	1
F0001916	PF00564	0	0	0	0	0	0	0	0	0	1	0	0	0	0	0	0	0	0	0	0	0	0	0	0	1
F0001923	PF00046,PF03153	0	0	0	0	0	0	0	0	0	1	0	0	2	0	0	0	0	0	0	0	0	0	0	0	0
F0001988	#N/A	0	0	0	0	0	0	1	0	0	1	0	0	0	0	0	0	0	0	0	0	0	0	0	0	0
F0002141	PF00024,PF00051,PF00057,PF00059,PF00089,PF00209,PF00530	0	0	0	0	0	0	0	0	0	1	0	0	1	0	0	0	0	0	0	0	0	0	0	0	0
F0002161	PF00520,PF08763,PF16905	0	0	0	0	0	0	0	0	0	1	0	0	1	0	0	0	0	0	0	0	0	0	0	0	0
F0002185	PF01476,PF01545,PF07534	0	0	0	0	0	0	0	0	1	1	0	0	0	0	0	0	0	0	0	0	0	0	0	0	0
F0005385	PF06579	0	0	0	0	0	0	-1	0	0	1	0	0	0	0	0	0	0	0	0	0	0	0	0	0	0
F0005873	PF03351	0	0	0	0	0	0	0	0	-1	1	0	0	0	0	0	0	0	0	0	0	0	0	0	0	0
F0005898	PF12796	0	0	0	0	0	0	0	0	-1	1	0	0	0	0	0	0	0	0	0	0	0	0	0	0	0
F0002355	PF00782,PF21033	0	0	0	0	0	0	0	0	0	1	0	0	0	0	0	0	0	0	0	0	0	0	0	0	0
F0002468	#N/A	0	0	0	0	0	0	0	0	0	1	0	0	0	0	0	0	0	0	0	0	0	0	0	0	0
F0002678	PF00027,PF00610,PF00617,PF00618	0	0	0	0	0	0	0	0	0	1	0	0	0	0	0	0	0	0	0	0	0	0	0	0	0
F0002792	PF00001	0	0	0	0	0	0	0	0	0	1	0	0	0	0	0	0	0	0	0	0	0	0	0	0	0
F0002833	PF00339,PF02752,PF05404	0	0	0	0	0	0	0	0	0	1	0	0	0	0	0	0	0	0	0	0	0	0	0	0	0
F0002858	PF00025	0	0	0	0	0	0	0	0	0	1	0	0	0	0	0	0	0	0	0	0	0	0	0	0	0
F0002859	PF08711	0	0	0	0	0	0	0	0	0	1	0	0	0	0	0	0	0	0	0	0	0	0	0	0	0
F0002866	PF00023,PF00531,PF12796	0	0	0	0	0	0	0	0	0	1	0	0	0	0	0	0	0	0	0	0	0	0	0	0	0
F0002871	PF04926,PF04928,PF13499,PF20180,PF20750	0	0	0	0	0	0	0	0	0	1	0	0	0	0	0	0	0	0	0	0	0	0	0	0	0
F0002931	PF00651,PF07707	0	0	0	0	0	0	0	0	0	1	0	0	0	0	0	0	0	0	0	0	0	0	0	0	0
F0002969	PF07679,PF13927,PF23560,PF25106	0	0	0	0	0	0	0	0	0	1	0	0	0	0	0	0	0	0	0	0	0	0	0	0	0
F0003008	#N/A	0	0	0	0	0	0	0	0	0	1	0	0	0	0	0	0	0	0	0	0	0	0	0	0	0
F0003056	PF08774,PF21170	0	0	0	0	0	0	0	0	0	1	0	0	0	0	0	0	0	0	0	0	0	0	0	0	0
F0003079	PF00076,PF02798,PF14497	0	0	0	0	0	0	0	0	0	1	0	0	0	0	0	0	0	0	0	0	0	0	0	0	0
F0003142	PF04442	0	0	0	0	0	0	0	0	0	1	0	0	0	0	0	0	0	0	0	0	0	0	0	0	0
F0003103	PF00046,PF00412,PF02383	0	0	0	0	0	-1	0	0	0	1	0	0	1	0	0	0	0	0	0	0	0	0	0	0	0
F0000961	PF00454,PF07690,PF09507,PF21245	0	0	0	0	-1	0	0	0	0	1	0	0	1	0	0	0	0	0	-1	0	0	0	0	0	0
F0008302	PF01428,PF01754	0	0	0	0	-1	0	-1	0	-1	1	0	0	0	0	0	0	0	0	0	0	0	0	0	0	0
F0001589	PF00665,PF17921,PF18701	0	-1	0	0	-1	0	0	0	0	1	0	0	1	0	0	0	0	0	0	0	1	0	0	0	1
F0001304	PF00289,PF00364,PF01401,PF02785,PF02786,PF18140	0	0	0	6	0	0	0	0	0	0	0	0	0	0	0	0	0	0	0	0	0	0	0	0	0
F0001327	PF02141,PF03455,PF03456	0	0	0	6	0	0	0	0	0	0	0	0	0	0	0	0	0	0	0	0	0	0	0	0	0
F0001478	PF00439	0	0	0	5	0	0	0	0	0	0	0	0	0	0	0	0	0	0	0	0	0	0	0	0	0
F0001446	PF00028	0	1	0	2	1	0	0	0	1	0	0	0	0	0	0	0	0	0	0	0	0	0	0	0	0
F0000534	PF00288,PF08544,PF10509	0	0	0	2	0	0	0	0	0	0	0	0	0	0	0	2	0	0	0	0	0	0	0	0	0
F0001823	PF00031	0	0	0	2	0	0	0	0	0	0	0	0	1	0	0	0	0	0	0	0	0	0	0	0	0
F0002894	PF00400	0	0	0	2	0	0	-1	0	0	0	0	0	0	0	0	0	0	0	0	0	0	0	0	0	0
F0002906	PF09807	0	0	0	2	0	0	-1	0	0	0	0	0	0	0	0	0	0	0	0	0	0	0	0	0	0
F0003072	PF07524,PF10406	0	0	0	2	0	0	-1	0	0	0	0	0	0	0	0	0	0	0	0	0	0	0	0	0	0
F0001986	PF15911,PF23145,PF23387,PF23389,PF24762	0	0	0	2	0	0	0	0	0	0	0	0	0	0	0	0	0	0	0	0	0	0	0	0	0
F0002062	PF02463,PF05380,PF06470,PF18701	0	0	0	2	0	0	0	0	0	0	0	0	0	0	0	0	0	0	0	0	0	0	0	0	0
F0002155	PF00096,PF01184,PF02434	0	0	0	2	0	0	0	0	0	0	0	0	0	0	0	0	0	0	0	0	0	0	0	0	0
F0002169	PF00307,PF10358,PF12130	0	0	0	2	0	0	0	0	0	0	0	0	0	0	0	0	0	0	0	0	0	0	0	0	0
F0002204	PF00014,PF00147,PF14625	0	0	0	2	0	0	0	0	0	0	0	0	0	0	0	0	0	0	0	0	0	0	0	0	0
F0002256	PF00211,PF07714,PF12849,PF23416	0	0	0	2	0	0	0	0	0	0	0	0	0	0	0	0	0	0	0	0	0	0	0	0	0
F0002260	PF07524,PF09742,PF10406,PF15228	0	0	0	2	0	0	0	0	0	0	0	0	0	0	0	0	0	0	0	0	0	0	0	0	0
F0002283	PF00028,PF01049,PF02210,PF24613,PF24811	0	0	0	2	0	0	0	0	0	0	0	0	0	0	0	0	0	0	0	0	0	0	0	0	0
F0002289	PF00227,PF01207	0	0	0	2	0	0	0	0	0	0	0	0	0	0	0	0	0	0	0	0	0	0	0	0	0
F0000816	PF23769,PF23869	0	3	0	1	0	0	0	0	8	0	0	0	0	0	0	0	0	0	0	0	0	0	0	0	0
F0001576	#N/A	0	0	0	1	2	0	1	0	0	0	0	0	0	0	0	0	0	0	0	0	0	0	0	0	0
F0001195	PF00027,PF00520	0	0	0	1	1	0	0	0	2	0	0	0	1	0	0	0	0	0	0	0	1	0	0	0	0
F0001774	PF00167,PF23416	0	0	0	1	1	0	0	0	0	0	0	0	1	0	0	0	0	0	0	0	0	0	0	0	0
F0001782	PF01391,PF01484,PF12719,PF24976	0	0	0	1	1	0	0	0	0	0	0	0	1	0	0	0	0	0	0	0	0	0	0	0	0
F0001786	PF24917	0	0	0	1	1	0	0	0	0	0	0	0	1	0	0	0	0	0	0	0	0	0	0	0	0
F0001806	PF12330	0	0	0	1	1	0	1	0	0	0	0	0	0	0	0	0	0	0	0	0	0	0	0	0	0
F0001874	PF00328	0	0	0	1	1	0	0	0	1	0	0	0	0	0	0	0	0	0	0	0	0	0	0	0	0
F0002008	PF00069	0	0	0	1	1	0	0	0	0	0	0	0	0	0	0	0	0	0	0	0	0	0	0	0	0
F0002022	PF01363,PF09311	0	0	0	1	1	0	0	0	0	0	0	0	0	0	0	0	0	0	0	0	0	0	0	0	0
F0002058	PF10508	0	0	0	1	1	0	0	0	0	0	0	0	0	0	0	0	0	0	0	0	0	0	0	0	0
F0002059	PF00071	0	0	0	1	1	0	0	0	0	0	0	0	0	0	0	0	0	0	0	0	0	0	0	0	0
F0002068	PF00134	0	0	0	1	1	0	0	0	0	0	0	0	0	0	0	0	0	0	0	0	0	0	0	0	0
F0000866	PF00400,PF17120	0	0	0	1	1	-1	1	0	0	0	0	0	0	0	0	1	0	0	0	0	0	0	0	0	0
F0001459	PF00001,PF13855	0	0	0	1	0	3	0	0	0	0	0	0	1	0	0	0	0	0	0	0	0	0	0	0	0
F0001675	PF00041,PF00069,PF00435,PF01398,PF07679,PF07714,PF13012,PF25075	0	0	0	1	0	1	0	0	0	0	0	0	2	0	0	0	0	0	0	0	0	0	0	0	0
F0001721	PF00027,PF02197	0	0	0	1	0	1	0	0	0	0	0	0	1	0	0	0	0	0	0	0	0	0	0	0	0
F0002191	PF00096,PF13894,PF13912	0	0	0	1	0	1	0	0	0	0	0	0	0	0	0	0	0	0	0	0	0	0	0	0	0
F0002211	PF00397	0	0	0	1	0	1	0	0	0	0	0	0	0	0	0	0	0	0	0	0	0	0	0	0	0
F0001219	#N/A	0	0	0	1	0	0	1	0	0	0	0	0	1	0	0	0	0	0	0	0	0	1	0	0	1
F0012221	PF01145,PF16200	0	0	0	1	0	0	-1	0	0	0	0	0	0	0	0	0	0	0	0	0	0	-1	-1	-1	0
F0009178	PF13843	0	0	0	1	0	0	-1	0	-1	0	0	0	0	0	0	0	0	0	0	0	0	0	0	-1	0
F0001619	#N/A	0	0	0	1	0	0	0	0	0	0	0	0	1	0	0	0	0	0	0	0	0	0	1	0	0
F0003131	#N/A	0	0	0	1	0	0	0	0	-1	0	0	0	1	0	0	0	0	0	0	0	0	0	0	0	0
F0007024	PF00962	0	0	0	1	0	0	-1	0	-1	0	0	0	0	0	0	0	0	0	0	0	0	0	0	0	0
F0008691	PF01778	0	0	0	1	0	0	0	0	0	0	0	0	0	0	0	0	0	0	0	-1	0	0	0	0	-1
F0001758	PF00992,PF23741	0	0	0	1	0	0	0	0	0	0	0	0	2	0	0	0	0	0	0	0	0	0	0	0	0
F0001773	PF00041,PF07679,PF13927	0	0	0	1	0	0	0	0	2	0	0	0	0	0	0	0	0	0	0	0	0	0	0	0	0
F0001839	PF00098	0	0	0	1	0	0	0	0	0	0	0	0	0	0	0	0	0	0	0	0	0	0	0	0	1
F0001979	PF03134	0	0	0	1	0	0	1	0	0	0	0	0	0	0	0	0	0	0	0	0	0	0	0	0	0
F0002020	PF03357,PF05091	0	0	0	1	0	0	0	0	0	0	0	0	1	0	0	0	0	0	0	0	0	0	0	0	0
F0002023	PF00091,PF03953	0	0	0	1	0	0	0	0	0	0	0	0	1	0	0	0	0	0	0	0	0	0	0	0	0
F0002088	PF01465	0	0	0	1	0	0	0	0	1	0	0	0	0	0	0	0	0	0	0	0	0	0	0	0	0
F0002096	PF00089,PF01066	0	0	0	1	0	0	0	0	0	0	0	0	1	0	0	0	0	0	0	0	0	0	0	0	0
F0002203	PF00640	0	0	0	1	0	0	0	0	0	0	0	0	1	0	0	0	0	0	0	0	0	0	0	0	0
F0002217	PF02145,PF21022	0	0	0	1	0	0	0	0	0	0	0	0	1	0	0	0	0	0	0	0	0	0	0	0	0
F0002219	PF00626,PF02209	0	0	0	1	0	0	0	0	1	0	0	0	0	0	0	0	0	0	0	0	0	0	0	0	0
F0002248	PF14663,PF14664,PF14666,PF14668	0	0	0	1	0	0	0	0	0	0	0	0	1	0	0	0	0	0	0	0	0	0	0	0	0
F0002263	PF00023,PF12796,PF13637	0	0	0	1	0	0	1	0	0	0	0	0	0	0	0	0	0	0	0	0	0	0	0	0	0
F0002284	PF00046	0	0	0	1	0	0	0	0	0	0	0	0	1	0	0	0	0	0	0	0	0	0	0	0	0
F0002292	PF00520,PF02214	0	0	0	1	0	0	0	0	0	0	0	0	1	0	0	0	0	0	0	0	0	0	0	0	0
F0004722	PF00400,PF00651	0	0	0	1	0	0	0	0	-1	0	0	0	0	0	0	0	0	0	0	0	0	0	0	0	0
F0004914	PF01683	0	0	0	1	0	0	0	0	-1	0	0	0	0	0	0	0	0	0	0	0	0	0	0	0	0
F0005312	PF00755	0	0	0	1	0	0	-1	0	0	0	0	0	0	0	0	0	0	0	0	0	0	0	0	0	0
F0005477	PF04091,PF20651	0	0	0	1	0	0	0	0	-1	0	0	0	0	0	0	0	0	0	0	0	0	0	0	0	0
F0001167	PF00595,PF02460,PF12053	0	0	0	1	0	0	0	0	0	0	0	0	0	0	0	0	-1	0	0	0	0	0	0	0	0
F0002357	PF02319,PF08781	0	0	0	1	0	0	0	0	0	0	0	0	0	0	0	0	0	0	0	0	0	0	0	0	0
F0002392	PF16020	0	0	0	1	0	0	0	0	0	0	0	0	0	0	0	0	0	0	0	0	0	0	0	0	0
F0002393	PF00022,PF04114	0	0	0	1	0	0	0	0	0	0	0	0	0	0	0	0	0	0	0	0	0	0	0	0	0
F0002424	PF00153	0	0	0	1	0	0	0	0	0	0	0	0	0	0	0	0	0	0	0	0	0	0	0	0	0
F0002439	PF15473	0	0	0	1	0	0	0	0	0	0	0	0	0	0	0	0	0	0	0	0	0	0	0	0	0
F0002443	PF09497,PF12145	0	0	0	1	0	0	0	0	0	0	0	0	0	0	0	0	0	0	0	0	0	0	0	0	0
F0002452	PF00076	0	0	0	1	0	0	0	0	0	0	0	0	0	0	0	0	0	0	0	0	0	0	0	0	0
F0002453	PF00075,PF01693	0	0	0	1	0	0	0	0	0	0	0	0	0	0	0	0	0	0	0	0	0	0	0	0	0
F0002497	PF00046	0	0	0	1	0	0	0	0	0	0	0	0	0	0	0	0	0	0	0	0	0	0	0	0	0
F0002509	PF00472	0	0	0	1	0	0	0	0	0	0	0	0	0	0	0	0	0	0	0	0	0	0	0	0	0
F0002510	PF03165,PF03166	0	0	0	1	0	0	0	0	0	0	0	0	0	0	0	0	0	0	0	0	0	0	0	0	0
F0002535	PF06209	0	0	0	1	0	0	0	0	0	0	0	0	0	0	0	0	0	0	0	0	0	0	0	0	0
F0002537	#N/A	0	0	0	1	0	0	0	0	0	0	0	0	0	0	0	0	0	0	0	0	0	0	0	0	0
F0002539	#N/A	0	0	0	1	0	0	0	0	0	0	0	0	0	0	0	0	0	0	0	0	0	0	0	0	0
F0002545	PF00069,PF00169,PF00615	0	0	0	1	0	0	0	0	0	0	0	0	0	0	0	0	0	0	0	0	0	0	0	0	0
F0002569	PF13174,PF13181,PF13432,PF24976	0	0	0	1	0	0	0	0	0	0	0	0	0	0	0	0	0	0	0	0	0	0	0	0	0
F0002586	PF00076,PF01585,PF17780,PF23217	0	0	0	1	0	0	0	0	0	0	0	0	0	0	0	0	0	0	0	0	0	0	0	0	0
F0002603	PF00046	0	0	0	1	0	0	0	0	0	0	0	0	0	0	0	0	0	0	0	0	0	0	0	0	0
F0002609	PF01781,PF05091	0	0	0	1	0	0	0	0	0	0	0	0	0	0	0	0	0	0	0	0	0	0	0	0	0
F0002611	PF01301,PF21317,PF21467	0	0	0	1	0	0	0	0	0	0	0	0	0	0	0	0	0	0	0	0	0	0	0	0	0
F0002614	PF08719	0	0	0	1	0	0	0	0	0	0	0	0	0	0	0	0	0	0	0	0	0	0	0	0	0
F0002665	#N/A	0	0	0	1	0	0	0	0	0	0	0	0	0	0	0	0	0	0	0	0	0	0	0	0	0
F0002687	#N/A	0	0	0	1	0	0	0	0	0	0	0	0	0	0	0	0	0	0	0	0	0	0	0	0	0
F0002713	#N/A	0	0	0	1	0	0	0	0	0	0	0	0	0	0	0	0	0	0	0	0	0	0	0	0	0
F0002747	PF00167	0	0	0	1	0	0	0	0	0	0	0	0	0	0	0	0	0	0	0	0	0	0	0	0	0
F0002766	PF00620,PF03114	0	0	0	1	0	0	0	0	0	0	0	0	0	0	0	0	0	0	0	0	0	0	0	0	0
F0002793	PF00326,PF19283	0	0	0	1	0	0	0	0	0	0	0	0	0	0	0	0	0	0	0	0	0	0	0	0	0
F0002794	#N/A	0	0	0	1	0	0	0	0	0	0	0	0	0	0	0	0	0	0	0	0	0	0	0	0	0
F0002796	PF07690	0	0	0	1	0	0	0	0	0	0	0	0	0	0	0	0	0	0	0	0	0	0	0	0	0
F0002805	PF02535	0	0	0	1	0	0	0	0	0	0	0	0	0	0	0	0	0	0	0	0	0	0	0	0	0
F0002821	PF07647	0	0	0	1	0	0	0	0	0	0	0	0	0	0	0	0	0	0	0	0	0	0	0	0	0
F0002848	PF10409,PF22785	0	0	0	1	0	0	0	0	0	0	0	0	0	0	0	0	0	0	0	0	0	0	0	0	0
F0002857	PF00809,PF02310,PF02574,PF02607,PF02965	0	0	0	1	0	0	0	0	0	0	0	0	0	0	0	0	0	0	0	0	0	0	0	0	0
F0002863	PF05920,PF16878	0	0	0	1	0	0	0	0	0	0	0	0	0	0	0	0	0	0	0	0	0	0	0	0	0
F0002870	PF03343,PF06677,PF19252	0	0	0	1	0	0	0	0	0	0	0	0	0	0	0	0	0	0	0	0	0	0	0	0	0
F0002890	PF00595,PF06456	0	0	0	1	0	0	0	0	0	0	0	0	0	0	0	0	0	0	0	0	0	0	0	0	0
F0002901	PF00112,PF00617,PF00618,PF01778,PF08127	0	0	0	1	0	0	0	0	0	0	0	0	0	0	0	0	0	0	0	0	0	0	0	0	0
F0002903	PF07714,PF12260	0	0	0	1	0	0	0	0	0	0	0	0	0	0	0	0	0	0	0	0	0	0	0	0	0
F0002908	PF00013,PF09005	0	0	0	1	0	0	0	0	0	0	0	0	0	0	0	0	0	0	0	0	0	0	0	0	0
F0002917	PF00755,PF07690	0	0	0	1	0	0	0	0	0	0	0	0	0	0	0	0	0	0	0	0	0	0	0	0	0
F0002918	#N/A	0	0	0	1	0	0	0	0	0	0	0	0	0	0	0	0	0	0	0	0	0	0	0	0	0
F0002925	PF00344,PF10559	0	0	0	1	0	0	0	0	0	0	0	0	0	0	0	0	0	0	0	0	0	0	0	0	0
F0002929	PF10223	0	0	0	1	0	0	0	0	0	0	0	0	0	0	0	0	0	0	0	0	0	0	0	0	0
F0002962	PF06733,PF06777,PF13307	0	0	0	1	0	0	0	0	0	0	0	0	0	0	0	0	0	0	0	0	0	0	0	0	0
F0002963	PF00393,PF03446	0	0	0	1	0	0	0	0	0	0	0	0	0	0	0	0	0	0	0	0	0	0	0	0	0
F0002976	PF00155,PF02953	0	0	0	1	0	0	0	0	0	0	0	0	0	0	0	0	0	0	0	0	0	0	0	0	0
F0002980	PF02290,PF06079	0	0	0	1	0	0	0	0	0	0	0	0	0	0	0	0	0	0	0	0	0	0	0	0	0
F0002984	PF00076	0	0	0	1	0	0	0	0	0	0	0	0	0	0	0	0	0	0	0	0	0	0	0	0	0
F0002993	PF00307	0	0	0	1	0	0	0	0	0	0	0	0	0	0	0	0	0	0	0	0	0	0	0	0	0
F0003029	PF00595	0	0	0	1	0	0	0	0	0	0	0	0	0	0	0	0	0	0	0	0	0	0	0	0	0
F0003038	PF01384	0	0	0	1	0	0	0	0	0	0	0	0	0	0	0	0	0	0	0	0	0	0	0	0	0
F0003039	PF00017,PF00018,PF07714	0	0	0	1	0	0	0	0	0	0	0	0	0	0	0	0	0	0	0	0	0	0	0	0	0
F0003057	PF10187	0	0	0	1	0	0	0	0	0	0	0	0	0	0	0	0	0	0	0	0	0	0	0	0	0
F0003060	PF00288,PF07714,PF08544,PF10509	0	0	0	1	0	0	0	0	0	0	0	0	0	0	0	0	0	0	0	0	0	0	0	0	0
F0003126	PF03036	0	0	0	1	0	0	0	0	0	0	0	0	0	0	0	0	0	0	0	0	0	0	0	0	0
F0003161	PF21045	0	0	0	1	0	0	0	0	0	0	0	0	0	0	0	0	0	0	0	0	0	0	0	0	0
F0003169	PF00536,PF00595,PF07647,PF17817	0	0	0	1	0	0	0	0	0	0	0	0	0	0	0	0	0	0	0	0	0	0	0	0	0
F0002957	#N/A	0	0	0	1	0	-1	0	0	0	0	0	0	1	0	0	0	0	0	0	0	0	0	0	0	0
F0007545	PF00227	0	0	0	1	0	-1	0	0	-1	0	0	0	0	0	0	0	0	0	0	0	0	0	0	0	0
F0002290	PF03770	0	0	0	1	-1	0	1	0	0	0	0	0	1	0	0	0	0	0	0	0	0	0	0	0	0
F0005259	PF00096	0	0	0	1	-1	0	0	0	0	0	0	0	0	0	0	0	0	0	0	0	0	0	0	0	0
F0000889	PF00632,PF01106,PF02854,PF08164,PF08712,PF13339	0	0	-1	1	0	0	-1	0	-1	0	0	0	0	0	0	0	0	0	0	-1	0	0	0	0	1
F0004958	PF00179	0	0	-1	1	0	0	0	0	0	0	0	0	0	0	0	0	0	0	0	0	0	0	0	0	0
F0005440	PF02221	0	0	-1	1	0	0	0	0	0	0	0	0	0	0	0	0	0	0	0	0	0	0	0	0	0
F0013467	PF00560,PF12799,PF13855	0	0	-1	1	0	-1	-1	0	0	0	0	0	1	0	0	0	0	0	0	-1	0	0	-1	-1	0
F0001743	PF00170,PF02173	0	1	2	0	0	0	0	0	0	0	0	0	0	0	0	0	0	0	0	0	0	0	0	0	0
F0001298	PF00024,PF00264	0	0	2	0	2	0	0	0	1	0	0	0	1	0	0	0	0	0	0	0	0	0	0	0	0
F0001744	PF04147	0	0	2	0	1	0	0	0	0	0	0	0	0	0	0	0	0	0	0	0	0	0	0	0	0
F0001748	PF00536,PF01172,PF01302,PF07647,PF09377,PF16641,PF20268	0	0	2	0	1	0	0	0	0	0	0	0	0	0	0	0	0	0	0	0	0	0	0	0	0
F0001770	PF01602,PF14796,PF24080	0	0	2	0	1	0	0	0	0	0	0	0	0	0	0	0	0	0	0	0	0	0	0	0	0
F0001798	PF08551	0	0	2	0	1	0	0	0	0	0	0	0	0	0	0	0	0	0	0	0	0	0	0	0	0
F0006428	PF01172,PF09377,PF20268	0	0	2	0	0	0	0	0	0	0	0	0	0	0	0	0	0	0	0	0	0	0	0	-1	0
F0002149	PF01607	0	0	2	0	0	0	0	0	0	0	0	0	0	0	0	0	0	0	0	0	0	0	0	0	0
F0002285	PF04144	0	0	2	0	0	0	0	0	0	0	0	0	0	0	0	0	0	0	0	0	0	0	0	0	0
F0001053	PF00454,PF03914	0	0	2	0	-1	0	-1	0	0	0	0	0	0	0	0	1	0	0	0	0	0	0	0	0	0
F0001985	#N/A	0	1	1	0	2	0	0	0	0	0	0	0	0	0	0	0	0	0	0	0	0	0	0	0	-1
F0002288	PF02931,PF02932	0	1	1	0	0	0	0	0	0	0	0	0	0	0	0	0	0	0	0	0	0	0	0	0	0
F0002024	PF00400,PF23609	0	0	1	0	1	0	0	0	0	0	0	0	0	0	0	0	0	0	0	0	0	0	0	0	0
F0002056	#N/A	0	0	1	0	1	0	0	0	0	0	0	0	0	0	0	0	0	0	0	0	0	0	0	0	0
F0002072	PF00790,PF03127	0	0	1	0	1	0	0	0	0	0	0	0	0	0	0	0	0	0	0	0	0	0	0	0	0
F0002090	PF00752,PF00867	0	0	1	0	1	0	0	0	0	0	0	0	0	0	0	0	0	0	0	0	0	0	0	0	0
F0002127	PF02115	0	0	1	0	1	0	0	0	0	0	0	0	0	0	0	0	0	0	0	0	0	0	0	0	0
F0001051	PF00106,PF00534,PF13439	0	0	1	0	0	1	0	0	0	0	0	0	0	0	0	-1	0	0	0	0	0	0	0	1	0
F0001868	PF01079,PF04424	0	0	1	0	0	0	1	0	0	0	0	0	1	0	0	0	0	0	0	0	0	0	0	0	0
F0003070	PF00001	0	0	1	0	0	0	1	0	-1	0	0	0	0	0	0	0	0	0	0	0	0	0	0	0	0
F0001558	PF13890	0	0	1	0	0	0	0	0	0	0	0	0	0	0	0	0	0	0	0	0	0	0	0	1	0
F0001976	PF01158	0	0	1	0	0	0	1	0	0	0	0	0	0	0	0	0	0	0	0	0	0	0	0	0	0
F0002044	PF00270,PF00271,PF02889,PF18149,PF21188,PF23445	0	0	1	0	0	0	1	0	0	0	0	0	0	0	0	0	0	0	0	0	0	0	0	0	0
F0002099	PF04818,PF16566	0	0	1	0	0	0	0	0	0	0	0	0	1	0	0	0	0	0	0	0	0	0	0	0	0
F0002265	PF12075,PF12796	0	0	1	0	0	0	0	0	0	0	0	0	1	0	0	0	0	0	0	0	0	0	0	0	0
F0003693	PF00781,PF05187,PF07992,PF12831,PF13450,PF21162	0	0	1	0	0	0	-1	0	0	0	0	0	0	0	0	0	0	0	0	0	0	0	0	0	0
F0004343	PF00240,PF02179	0	0	1	0	0	0	0	0	-1	0	0	0	0	0	0	0	0	0	0	0	0	0	0	0	0
F0006762	PF07970,PF13850	0	0	1	0	0	0	0	0	0	0	0	0	0	0	0	0	0	0	0	0	0	-1	0	0	0
F0002396	PF03914,PF07540	0	0	1	0	0	0	0	0	0	0	0	0	0	0	0	0	0	0	0	0	0	0	0	0	0
F0002465	PF10477	0	0	1	0	0	0	0	0	0	0	0	0	0	0	0	0	0	0	0	0	0	0	0	0	0
F0002467	PF04511,PF06325,PF22528	0	0	1	0	0	0	0	0	0	0	0	0	0	0	0	0	0	0	0	0	0	0	0	0	0
F0002536	PF01060	0	0	1	0	0	0	0	0	0	0	0	0	0	0	0	0	0	0	0	0	0	0	0	0	0
F0002581	PF13414	0	0	1	0	0	0	0	0	0	0	0	0	0	0	0	0	0	0	0	0	0	0	0	0	0
F0002613	PF00628,PF07524	0	0	1	0	0	0	0	0	0	0	0	0	0	0	0	0	0	0	0	0	0	0	0	0	0
F0002663	PF10551,PF13843	0	0	1	0	0	0	0	0	0	0	0	0	0	0	0	0	0	0	0	0	0	0	0	0	0
F0002675	#N/A	0	0	1	0	0	0	0	0	0	0	0	0	0	0	0	0	0	0	0	0	0	0	0	0	0
F0002685	PF04188	0	0	1	0	0	0	0	0	0	0	0	0	0	0	0	0	0	0	0	0	0	0	0	0	0
F0002758	PF04258	0	0	1	0	0	0	0	0	0	0	0	0	0	0	0	0	0	0	0	0	0	0	0	0	0
F0002784	PF00041	0	0	1	0	0	0	0	0	0	0	0	0	0	0	0	0	0	0	0	0	0	0	0	0	0
F0002852	PF00069	0	0	1	0	0	0	0	0	0	0	0	0	0	0	0	0	0	0	0	0	0	0	0	0	0
F0002922	PF03167	0	0	1	0	0	0	0	0	0	0	0	0	0	0	0	0	0	0	0	0	0	0	0	0	0
F0002942	#N/A	0	0	1	0	0	0	0	0	0	0	0	0	0	0	0	0	0	0	0	0	0	0	0	0	0
F0002955	PF00090,PF00106,PF01421,PF17771,PF19035	0	0	1	0	0	0	0	0	0	0	0	0	0	0	0	0	0	0	0	0	0	0	0	0	0
F0002983	#N/A	0	0	1	0	0	0	0	0	0	0	0	0	0	0	0	0	0	0	0	0	0	0	0	0	0
F0002990	#N/A	0	0	1	0	0	0	0	0	0	0	0	0	0	0	0	0	0	0	0	0	0	0	0	0	0
F0003019	PF01467,PF03467	0	0	1	0	0	0	0	0	0	0	0	0	0	0	0	0	0	0	0	0	0	0	0	0	0
F0003075	PF00018,PF00625	0	0	1	0	0	0	0	0	0	0	0	0	0	0	0	0	0	0	0	0	0	0	0	0	0
F0003096	PF00622	0	0	1	0	0	0	0	0	0	0	0	0	0	0	0	0	0	0	0	0	0	0	0	0	0
F0003110	PF00041,PF18861	0	0	1	0	0	0	0	0	0	0	0	0	0	0	0	0	0	0	0	0	0	0	0	0	0
F0003144	#N/A	0	0	1	0	0	0	0	0	0	0	0	0	0	0	0	0	0	0	0	0	0	0	0	0	0
F0003146	PF00595	0	0	1	0	0	0	0	0	0	0	0	0	0	0	0	0	0	0	0	0	0	0	0	0	0
F0003170	PF00620,PF22699,PF24235	0	0	1	0	0	0	0	0	0	0	0	0	0	0	0	0	0	0	0	0	0	0	0	0	0
F0000307	PF00069	0	36	0	0	0	0	0	0	0	0	0	0	0	0	0	0	0	0	0	0	0	0	0	0	0
F0000467	PF02953	0	24	0	0	0	0	0	0	0	0	0	0	0	0	0	0	0	0	0	0	0	0	0	0	0
F0001872	PF00057,PF00058	0	3	0	0	0	0	0	0	0	0	0	0	0	0	0	0	0	0	0	0	0	0	0	0	0
F0000764	PF13456,PF23088	0	2	0	0	0	4	1	0	-1	0	0	0	5	0	0	0	1	0	0	0	-1	0	0	-1	0
F0002047	PF00096,PF23561	0	2	0	0	0	0	0	0	0	0	0	0	0	0	0	0	0	0	0	0	0	0	0	0	0
F0001291	PF00118	0	1	0	0	2	0	0	0	1	0	0	0	0	0	0	0	0	0	0	1	0	0	0	0	0
F0001510	PF00168,PF00595,PF00620,PF09429	0	1	0	0	1	0	0	0	0	0	0	0	1	0	0	0	0	0	0	0	0	0	0	0	1
F0003211	PF10568,PF17171	0	1	0	0	1	0	1	0	0	0	0	0	0	0	0	0	0	0	0	0	0	0	-1	0	0
F0001357	PF15038	0	1	0	0	0	1	1	0	0	0	0	0	1	0	0	0	0	0	0	0	0	0	0	0	1
F0001433	PF00167,PF00443	0	1	0	0	0	1	0	0	1	0	0	0	2	0	0	0	0	0	0	0	0	0	0	0	0
F0001660	PF00278,PF02784	0	1	0	0	0	1	1	0	0	0	0	0	1	0	0	0	0	0	0	0	0	0	0	0	0
F0001753	PF00102,PF00670,PF05221,PF16185	0	1	0	0	0	1	0	0	1	0	0	0	0	0	0	0	0	0	0	0	0	0	0	0	0
F0001881	PF00069,PF12202,PF24889	0	1	0	0	0	1	0	0	0	0	0	0	1	0	0	0	0	0	0	0	0	0	0	0	0
F0001907	PF00041,PF00629,PF01391,PF06482,PF20010	0	1	0	0	0	0	0	0	-1	0	0	0	1	0	0	0	0	0	0	1	0	0	0	0	0
F0001457	PF00400	0	1	0	0	0	0	1	0	0	0	0	0	0	0	0	0	0	0	0	0	0	0	0	1	0
F0002097	PF00098,PF00583,PF03184	0	1	0	0	0	0	0	0	-1	0	0	0	0	0	0	0	0	0	0	1	0	0	0	0	0
F0001130	PF02985,PF03062	0	1	0	0	0	0	0	0	0	0	0	0	0	0	0	0	0	-1	0	0	0	0	0	0	0
F0001729	#N/A	0	1	0	0	0	0	0	0	0	0	0	0	0	0	0	0	0	0	0	1	0	0	0	0	0
F0001759	PF00583,PF01231	0	1	0	0	0	0	0	0	0	0	0	0	0	0	0	0	0	0	0	1	0	0	0	0	0
F0001789	PF02460	0	1	0	0	0	0	0	0	0	0	0	0	2	0	0	0	0	0	0	0	0	0	0	0	0
F0001904	PF00042,PF06579,PF08839,PF16679	0	1	0	0	0	0	0	0	0	0	0	0	0	0	0	0	0	0	0	0	0	0	0	0	1
F0001931	PF00397,PF00435,PF00569,PF09068,PF09069,PF23729	0	1	0	0	0	0	0	0	0	0	0	0	2	0	0	0	0	0	0	0	0	0	0	0	0
F0001992	PF00173,PF00175,PF00970	0	1	0	0	0	0	0	0	0	0	0	0	1	0	0	0	0	0	0	0	0	0	0	0	0
F0001996	PF12349	0	1	0	0	0	0	0	0	0	0	0	0	1	0	0	0	0	0	0	0	0	0	0	0	0
F0002126	PF03619	0	1	0	0	0	0	0	0	1	0	0	0	0	0	0	0	0	0	0	0	0	0	0	0	0
F0002132	PF07679	0	1	0	0	0	0	0	0	0	0	0	0	1	0	0	0	0	0	0	0	0	0	0	0	0
F0002158	PF01501	0	1	0	0	0	0	0	0	1	0	0	0	0	0	0	0	0	0	0	0	0	0	0	0	0
F0002159	PF00046,PF02376	0	1	0	0	0	0	0	0	0	0	0	0	1	0	0	0	0	0	0	0	0	0	0	0	0
F0002213	PF00071,PF07645,PF12662,PF22914	0	1	0	0	0	0	0	0	0	0	0	0	1	0	0	0	0	0	0	0	0	0	0	0	0
F0002215	PF01529	0	1	0	0	0	0	0	0	0	0	0	0	1	0	0	0	0	0	0	0	0	0	0	0	0
F0002234	PF05063,PF13085,PF13534	0	1	0	0	0	0	0	0	0	0	0	0	1	0	0	0	0	0	0	0	0	0	0	0	0
F0002237	PF01683,PF23416	0	1	0	0	0	0	0	0	0	0	0	0	1	0	0	0	0	0	0	0	0	0	0	0	0
F0003856	PF00670,PF05221	0	1	0	0	0	0	-1	0	0	0	0	0	0	0	0	0	0	0	0	0	0	0	0	0	0
F0002388	PF02441	0	1	0	0	0	0	0	0	0	0	0	0	0	0	0	0	0	0	0	0	0	0	0	0	0
F0002436	PF00085,PF13848	0	1	0	0	0	0	0	0	0	0	0	0	0	0	0	0	0	0	0	0	0	0	0	0	0
F0002508	PF01157	0	1	0	0	0	0	0	0	0	0	0	0	0	0	0	0	0	0	0	0	0	0	0	0	0
F0002568	PF10075	0	1	0	0	0	0	0	0	0	0	0	0	0	0	0	0	0	0	0	0	0	0	0	0	0
F0002574	PF05216	0	1	0	0	0	0	0	0	0	0	0	0	0	0	0	0	0	0	0	0	0	0	0	0	0
F0002671	PF14943	0	1	0	0	0	0	0	0	0	0	0	0	0	0	0	0	0	0	0	0	0	0	0	0	0
F0002765	PF00855	0	1	0	0	0	0	0	0	0	0	0	0	0	0	0	0	0	0	0	0	0	0	0	0	0
F0002819	PF00651,PF01344,PF24681	0	1	0	0	0	0	0	0	0	0	0	0	0	0	0	0	0	0	0	0	0	0	0	0	0
F0002972	PF00320	0	1	0	0	0	0	0	0	0	0	0	0	0	0	0	0	0	0	0	0	0	0	0	0	0
F0003030	PF10320	0	1	0	0	0	0	0	0	0	0	0	0	0	0	0	0	0	0	0	0	0	0	0	0	0
F0003109	PF01504	0	1	0	0	0	0	0	0	0	0	0	0	0	0	0	0	0	0	0	0	0	0	0	0	0
F0003139	PF01163	0	1	0	0	0	0	0	0	0	0	0	0	0	0	0	0	0	0	0	0	0	0	0	0	0
F0003140	#N/A	0	1	0	0	0	0	0	0	0	0	0	0	0	0	0	0	0	0	0	0	0	0	0	0	0
F0003270	PF04588	0	1	0	0	-1	0	0	0	0	0	0	0	0	0	0	0	0	0	0	0	0	0	0	0	0
F0001299	PF00307,PF15780	0	0	0	0	4	0	0	0	0	0	0	0	0	0	0	0	0	0	0	0	0	1	0	0	0
F0001620	#N/A	0	0	0	0	2	0	0	0	0	0	0	0	0	0	0	0	0	0	0	0	0	1	0	0	0
F0001712	PF00194	0	0	0	0	2	0	0	0	0	0	0	0	1	0	0	0	0	0	0	0	0	0	0	0	0
F0003092	PF03062	0	0	0	0	2	0	0	0	-1	0	0	0	0	0	0	0	0	0	0	0	0	0	0	0	0
F0002040	#N/A	0	0	0	0	2	0	0	0	0	0	0	0	0	0	0	0	0	0	0	0	0	0	0	0	0
F0002042	PF00400,PF00415,PF02204,PF02493,PF08154	0	0	0	0	2	0	0	0	0	0	0	0	0	0	0	0	0	0	0	0	0	0	0	0	0
F0002130	PF10243,PF17749	0	0	0	0	2	0	0	0	0	0	0	0	0	0	0	0	0	0	0	0	0	0	0	0	0
F0002134	PF07690	0	0	0	0	2	0	0	0	0	0	0	0	0	0	0	0	0	0	0	0	0	0	0	0	0
F0002179	PF17177	0	0	0	0	2	0	0	0	0	0	0	0	0	0	0	0	0	0	0	0	0	0	0	0	0
F0002196	PF04117,PF09808	0	0	0	0	1	0	-1	0	0	0	0	0	0	0	0	0	0	0	0	0	0	0	0	0	1
F0001552	PF00400,PF23387,PF24762	0	0	0	0	1	0	0	0	3	0	0	0	0	0	0	0	0	0	0	0	0	0	0	0	0
F0001752	PF02138,PF06469,PF13385,PF14844,PF15787,PF20425,PF20426	0	0	0	0	1	0	2	0	0	0	0	0	0	0	0	0	0	0	0	0	0	0	0	0	0
F0001781	#N/A	0	0	0	0	1	0	0	0	0	0	0	0	0	0	0	0	0	0	0	0	0	1	0	0	0
F0001863	#N/A	0	0	0	0	1	0	0	0	0	0	0	0	0	0	0	0	0	0	0	0	0	0	1	0	0
F0002014	PF05380,PF09430	0	0	0	0	1	0	0	0	1	0	0	0	0	0	0	0	0	0	0	0	0	0	0	0	0
F0002041	PF01857,PF01858,PF11934	0	0	0	0	1	0	0	0	1	0	0	0	0	0	0	0	0	0	0	0	0	0	0	0	0
F0002045	PF00188,PF01549	0	0	0	0	1	0	0	0	0	0	0	0	1	0	0	0	0	0	0	0	0	0	0	0	0
F0002052	PF10272	0	0	0	0	1	0	0	0	1	0	0	0	0	0	0	0	0	0	0	0	0	0	0	0	0
F0002054	PF00443,PF02121	0	0	0	0	1	0	0	0	1	0	0	0	0	0	0	0	0	0	0	0	0	0	0	0	0
F0002069	PF00153	0	0	0	0	1	0	0	0	1	0	0	0	0	0	0	0	0	0	0	0	0	0	0	0	0
F0002070	PF21125	0	0	0	0	1	0	0	0	1	0	0	0	0	0	0	0	0	0	0	0	0	0	0	0	0
F0002074	PF00481,PF04062	0	0	0	0	1	0	0	0	1	0	0	0	0	0	0	0	0	0	0	0	0	0	0	0	0
F0002082	PF00454,PF02259,PF02260,PF08771,PF11865,PF23593	0	0	0	0	1	0	0	0	0	0	0	0	1	0	0	0	0	0	0	0	0	0	0	0	0
F0002094	PF00250	0	0	0	0	1	0	0	0	1	0	0	0	0	0	0	0	0	0	0	0	0	0	0	0	0
F0002118	PF00454,PF14972	0	0	0	0	1	0	0	0	0	0	0	0	1	0	0	0	0	0	0	0	0	0	0	0	0
F0002125	PF01733	0	0	0	0	1	0	0	0	1	0	0	0	0	0	0	0	0	0	0	0	0	0	0	0	0
F0002129	PF00069	0	0	0	0	1	0	0	0	1	0	0	0	0	0	0	0	0	0	0	0	0	0	0	0	0
F0002175	PF01490	0	0	0	0	1	0	0	0	0	0	0	0	1	0	0	0	0	0	0	0	0	0	0	0	0
F0002200	PF00515,PF00595,PF13181	0	0	0	0	1	0	0	0	1	0	0	0	0	0	0	0	0	0	0	0	0	0	0	0	0
F0002202	PF03835,PF10403,PF10404,PF10405	0	0	0	0	1	0	0	0	1	0	0	0	0	0	0	0	0	0	0	0	0	0	0	0	0
F0002261	PF12796,PF13857	0	0	0	0	1	0	0	0	0	0	0	0	1	0	0	0	0	0	0	0	0	0	0	0	0
F0002294	PF13506	0	0	0	0	1	0	0	0	0	0	0	0	1	0	0	0	0	0	0	0	0	0	0	0	0
F0005548	PF10146	0	0	0	0	1	0	0	0	-1	0	0	0	0	0	0	0	0	0	0	0	0	0	0	0	0
F0005580	PF00916,PF01740	0	0	0	0	1	0	0	0	-1	0	0	0	0	0	0	0	0	0	0	0	0	0	0	0	0
F0005709	PF00400,PF01363,PF11979	0	0	0	0	1	0	0	0	-1	0	0	0	0	0	0	0	0	0	0	0	0	0	0	0	0
F0005894	PF00839	0	0	0	0	1	0	0	0	-1	0	0	0	0	0	0	0	0	0	0	0	0	0	0	0	0
F0006049	PF00621,PF22697	0	0	0	0	1	0	0	0	-1	0	0	0	0	0	0	0	0	0	0	0	0	0	0	0	0
F0002353	PF05380,PF18701	0	0	0	0	1	0	0	0	0	0	0	0	0	0	0	0	0	0	0	0	0	0	0	0	0
F0002360	PF00687	0	0	0	0	1	0	0	0	0	0	0	0	0	0	0	0	0	0	0	0	0	0	0	0	0
F0002386	PF00675,PF05193	0	0	0	0	1	0	0	0	0	0	0	0	0	0	0	0	0	0	0	0	0	0	0	0	0
F0002390	PF07225	0	0	0	0	1	0	0	0	0	0	0	0	0	0	0	0	0	0	0	0	0	0	0	0	0
F0002397	PF00041,PF07679,PF13927	0	0	0	0	1	0	0	0	0	0	0	0	0	0	0	0	0	0	0	0	0	0	0	0	0
F0002412	PF00467,PF01777	0	0	0	0	1	0	0	0	0	0	0	0	0	0	0	0	0	0	0	0	0	0	0	0	0
F0002425	PF01400,PF01549	0	0	0	0	1	0	0	0	0	0	0	0	0	0	0	0	0	0	0	0	0	0	0	0	0
F0002427	PF00173	0	0	0	0	1	0	0	0	0	0	0	0	0	0	0	0	0	0	0	0	0	0	0	0	0
F0002433	PF05680	0	0	0	0	1	0	0	0	0	0	0	0	0	0	0	0	0	0	0	0	0	0	0	0	0
F0002437	PF00266	0	0	0	0	1	0	0	0	0	0	0	0	0	0	0	0	0	0	0	0	0	0	0	0	0
F0002449	PF08784	0	0	0	0	1	0	0	0	0	0	0	0	0	0	0	0	0	0	0	0	0	0	0	0	0
F0002472	#N/A	0	0	0	0	1	0	0	0	0	0	0	0	0	0	0	0	0	0	0	0	0	0	0	0	0
F0002481	PF00520	0	0	0	0	1	0	0	0	0	0	0	0	0	0	0	0	0	0	0	0	0	0	0	0	0
F0002482	PF00940,PF14700	0	0	0	0	1	0	0	0	0	0	0	0	0	0	0	0	0	0	0	0	0	0	0	0	0
F0002483	#N/A	0	0	0	0	1	0	0	0	0	0	0	0	0	0	0	0	0	0	0	0	0	0	0	0	0
F0002503	#N/A	0	0	0	0	1	0	0	0	0	0	0	0	0	0	0	0	0	0	0	0	0	0	0	0	0
F0002506	PF00351,PF00498,PF10637,PF13661	0	0	0	0	1	0	0	0	0	0	0	0	0	0	0	0	0	0	0	0	0	0	0	0	0
F0002507	PF00348	0	0	0	0	1	0	0	0	0	0	0	0	0	0	0	0	0	0	0	0	0	0	0	0	0
F0002516	PF00008,PF02014,PF08768,PF12661	0	0	0	0	1	0	0	0	0	0	0	0	0	0	0	0	0	0	0	0	0	0	0	0	0
F0002529	PF04729	0	0	0	0	1	0	0	0	0	0	0	0	0	0	0	0	0	0	0	0	0	0	0	0	0
F0002544	PF00069	0	0	0	0	1	0	0	0	0	0	0	0	0	0	0	0	0	0	0	0	0	0	0	0	0
F0002551	PF00183,PF05154,PF13589	0	0	0	0	1	0	0	0	0	0	0	0	0	0	0	0	0	0	0	0	0	0	0	0	0
F0002557	PF00130,PF07714,PF13543	0	0	0	0	1	0	0	0	0	0	0	0	0	0	0	0	0	0	0	0	0	0	0	0	0
F0002618	PF01400,PF01549	0	0	0	0	1	0	0	0	0	0	0	0	0	0	0	0	0	0	0	0	0	0	0	0	0
F0002621	PF00702,PF08282,PF13246,PF13905,PF16209,PF16212	0	0	0	0	1	0	0	0	0	0	0	0	0	0	0	0	0	0	0	0	0	0	0	0	0
F0002628	PF00005,PF12848	0	0	0	0	1	0	0	0	0	0	0	0	0	0	0	0	0	0	0	0	0	0	0	0	0
F0002640	#N/A	0	0	0	0	1	0	0	0	0	0	0	0	0	0	0	0	0	0	0	0	0	0	0	0	0
F0002656	PF00001	0	0	0	0	1	0	0	0	0	0	0	0	0	0	0	0	0	0	0	0	0	0	0	0	0
F0002661	PF02544	0	0	0	0	1	0	0	0	0	0	0	0	0	0	0	0	0	0	0	0	0	0	0	0	0
F0002667	PF00400,PF12125,PF12937	0	0	0	0	1	0	0	0	0	0	0	0	0	0	0	0	0	0	0	0	0	0	0	0	0
F0002670	PF10189,PF24566	0	0	0	0	1	0	0	0	0	0	0	0	0	0	0	0	0	0	0	0	0	0	0	0	0
F0002695	PF00698	0	0	0	0	1	0	0	0	0	0	0	0	0	0	0	0	0	0	0	0	0	0	0	0	0
F0002699	PF01694	0	0	0	0	1	0	0	0	0	0	0	0	0	0	0	0	0	0	0	0	0	0	0	0	0
F0002707	PF00153	0	0	0	0	1	0	0	0	0	0	0	0	0	0	0	0	0	0	0	0	0	0	0	0	0
F0002710	PF00382,PF07741,PF08271	0	0	0	0	1	0	0	0	0	0	0	0	0	0	0	0	0	0	0	0	0	0	0	0	0
F0002716	PF13832	0	0	0	0	1	0	0	0	0	0	0	0	0	0	0	0	0	0	0	0	0	0	0	0	0
F0002726	PF00622,PF13639,PF13671	0	0	0	0	1	0	0	0	0	0	0	0	0	0	0	0	0	0	0	0	0	0	0	0	0
F0002727	PF00076	0	0	0	0	1	0	0	0	0	0	0	0	0	0	0	0	0	0	0	0	0	0	0	0	0
F0002730	PF00637,PF01033,PF01394,PF09268,PF13838,PF25031	0	0	0	0	1	0	0	0	0	0	0	0	0	0	0	0	0	0	0	0	0	0	0	0	0
F0002739	PF09738	0	0	0	0	1	0	0	0	0	0	0	0	0	0	0	0	0	0	0	0	0	0	0	0	0
F0002740	PF03178,PF10433,PF23726	0	0	0	0	1	0	0	0	0	0	0	0	0	0	0	0	0	0	0	0	0	0	0	0	0
F0002745	PF00009,PF00679,PF03144,PF03764,PF14492	0	0	0	0	1	0	0	0	0	0	0	0	0	0	0	0	0	0	0	0	0	0	0	0	0
F0002764	PF02475,PF25133	0	0	0	0	1	0	0	0	0	0	0	0	0	0	0	0	0	0	0	0	0	0	0	0	0
F0002777	PF00572	0	0	0	0	1	0	0	0	0	0	0	0	0	0	0	0	0	0	0	0	0	0	0	0	0
F0002780	PF00561,PF12146	0	0	0	0	1	0	0	0	0	0	0	0	0	0	0	0	0	0	0	0	0	0	0	0	0
F0002781	PF12352	0	0	0	0	1	0	0	0	0	0	0	0	0	0	0	0	0	0	0	0	0	0	0	0	0
F0002785	PF02201,PF08766	0	0	0	0	1	0	0	0	0	0	0	0	0	0	0	0	0	0	0	0	0	0	0	0	0
F0002813	PF03567,PF07297	0	0	0	0	1	0	0	0	0	0	0	0	0	0	0	0	0	0	0	0	0	0	0	0	0
F0002896	PF06218,PF06699	0	0	0	0	1	0	0	0	0	0	0	0	0	0	0	0	0	0	0	0	0	0	0	0	0
F0002914	PF00560,PF13855,PF23598	0	0	0	0	1	0	0	0	0	0	0	0	0	0	0	0	0	0	0	0	0	0	0	0	0
F0002991	PF03137	0	0	0	0	1	0	0	0	0	0	0	0	0	0	0	0	0	0	0	0	0	0	0	0	0
F0003037	PF00076	0	0	0	0	1	0	0	0	0	0	0	0	0	0	0	0	0	0	0	0	0	0	0	0	0
F0003044	#N/A	0	0	0	0	1	0	0	0	0	0	0	0	0	0	0	0	0	0	0	0	0	0	0	0	0
F0003171	PF04153	0	0	0	0	1	0	0	0	0	0	0	0	0	0	0	0	0	0	0	0	0	0	0	0	0
F0003180	PF02779,PF02780	0	0	0	0	1	0	0	0	0	0	0	0	0	0	0	0	0	0	0	0	0	0	0	0	0
F0016941	PF00621,PF00646,PF07653,PF07679,PF22697	0	0	0	0	1	-1	-1	0	0	0	0	0	0	0	0	0	0	0	-1	0	0	0	-1	-1	0
F0007692	PF00836,PF04502	0	0	0	0	1	-1	0	0	-1	0	0	0	0	0	0	0	0	0	0	0	0	0	0	0	0
F0002162	PF07716	0	0	0	0	0	2	0	0	0	0	0	0	0	0	0	0	0	0	0	0	0	0	0	0	0
F0002177	#N/A	0	0	0	0	0	2	0	0	0	0	0	0	0	0	0	0	0	0	0	0	0	0	0	0	0
F0002242	PF01189,PF21148	0	0	0	0	0	2	0	0	0	0	0	0	0	0	0	0	0	0	0	0	0	0	0	0	0
F0000552	PF00149,PF03637	0	0	0	0	0	1	0	0	0	0	0	0	2	0	0	0	0	0	0	0	0	0	0	1	0
F0001877	PF00023,PF00791,PF05024,PF12796,PF13637,PF17809	0	0	0	0	0	1	1	0	0	0	0	0	1	0	0	0	0	0	0	0	0	0	0	0	0
F0001922	PF00118,PF00160,PF01490	0	0	0	0	0	1	0	0	0	0	0	0	2	0	0	0	0	0	0	0	0	0	0	0	0
F0002080	PF03635	0	0	0	0	0	1	0	0	1	0	0	0	0	0	0	0	0	0	0	0	0	0	0	0	0
F0002111	PF01683	0	0	0	0	0	1	0	0	0	0	0	0	1	0	0	0	0	0	0	0	0	0	0	0	0
F0002123	#N/A	0	0	0	0	0	1	0	0	1	0	0	0	0	0	0	0	0	0	0	0	0	0	0	0	0
F0002182	PF07162	0	0	0	0	0	1	0	0	1	0	0	0	0	0	0	0	0	0	0	0	0	0	0	0	0
F0002195	PF00289,PF00364,PF00682,PF02436,PF02785,PF02786	0	0	0	0	0	1	0	0	0	0	0	0	1	0	0	0	0	0	0	0	0	0	0	0	0
F0002268	PF00076	0	0	0	0	0	1	0	0	1	0	0	0	0	0	0	0	0	0	0	0	0	0	0	0	0
F0004861	PF00227,PF10584	0	0	0	0	0	1	-1	0	0	0	0	0	0	0	0	0	0	0	0	0	0	0	0	0	0
F0000728	PF00520,PF08763,PF16885,PF16905	0	0	0	0	0	1	0	0	0	0	0	0	0	0	0	0	0	0	0	0	0	0	0	0	0
F0002417	PF00098,PF00642,PF14608,PF18345	0	0	0	0	0	1	0	0	0	0	0	0	0	0	0	0	0	0	0	0	0	0	0	0	0
F0002454	PF10744	0	0	0	0	0	1	0	0	0	0	0	0	0	0	0	0	0	0	0	0	0	0	0	0	0
F0002485	PF04840,PF04841	0	0	0	0	0	1	0	0	0	0	0	0	0	0	0	0	0	0	0	0	0	0	0	0	0
F0002526	PF05282,PF20981	0	0	0	0	0	1	0	0	0	0	0	0	0	0	0	0	0	0	0	0	0	0	0	0	0
F0002563	PF00638	0	0	0	0	0	1	0	0	0	0	0	0	0	0	0	0	0	0	0	0	0	0	0	0	0
F0002616	PF06396	0	0	0	0	0	1	0	0	0	0	0	0	0	0	0	0	0	0	0	0	0	0	0	0	0
F0002652	PF04280,PF11793,PF18890,PF18891	0	0	0	0	0	1	0	0	0	0	0	0	0	0	0	0	0	0	0	0	0	0	0	0	0
F0002771	PF01048	0	0	0	0	0	1	0	0	0	0	0	0	0	0	0	0	0	0	0	0	0	0	0	0	0
F0002779	PF08719	0	0	0	0	0	1	0	0	0	0	0	0	0	0	0	0	0	0	0	0	0	0	0	0	0
F0002797	PF04387,PF05089,PF12971,PF12972	0	0	0	0	0	1	0	0	0	0	0	0	0	0	0	0	0	0	0	0	0	0	0	0	0
F0002830	PF13202,PF13499	0	0	0	0	0	1	0	0	0	0	0	0	0	0	0	0	0	0	0	0	0	0	0	0	0
F0002845	PF00808	0	0	0	0	0	1	0	0	0	0	0	0	0	0	0	0	0	0	0	0	0	0	0	0	0
F0002892	PF00481,PF07830	0	0	0	0	0	1	0	0	0	0	0	0	0	0	0	0	0	0	0	0	0	0	0	0	0
F0002911	#N/A	0	0	0	0	0	1	0	0	0	0	0	0	0	0	0	0	0	0	0	0	0	0	0	0	0
F0002950	PF03798	0	0	0	0	0	1	0	0	0	0	0	0	0	0	0	0	0	0	0	0	0	0	0	0	0
F0002956	PF00046,PF00412	0	0	0	0	0	1	0	0	0	0	0	0	0	0	0	0	0	0	0	0	0	0	0	0	0
F0002979	PF05405	0	0	0	0	0	1	0	0	0	0	0	0	0	0	0	0	0	0	0	0	0	0	0	0	0
F0002985	PF00179,PF00226,PF09320	0	0	0	0	0	1	0	0	0	0	0	0	0	0	0	0	0	0	0	0	0	0	0	0	0
F0002995	PF00067	0	0	0	0	0	1	0	0	0	0	0	0	0	0	0	0	0	0	0	0	0	0	0	0	0
F0003001	PF00686,PF03009	0	0	0	0	0	1	0	0	0	0	0	0	0	0	0	0	0	0	0	0	0	0	0	0	0
F0003011	PF00754,PF07714,PF21114	0	0	0	0	0	1	0	0	0	0	0	0	0	0	0	0	0	0	0	0	0	0	0	0	0
F0003012	PF03517	0	0	0	0	0	1	0	0	0	0	0	0	0	0	0	0	0	0	0	0	0	0	0	0	0
F0003013	PF00439,PF00583,PF01564,PF06466,PF13847	0	0	0	0	0	1	0	0	0	0	0	0	0	0	0	0	0	0	0	0	0	0	0	0	0
F0003111	PF00130,PF07714	0	0	0	0	0	1	0	0	0	0	0	0	0	0	0	0	0	0	0	0	0	0	0	0	0
F0003125	PF03366,PF17793	0	0	0	0	0	1	0	0	0	0	0	0	0	0	0	0	0	0	0	0	0	0	0	0	0
F0003158	PF00757,PF01030,PF07714,PF14843	0	0	0	0	0	1	0	0	0	0	0	0	0	0	0	0	0	0	0	0	0	0	0	0	0
F0000753	PF04104	0	0	0	0	0	0	1	0	0	0	0	0	1	0	0	0	1	0	1	1	0	-1	0	0	0
F0000754	PF00089	0	0	0	0	0	0	0	0	0	0	0	0	1	0	0	-1	0	0	0	0	0	0	0	2	1
F0001427	#N/A	0	0	0	0	0	0	1	0	1	0	0	0	1	0	0	0	0	0	0	0	0	0	0	0	1
F0013500	PF01161	0	0	0	0	0	0	0	0	-1	0	0	0	2	0	0	0	-1	0	0	0	0	0	0	-1	0
F0015064	PF00462	0	0	0	0	0	0	0	0	-1	0	0	0	1	0	0	0	-1	0	0	0	0	0	0	-1	0
F0001355	PF00096	0	0	0	0	0	0	0	0	0	0	0	0	1	0	0	0	1	0	0	0	0	-1	0	0	0
F0001126	PF05770,PF10263,PF17927,PF22934	0	0	0	0	0	0	0	0	-1	0	0	0	0	0	0	0	0	0	0	0	0	-1	0	0	-1
F0001568	PF00330,PF00694,PF04423,PF13476,PF13558	0	0	0	0	0	0	0	0	0	0	0	0	1	0	0	1	0	-1	0	0	0	0	0	0	0
F0001582	PF00702,PF01849,PF19026	0	0	0	0	0	0	1	0	0	0	0	0	1	0	0	0	0	0	0	0	0	1	0	0	0
F0001623	PF00069,PF00378,PF03016,PF09258	0	0	0	0	0	0	0	0	1	0	0	0	1	0	0	0	0	0	0	1	0	0	0	0	0
F0001627	PF00149	0	0	0	0	0	0	0	0	1	0	0	0	1	0	0	0	0	0	0	0	0	0	1	0	0
F0003049	PF01663	0	0	0	0	0	0	1	0	-1	0	0	0	1	0	0	0	0	0	0	0	0	0	0	0	0
F0008252	PF03091,PF05891	0	0	0	0	0	0	1	0	-1	0	0	0	0	0	0	0	0	0	0	0	-1	0	0	0	0
F0010420	#N/A	0	0	0	0	0	0	-1	0	0	0	0	0	0	0	0	0	0	0	0	0	0	0	-1	0	-1
F0010423	PF07896	0	0	0	0	0	0	-1	0	0	0	0	0	0	0	0	0	0	0	0	0	0	0	-1	0	-1
F0011210	PF00520	0	0	0	0	0	0	-1	0	0	0	0	0	0	0	0	0	0	0	0	0	0	0	-1	-1	0
F0015006	PF03650	0	0	0	0	0	0	0	0	-1	0	0	0	0	0	0	0	0	-1	0	0	0	0	0	-1	0
F0016268	PF14975	0	0	0	0	0	0	0	0	0	0	0	0	0	0	0	0	0	-1	0	0	0	0	-1	0	-1
F0016783	PF00057	0	0	0	0	0	0	0	0	0	0	0	0	1	0	0	-1	0	0	0	0	0	0	0	0	-1
F0018739	#N/A	0	0	0	0	0	0	0	0	0	0	0	0	0	0	0	0	0	-1	0	0	0	0	-1	-1	0
F0018815	PF04153	0	0	0	0	0	0	0	0	0	0	0	0	0	0	0	0	0	-1	0	0	0	0	-1	-1	0
F0018891	PF00338	0	0	0	0	0	0	0	0	0	0	0	0	0	0	0	0	0	-1	0	0	0	0	-1	-1	0
F0001347	PF08433	0	0	0	0	0	0	0	0	0	0	0	0	0	0	0	0	-1	0	0	1	0	0	0	0	-1
F0011563	PF00300	0	0	0	0	0	0	0	0	0	0	0	0	3	0	0	0	-1	0	0	0	0	0	0	-1	0
F0015143	PF10269	0	0	0	0	0	0	0	0	-1	0	0	0	0	0	0	0	-1	0	0	0	0	0	0	0	-1
F0017052	PF14972	0	0	0	0	0	0	0	0	-1	0	0	0	0	0	0	0	-1	0	0	0	0	0	0	-1	0
F0017096	PF07500,PF08711	0	0	0	0	0	0	0	0	-1	0	0	0	0	0	0	0	-1	0	0	0	0	0	0	-1	0
F0017331	PF00206,PF10397	0	0	0	0	0	0	0	0	-1	0	0	0	0	0	0	0	-1	0	0	0	0	0	0	-1	0
F0017402	PF00105	0	0	0	0	0	0	0	0	-1	0	0	0	0	0	0	0	-1	0	0	0	0	0	0	-1	0
F0017496	PF05347	0	0	0	0	0	0	0	0	-1	0	0	0	0	0	0	0	-1	0	0	0	0	0	0	-1	0
F0001454	PF01137,PF03870,PF05189	0	0	0	0	0	0	0	0	0	0	0	0	0	0	0	0	1	0	0	0	-1	0	0	0	0
F0000477	PF00365	0	0	0	0	0	0	0	0	0	0	0	0	1	0	0	1	0	0	0	0	0	0	0	0	0
F0000511	PF00149,PF16891	0	0	0	0	0	0	0	0	2	0	0	0	6	0	0	0	0	0	0	0	0	0	0	0	0
F0000615	PF00567,PF00850,PF16093	0	0	0	0	0	0	0	0	0	0	0	0	2	0	0	0	0	0	0	0	0	0	1	0	0
F0000638	PF00635	0	0	0	0	0	0	0	0	-1	0	0	0	4	0	0	0	0	0	0	0	0	0	0	0	0
F0000867	PF10249,PF17745	0	0	0	0	0	0	0	0	0	0	0	0	2	0	0	1	0	0	0	0	0	0	0	0	0
F0000940	PF01243,PF01569,PF10590	0	0	0	0	0	0	0	0	0	0	0	0	1	0	0	1	0	0	0	0	0	0	0	0	0
F0001348	PF08389,PF15295,PF24138,PF24139	0	0	0	0	0	0	0	0	-1	0	0	0	0	0	0	0	0	-1	0	0	0	0	0	0	0
F0001415	PF00179	0	0	0	0	0	0	0	0	2	0	0	0	3	0	0	0	0	0	0	0	0	0	0	0	0
F0001441	#N/A	0	0	0	0	0	0	0	0	0	0	0	0	1	0	0	-1	0	0	0	0	0	0	0	0	0
F0001572	PF00002,PF02793	0	0	0	0	0	0	0	0	2	0	0	0	0	0	0	0	0	0	0	0	1	0	0	0	0
F0001596	PF00612,PF00632	0	0	0	0	0	0	1	0	3	0	0	0	0	0	0	0	0	0	0	0	0	0	0	0	0
F0001654	PF05920,PF16493	0	0	0	0	0	0	0	0	0	0	0	0	2	0	0	0	0	0	0	0	1	0	0	0	0
F0001732	PF01798,PF03009,PF09785	0	0	0	0	0	0	0	0	0	0	0	0	1	0	0	0	0	0	0	0	0	0	0	0	1
F0001733	#N/A	0	0	0	0	0	0	0	0	0	0	0	0	1	0	0	0	0	0	0	1	0	0	0	0	0
F0001734	PF00010	0	0	0	0	0	0	1	0	0	0	0	0	0	0	0	0	0	0	0	0	1	0	0	0	0
F0001738	PF00642,PF01480,PF01805,PF09750	0	0	0	0	0	0	0	0	0	0	0	0	1	0	0	0	0	0	0	0	0	0	0	0	1
F0001740	PF00533,PF12738,PF16770,PF21298	0	0	0	0	0	0	0	0	0	0	0	0	1	0	0	0	0	0	0	0	0	1	0	0	0
F0001747	PF00178,PF02198	0	0	0	0	0	0	0	0	0	0	0	0	1	0	0	0	0	0	0	0	0	1	0	0	0
F0001775	PF02301,PF07851	0	0	0	0	0	0	0	0	0	0	0	0	1	0	0	0	0	0	0	0	0	0	1	0	0
F0001783	PF07914	0	0	0	0	0	0	0	0	1	0	0	0	2	0	0	0	0	0	0	0	0	0	0	0	0
F0001787	PF00750,PF03485,PF05746	0	0	0	0	0	0	0	0	0	0	0	0	1	0	0	0	0	0	0	0	0	1	0	0	0
F0001795	PF00474	0	0	0	0	0	0	0	0	1	0	0	0	2	0	0	0	0	0	0	0	0	0	0	0	0
F0001800	PF00046,PF04097,PF13246,PF16209,PF16212	0	0	0	0	0	0	0	0	1	0	0	0	0	0	0	0	0	0	0	0	0	1	0	0	0
F0001842	PF00024,PF00106,PF00400,PF19444,PF25057	0	0	0	0	0	0	0	0	0	0	0	0	0	0	0	1	0	-1	0	0	0	0	0	0	0
F0001855	PF00328,PF02190,PF03226	0	0	0	0	0	0	0	0	1	0	0	0	0	0	0	0	0	0	0	1	0	0	0	0	0
F0001891	#N/A	0	0	0	0	0	0	0	0	1	0	0	0	0	0	0	0	0	0	0	0	0	1	0	0	0
F0001927	PF12894,PF23383,PF23385,PF24760,PF24762	0	0	0	0	0	0	0	0	0	0	0	0	1	0	0	0	0	0	0	0	0	0	0	0	1
F0002005	PF00179,PF00627,PF13639	0	0	0	0	0	0	1	0	0	0	0	0	1	0	0	0	0	0	0	0	0	0	0	0	0
F0002013	PF00024,PF00182	0	0	0	0	0	0	0	0	1	0	0	0	1	0	0	0	0	0	0	0	0	0	0	0	0
F0002027	PF02902,PF04925,PF21413	0	0	0	0	0	0	1	0	0	0	0	0	1	0	0	0	0	0	0	0	0	0	0	0	0
F0002039	PF00130,PF00168	0	0	0	0	0	0	0	0	1	0	0	0	1	0	0	0	0	0	0	0	0	0	0	0	0
F0002060	PF00335,PF04893	0	0	0	0	0	0	1	0	0	0	0	0	1	0	0	0	0	0	0	0	0	0	0	0	0
F0002110	PF00270,PF00271,PF00476,PF20470,PF21099	0	0	0	0	0	0	0	0	1	0	0	0	1	0	0	0	0	0	0	0	0	0	0	0	0
F0002115	PF00441,PF02770,PF02771,PF08210	0	0	0	0	0	0	1	0	0	0	0	0	1	0	0	0	0	0	0	0	0	0	0	0	0
F0002124	PF02735,PF03730,PF03731,PF12348,PF21041	0	0	0	0	0	0	0	0	1	0	0	0	1	0	0	0	0	0	0	0	0	0	0	0	0
F0002133	PF00013	0	0	0	0	0	0	1	0	0	0	0	0	1	0	0	0	0	0	0	0	0	0	0	0	0
F0002139	PF00071,PF13499	0	0	0	0	0	0	1	0	1	0	0	0	0	0	0	0	0	0	0	0	0	0	0	0	0
F0002190	PF00009,PF00069,PF00679,PF03144,PF03764,PF14492	0	0	0	0	0	0	1	0	0	0	0	0	1	0	0	0	0	0	0	0	0	0	0	0	0
F0002197	PF07885	0	0	0	0	0	0	0	0	1	0	0	0	1	0	0	0	0	0	0	0	0	0	0	0	0
F0002212	PF03137	0	0	0	0	0	0	0	0	1	0	0	0	1	0	0	0	0	0	0	0	0	0	0	0	0
F0002249	PF00226,PF00498,PF02889	0	0	0	0	0	0	1	0	0	0	0	0	1	0	0	0	0	0	0	0	0	0	0	0	0
F0002702	PF01215,PF01869	0	0	0	0	0	0	-1	0	0	0	0	0	0	0	0	0	0	0	0	0	0	0	0	0	1
F0002897	PF00076	0	0	0	0	0	0	-1	0	0	0	0	0	2	0	0	0	0	0	0	0	0	0	0	0	0
F0003116	PF00023,PF00069,PF08477,PF12796,PF13855,PF16095,PF23748	0	0	0	0	0	0	2	0	-1	0	0	0	0	0	0	0	0	0	0	0	0	0	0	0	0
F0003172	PF00412	0	0	0	0	0	0	2	0	-1	0	0	0	0	0	0	0	0	0	0	0	0	0	0	0	0
F0004233	PF03999	0	0	0	0	0	0	-1	0	0	0	0	0	1	0	0	0	0	0	0	0	0	0	0	0	0
F0005517	PF00076,PF01805,PF04818,PF08312	0	0	0	0	0	0	0	0	-1	0	0	0	1	0	0	0	0	0	0	0	0	0	0	0	0
F0005608	PF01112	0	0	0	0	0	0	0	0	-1	0	0	0	1	0	0	0	0	0	0	0	0	0	0	0	0
F0005730	#N/A	0	0	0	0	0	0	1	0	-1	0	0	0	0	0	0	0	0	0	0	0	0	0	0	0	0
F0005775	PF13499	0	0	0	0	0	0	-1	0	0	0	0	0	1	0	0	0	0	0	0	0	0	0	0	0	0
F0005860	PF00955,PF03062,PF06920,PF07565,PF11878,PF14429,PF20421,PF20422	0	0	0	0	0	0	0	0	-1	0	0	0	1	0	0	0	0	0	0	0	0	0	0	0	0
F0005957	PF16561	0	0	0	0	0	0	0	0	-1	0	0	0	1	0	0	0	0	0	0	0	0	0	0	0	0
F0006009	PF00168	0	0	0	0	0	0	-1	0	0	0	0	0	1	0	0	0	0	0	0	0	0	0	0	0	0
F0006179	PF13086,PF13087,PF13764,PF16399,PF21143,PF21144	0	0	0	0	0	0	0	0	-1	0	0	0	1	0	0	0	0	0	0	0	0	0	0	0	0
F0008273	#N/A	0	0	0	0	0	0	-1	0	-1	0	0	0	0	0	0	0	0	0	0	0	0	0	0	0	0
F0008583	PF04438,PF21373	0	0	0	0	0	0	-1	0	0	0	0	0	0	0	0	0	0	0	0	-1	0	0	0	0	0
F0008684	PF00327,PF08079	0	0	0	0	0	0	-1	0	0	0	0	0	0	0	0	0	0	0	0	-1	0	0	0	0	0
F0008688	PF14777	0	0	0	0	0	0	0	0	-1	0	0	0	0	0	0	0	0	0	0	-1	0	0	0	0	0
F0008709	PF15795	0	0	0	0	0	0	0	0	-1	0	0	0	0	0	0	0	0	0	0	0	0	-1	0	0	0
F0008770	PF17064	0	0	0	0	0	0	-1	0	0	0	0	0	0	0	0	0	0	0	0	0	-1	0	0	0	0
F0008783	PF00339,PF02752	0	0	0	0	0	0	-1	0	0	0	0	0	0	0	0	0	0	0	0	-1	0	0	0	0	0
F0008865	PF00498	0	0	0	0	0	0	0	0	-1	0	0	0	0	0	0	0	0	0	0	0	0	0	0	0	-1
F0008879	PF08122	0	0	0	0	0	0	0	0	-1	0	0	0	0	0	0	0	0	0	0	0	0	-1	0	0	0
F0009444	PF00481,PF00856,PF05033	0	0	0	0	0	0	0	0	0	0	0	0	0	0	0	0	0	0	0	0	-1	0	0	0	-1
F0009450	PF00995	0	0	0	0	0	0	0	0	-1	0	0	0	0	0	0	0	0	0	0	0	0	0	0	-1	0
F0009606	PF00505	0	0	0	0	0	0	0	0	0	0	0	0	0	0	0	0	0	0	0	0	0	-1	-1	0	0
F0010964	PF00385	0	0	0	0	0	0	0	0	0	0	0	0	3	0	0	-1	0	0	0	0	0	0	0	0	0
F0011415	PF00175,PF00970	0	0	0	0	0	0	0	0	-1	0	0	0	0	0	0	0	0	-1	0	0	0	0	0	0	0
F0012720	PF05708	0	0	0	0	0	0	0	0	0	0	0	0	1	0	0	-1	0	0	0	0	0	0	0	0	0
F0012883	PF01344,PF24681	0	0	0	0	0	0	0	0	0	0	0	0	1	0	0	-1	0	0	0	0	0	0	0	0	0
F0013544	#N/A	0	0	0	0	0	0	0	0	0	0	0	0	0	0	0	0	0	-1	0	0	0	0	0	-1	0
F0019885	#N/A	0	0	0	0	0	0	0	0	0	0	0	0	0	0	0	-1	0	0	0	0	0	0	0	0	-1
F0001143	PF00090	0	0	0	0	0	0	0	0	0	0	0	0	0	0	0	0	-1	0	0	0	1	0	0	0	0
F0001212	PF00004,PF00787,PF09079,PF13855,PF17872	0	0	0	0	0	0	0	0	0	0	0	0	1	0	0	0	-1	0	0	0	0	0	0	0	0
F0012304	#N/A	0	0	0	0	0	0	0	0	-1	0	0	0	0	0	0	0	-1	0	0	0	0	0	0	0	0
F0012506	PF00583	0	0	0	0	0	0	0	0	-1	0	0	0	0	0	0	0	-1	0	0	0	0	0	0	0	0
F0015203	PF00833	0	0	0	0	0	0	0	0	0	0	0	0	0	0	0	0	-1	0	0	0	0	0	0	-1	0
F0001220	PF00089	0	0	0	0	0	0	0	0	0	0	0	0	0	0	0	0	1	0	0	0	0	0	0	0	0
F0000710	PF00038,PF00932,PF02891	0	0	0	0	0	0	0	0	1	0	0	0	0	0	0	0	0	0	0	0	0	0	0	0	0
F0000722	PF00011	0	0	0	0	0	0	0	0	0	0	0	0	1	0	0	0	0	0	0	0	0	0	0	0	0
F0000727	PF01391,PF01413	0	0	0	0	0	0	0	0	0	0	0	0	1	0	0	0	0	0	0	0	0	0	0	0	0
F0001102	PF00350,PF01926,PF11712,PF12763,PF18150	0	0	0	0	0	0	0	0	0	0	0	0	8	0	0	0	0	0	0	0	0	0	0	0	0
F0001187	PF00102	0	0	0	0	0	0	0	0	0	0	0	0	7	0	0	0	0	0	0	0	0	0	0	0	0
F0001282	PF00400,PF12265	0	0	0	0	0	0	0	0	0	0	0	0	6	0	0	0	0	0	0	0	0	0	0	0	0
F0001329	PF23205,PF23638	0	0	0	0	0	0	0	0	0	0	0	0	6	0	0	0	0	0	0	0	0	0	0	0	0
F0001437	PF02671,PF08295,PF16879	0	0	0	0	0	0	0	0	0	0	0	0	5	0	0	0	0	0	0	0	0	0	0	0	0
F0001505	PF02223,PF02878,PF02879,PF02880,PF10206,PF24947	0	0	0	0	0	0	0	0	0	0	0	0	5	0	0	0	0	0	0	0	0	0	0	0	0
F0001569	PF03134	0	0	0	0	0	0	0	0	0	0	0	0	4	0	0	0	0	0	0	0	0	0	0	0	0
F0001591	PF00060,PF10613	0	0	0	0	0	0	0	0	0	0	0	0	4	0	0	0	0	0	0	0	0	0	0	0	0
F0001648	PF00226,PF00852,PF17039	0	0	0	0	0	0	0	0	0	0	0	0	4	0	0	0	0	0	0	0	0	0	0	0	0
F0001661	PF00096	0	0	0	0	0	0	0	0	0	0	0	0	4	0	0	0	0	0	0	0	0	0	0	0	0
F0001669	PF00005,PF00664	0	0	0	0	0	0	0	0	0	0	0	0	4	0	0	0	0	0	0	0	0	0	0	0	0
F0001726	PF01853,PF11717,PF17772	0	0	0	0	0	0	0	0	0	0	0	0	3	0	0	0	0	0	0	0	0	0	0	0	0
F0001728	PF05793	0	0	0	0	0	0	0	0	0	0	0	0	0	0	0	0	0	0	0	0	0	0	0	1	0
F0001749	PF02297,PF04100,PF16854,PF16953	0	0	0	0	0	0	0	0	3	0	0	0	0	0	0	0	0	0	0	0	0	0	0	0	0
F0001761	PF00723,PF19292	0	0	0	0	0	0	0	0	0	0	0	0	3	0	0	0	0	0	0	0	0	0	0	0	0
F0001764	PF01757	0	0	0	0	0	0	0	0	0	0	0	0	0	0	0	0	0	0	0	0	0	0	0	1	0
F0001766	PF00899,PF07569,PF17921,PF18701,PF24105	0	0	0	0	0	0	0	0	0	0	0	0	0	0	0	0	0	0	0	0	0	0	0	1	0
F0001778	PF00204,PF00521,PF01751,PF02518,PF16898	0	0	0	0	0	0	0	0	0	0	0	0	3	0	0	0	0	0	0	0	0	0	0	0	0
F0001792	PF00188,PF18885	0	0	0	0	0	0	0	0	0	0	0	0	3	0	0	0	0	0	0	0	0	0	0	0	0
F0001830	PF02827	0	0	0	0	0	0	0	0	0	0	0	0	0	0	0	0	0	0	0	0	0	0	0	1	0
F0001851	PF00083,PF07690	0	0	0	0	0	0	0	0	0	0	0	0	3	0	0	0	0	0	0	0	0	0	0	0	0
F0001852	PF01607,PF04193	0	0	0	0	0	0	0	0	0	0	0	0	3	0	0	0	0	0	0	0	0	0	0	0	0
F0001853	PF04078	0	0	0	0	0	0	0	0	0	0	0	0	3	0	0	0	0	0	0	0	0	0	0	0	0
F0001875	PF01546,PF07687	0	0	0	0	0	0	0	0	0	0	0	0	3	0	0	0	0	0	0	0	0	0	0	0	0
F0001906	PF00621,PF07679,PF13927,PF22697	0	0	0	0	0	0	0	0	0	0	0	0	3	0	0	0	0	0	0	0	0	0	0	0	0
F0001908	PF01286,PF05181,PF09775	0	0	0	0	0	0	0	0	0	0	0	0	0	0	0	0	0	0	0	0	0	0	0	1	0
F0001917	PF01145,PF05843	0	0	0	0	0	0	0	0	0	0	0	0	0	0	0	0	0	0	0	0	0	0	0	1	0
F0001929	PF00262	0	0	0	0	0	0	0	0	0	0	0	0	3	0	0	0	0	0	0	0	0	0	0	0	0
F0001978	PF01008	0	0	0	0	0	0	0	0	0	0	0	0	2	0	0	0	0	0	0	0	0	0	0	0	0
F0001983	PF00852,PF17039	0	0	0	0	0	0	0	0	0	0	0	0	2	0	0	0	0	0	0	0	0	0	0	0	0
F0001984	PF01633	0	0	0	0	0	0	0	0	2	0	0	0	0	0	0	0	0	0	0	0	0	0	0	0	0
F0001991	PF00226,PF23302	0	0	0	0	0	0	0	0	0	0	0	0	2	0	0	0	0	0	0	0	0	0	0	0	0
F0001993	PF00883,PF01287,PF02789,PF21485	0	0	0	0	0	0	0	0	0	0	0	0	2	0	0	0	0	0	0	0	0	0	0	0	0
F0002011	PF07690	0	0	0	0	0	0	0	0	0	0	0	0	2	0	0	0	0	0	0	0	0	0	0	0	0
F0002018	PF04916	0	0	0	0	0	0	0	0	2	0	0	0	0	0	0	0	0	0	0	0	0	0	0	0	0
F0002026	PF05971	0	0	0	0	0	0	0	0	0	0	0	0	0	0	0	0	0	0	0	0	0	0	0	0	1
F0002049	PF00400	0	0	0	0	0	0	0	0	0	0	0	0	0	0	0	0	0	0	0	0	1	0	0	0	0
F0002050	PF04756,PF12171	0	0	0	0	0	0	0	0	0	0	0	0	0	0	0	0	0	0	0	0	0	1	0	0	0
F0002051	PF00017,PF07714	0	0	0	0	0	0	0	0	0	0	0	0	2	0	0	0	0	0	0	0	0	0	0	0	0
F0002063	PF00162	0	0	0	0	0	0	0	0	0	0	0	0	0	0	0	0	0	0	0	0	1	0	0	0	0
F0002087	PF03248	0	0	0	0	0	0	0	0	0	0	0	0	0	0	0	0	0	0	0	0	0	1	0	0	0
F0002091	PF00262	0	0	0	0	0	0	0	0	0	0	0	0	2	0	0	0	0	0	0	0	0	0	0	0	0
F0002093	PF00271,PF00636,PF02170,PF03368,PF20930,PF20931,PF20932	0	0	0	0	0	0	0	0	0	0	0	0	2	0	0	0	0	0	0	0	0	0	0	0	0
F0002102	PF00650	0	0	0	0	0	0	0	0	0	0	0	0	2	0	0	0	0	0	0	0	0	0	0	0	0
F0002109	PF00352	0	0	0	0	0	0	0	0	0	0	0	0	2	0	0	0	0	0	0	0	0	0	0	0	0
F0002122	PF00560,PF23598	0	0	0	0	0	0	0	0	0	0	0	0	0	0	0	0	0	0	0	0	0	1	0	0	0
F0002136	PF00014	0	0	0	0	0	0	0	0	0	0	0	0	2	0	0	0	0	0	0	0	0	0	0	0	0
F0002140	PF01060,PF06202,PF14699,PF14701,PF14702	0	0	0	0	0	0	0	0	0	0	0	0	2	0	0	0	0	0	0	0	0	0	0	0	0
F0002142	PF01435,PF16491	0	0	0	0	0	0	0	0	0	0	0	0	2	0	0	0	0	0	0	0	0	0	0	0	0
F0002148	PF00024,PF00474,PF00503	0	0	0	0	0	0	0	0	0	0	0	0	0	0	0	0	0	0	0	0	0	1	0	0	0
F0002164	PF00096,PF13912	0	0	0	0	0	0	0	0	0	0	0	0	0	0	0	0	0	0	0	0	0	0	0	0	1
F0002189	PF00076,PF00292	0	0	0	0	0	0	0	0	0	0	0	0	0	0	0	0	0	0	0	0	0	0	1	0	0
F0002193	PF00041,PF00069,PF07679	0	0	0	0	0	0	0	0	0	0	0	0	2	0	0	0	0	0	0	0	0	0	0	0	0
F0002207	PF00069,PF01873	0	0	0	0	0	0	0	0	0	0	0	0	0	0	0	0	0	0	0	0	0	0	0	0	1
F0002216	PF00208,PF02812	0	0	0	0	0	0	0	0	0	0	0	0	0	0	0	0	0	0	0	0	0	0	0	0	1
F0002236	PF00415	0	0	0	0	0	0	0	0	0	0	0	0	2	0	0	0	0	0	0	0	0	0	0	0	0
F0002239	PF01433,PF11838,PF17900	0	0	0	0	0	0	0	0	0	0	0	0	2	0	0	0	0	0	0	0	0	0	0	0	0
F0002250	PF13927	0	0	0	0	0	0	0	0	0	0	0	0	2	0	0	0	0	0	0	0	0	0	0	0	0
F0002252	PF04054,PF12842,PF16415,PF16417,PF16418,PF25097	0	0	0	0	0	0	0	0	0	0	0	0	2	0	0	0	0	0	0	0	0	0	0	0	0
F0002280	PF00026	0	0	0	0	0	0	0	0	0	0	0	0	2	0	0	0	0	0	0	0	0	0	0	0	0
F0002286	#N/A	0	0	0	0	0	0	0	0	0	0	0	0	0	0	0	0	0	0	0	0	0	0	1	0	0
F0002356	PF07992,PF14721	0	0	0	0	0	0	0	0	0	0	0	0	1	0	0	0	0	0	0	0	0	0	0	0	0
F0002358	PF00012	0	0	0	0	0	0	0	0	0	0	0	0	1	0	0	0	0	0	0	0	0	0	0	0	0
F0002359	PF00996	0	0	0	0	0	0	0	0	0	0	0	0	1	0	0	0	0	0	0	0	0	0	0	0	0
F0002364	PF10607	0	0	0	0	0	0	1	0	0	0	0	0	0	0	0	0	0	0	0	0	0	0	0	0	0
F0002372	PF00082,PF01483,PF15913,PF16470	0	0	0	0	0	0	0	0	0	0	0	0	1	0	0	0	0	0	0	0	0	0	0	0	0
F0002373	PF03747,PF05175,PF22528	0	0	0	0	0	0	0	0	1	0	0	0	0	0	0	0	0	0	0	0	0	0	0	0	0
F0002376	PF03370	0	0	0	0	0	0	0	0	0	0	0	0	1	0	0	0	0	0	0	0	0	0	0	0	0
F0002380	PF00854	0	0	0	0	0	0	0	0	0	0	0	0	1	0	0	0	0	0	0	0	0	0	0	0	0
F0002382	PF01663,PF19316	0	0	0	0	0	0	0	0	0	0	0	0	1	0	0	0	0	0	0	0	0	0	0	0	0
F0002385	PF00136,PF03104,PF14260,PF24055	0	0	0	0	0	0	0	0	1	0	0	0	0	0	0	0	0	0	0	0	0	0	0	0	0
F0002387	PF03915	0	0	0	0	0	0	0	0	1	0	0	0	0	0	0	0	0	0	0	0	0	0	0	0	0
F0002389	PF00412	0	0	0	0	0	0	0	0	0	0	0	0	1	0	0	0	0	0	0	0	0	0	0	0	0
F0002395	PF00225,PF04627	0	0	0	0	0	0	0	0	0	0	0	0	1	0	0	0	0	0	0	0	0	0	0	0	0
F0002398	PF00736,PF10587	0	0	0	0	0	0	0	0	0	0	0	0	1	0	0	0	0	0	0	0	0	0	0	0	0
F0002400	PF00069,PF14593	0	0	0	0	0	0	0	0	1	0	0	0	0	0	0	0	0	0	0	0	0	0	0	0	0
F0002404	PF00982,PF18572,PF21141	0	0	0	0	0	0	0	0	0	0	0	0	1	0	0	0	0	0	0	0	0	0	0	0	0
F0002408	PF08620,PF08621	0	0	0	0	0	0	0	0	0	0	0	0	1	0	0	0	0	0	0	0	0	0	0	0	0
F0002413	PF12937	0	0	0	0	0	0	0	0	0	0	0	0	1	0	0	0	0	0	0	0	0	0	0	0	0
F0002416	PF00076	0	0	0	0	0	0	0	0	0	0	0	0	1	0	0	0	0	0	0	0	0	0	0	0	0
F0002419	PF13672	0	0	0	0	0	0	0	0	0	0	0	0	1	0	0	0	0	0	0	0	0	0	0	0	0
F0002421	PF00789	0	0	0	0	0	0	0	0	0	0	0	0	1	0	0	0	0	0	0	0	0	0	0	0	0
F0002423	#N/A	0	0	0	0	0	0	0	0	0	0	0	0	1	0	0	0	0	0	0	0	0	0	0	0	0
F0002426	PF00076	0	0	0	0	0	0	0	0	0	0	0	0	1	0	0	0	0	0	0	0	0	0	0	0	0
F0002428	PF04857	0	0	0	0	0	0	0	0	0	0	0	0	1	0	0	0	0	0	0	0	0	0	0	0	0
F0002429	PF00104,PF00105,PF00876	0	0	0	0	0	0	0	0	0	0	0	0	1	0	0	0	0	0	0	0	0	0	0	0	0
F0002431	PF02709,PF13733	0	0	0	0	0	0	1	0	0	0	0	0	0	0	0	0	0	0	0	0	0	0	0	0	0
F0002432	PF04855,PF21459	0	0	0	0	0	0	0	0	0	0	0	0	1	0	0	0	0	0	0	0	0	0	0	0	0
F0002434	PF10229,PF13855	0	0	0	0	0	0	0	0	0	0	0	0	1	0	0	0	0	0	0	0	0	0	0	0	0
F0002451	PF00060,PF01094,PF10613	0	0	0	0	0	0	1	0	0	0	0	0	0	0	0	0	0	0	0	0	0	0	0	0	0
F0002455	PF00270,PF00271	0	0	0	0	0	0	0	0	1	0	0	0	0	0	0	0	0	0	0	0	0	0	0	0	0
F0002456	PF01196	0	0	0	0	0	0	0	0	1	0	0	0	0	0	0	0	0	0	0	0	0	0	0	0	0
F0002457	PF00620,PF01852	0	0	0	0	0	0	0	0	0	0	0	0	1	0	0	0	0	0	0	0	0	0	0	0	0
F0002459	PF00069	0	0	0	0	0	0	0	0	0	0	0	0	1	0	0	0	0	0	0	0	0	0	0	0	0
F0002460	PF01496	0	0	0	0	0	0	0	0	1	0	0	0	0	0	0	0	0	0	0	0	0	0	0	0	0
F0002463	PF04263,PF04265	0	0	0	0	0	0	0	0	1	0	0	0	0	0	0	0	0	0	0	0	0	0	0	0	0
F0002464	PF00203	0	0	0	0	0	0	0	0	0	0	0	0	1	0	0	0	0	0	0	0	0	0	0	0	0
F0002466	PF00059,PF00431	0	0	0	0	0	0	0	0	1	0	0	0	0	0	0	0	0	0	0	0	0	0	0	0	0
F0002471	PF00929	0	0	0	0	0	0	0	0	1	0	0	0	0	0	0	0	0	0	0	0	0	0	0	0	0
F0002474	PF00346,PF02463,PF05769,PF06470	0	0	0	0	0	0	0	0	0	0	0	0	1	0	0	0	0	0	0	0	0	0	0	0	0
F0002484	PF00452	0	0	0	0	0	0	0	0	0	0	0	0	1	0	0	0	0	0	0	0	0	0	0	0	0
F0002486	#N/A	0	0	0	0	0	0	0	0	0	0	0	0	1	0	0	0	0	0	0	0	0	0	0	0	0
F0002487	PF01250	0	0	0	0	0	0	0	0	1	0	0	0	0	0	0	0	0	0	0	0	0	0	0	0	0
F0002488	PF01130	0	0	0	0	0	0	0	0	0	0	0	0	1	0	0	0	0	0	0	0	0	0	0	0	0
F0002489	#N/A	0	0	0	0	0	0	0	0	0	0	0	0	1	0	0	0	0	0	0	0	0	0	0	0	0
F0002491	PF01773,PF07662,PF07670	0	0	0	0	0	0	0	0	0	0	0	0	1	0	0	0	0	0	0	0	0	0	0	0	0
F0002493	PF04180	0	0	0	0	0	0	0	0	1	0	0	0	0	0	0	0	0	0	0	0	0	0	0	0	0
F0002495	PF00069,PF00130,PF00168,PF00433	0	0	0	0	0	0	0	0	1	0	0	0	0	0	0	0	0	0	0	0	0	0	0	0	0
F0002505	PF10253	0	0	0	0	0	0	0	0	1	0	0	0	0	0	0	0	0	0	0	0	0	0	0	0	0
F0002511	PF00149	0	0	0	0	0	0	0	0	0	0	0	0	1	0	0	0	0	0	0	0	0	0	0	0	0
F0002513	PF00566,PF09806	0	0	0	0	0	0	0	0	1	0	0	0	0	0	0	0	0	0	0	0	0	0	0	0	0
F0002514	PF00217,PF02807	0	0	0	0	0	0	0	0	0	0	0	0	1	0	0	0	0	0	0	0	0	0	0	0	0
F0002515	PF00270,PF00271,PF21032	0	0	0	0	0	0	0	0	1	0	0	0	0	0	0	0	0	0	0	0	0	0	0	0	0
F0002517	PF08920,PF22646	0	0	0	0	0	0	0	0	0	0	0	0	1	0	0	0	0	0	0	0	0	0	0	0	0
F0002519	PF15778,PF19424,PF20262	0	0	0	0	0	0	0	0	1	0	0	0	0	0	0	0	0	0	0	0	0	0	0	0	0
F0002520	PF10256	0	0	0	0	0	0	0	0	1	0	0	0	0	0	0	0	0	0	0	0	0	0	0	0	0
F0002522	PF00176,PF00271,PF07529	0	0	0	0	0	0	0	0	0	0	0	0	1	0	0	0	0	0	0	0	0	0	0	0	0
F0002523	PF00004,PF16450,PF17862	0	0	0	0	0	0	0	0	0	0	0	0	1	0	0	0	0	0	0	0	0	0	0	0	0
F0002525	PF00439,PF00505,PF01426	0	0	0	0	0	0	0	0	0	0	0	0	1	0	0	0	0	0	0	0	0	0	0	0	0
F0002528	PF22979	0	0	0	0	0	0	0	0	0	0	0	0	1	0	0	0	0	0	0	0	0	0	0	0	0
F0002531	PF00282	0	0	0	0	0	0	0	0	0	0	0	0	1	0	0	0	0	0	0	0	0	0	0	0	0
F0002534	#N/A	0	0	0	0	0	0	0	0	0	0	0	0	1	0	0	0	0	0	0	0	0	0	0	0	0
F0002541	PF04042,PF18018	0	0	0	0	0	0	0	0	1	0	0	0	0	0	0	0	0	0	0	0	0	0	0	0	0
F0002542	PF11262,PF11732,PF16134	0	0	0	0	0	0	0	0	1	0	0	0	0	0	0	0	0	0	0	0	0	0	0	0	0
F0002543	PF00023,PF01734,PF12796	0	0	0	0	0	0	0	0	0	0	0	0	1	0	0	0	0	0	0	0	0	0	0	0	0
F0002546	PF00076	0	0	0	0	0	0	0	0	0	0	0	0	1	0	0	0	0	0	0	0	0	0	0	0	0
F0002548	PF13499,PF13833	0	0	0	0	0	0	0	0	1	0	0	0	0	0	0	0	0	0	0	0	0	0	0	0	0
F0002550	PF00335,PF12024	0	0	0	0	0	0	0	0	1	0	0	0	0	0	0	0	0	0	0	0	0	0	0	0	0
F0002553	PF00595,PF00625,PF02828,PF07653	0	0	0	0	0	0	0	0	0	0	0	0	1	0	0	0	0	0	0	0	0	0	0	0	0
F0002554	PF00095	0	0	0	0	0	0	0	0	0	0	0	0	1	0	0	0	0	0	0	0	0	0	0	0	0
F0002555	PF06733,PF13307	0	0	0	0	0	0	0	0	0	0	0	0	1	0	0	0	0	0	0	0	0	0	0	0	0
F0002556	PF00270,PF00271	0	0	0	0	0	0	0	0	1	0	0	0	0	0	0	0	0	0	0	0	0	0	0	0	0
F0002560	PF00010,PF12533	0	0	0	0	0	0	0	0	1	0	0	0	0	0	0	0	0	0	0	0	0	0	0	0	0
F0002562	PF04791	0	0	0	0	0	0	1	0	0	0	0	0	0	0	0	0	0	0	0	0	0	0	0	0	0
F0002564	PF13513,PF24984,PF24987,PF24993	0	0	0	0	0	0	0	0	1	0	0	0	0	0	0	0	0	0	0	0	0	0	0	0	0
F0002566	PF00004,PF16450,PF17862	0	0	0	0	0	0	0	0	0	0	0	0	1	0	0	0	0	0	0	0	0	0	0	0	0
F0002567	PF00178,PF02198	0	0	0	0	0	0	0	0	0	0	0	0	1	0	0	0	0	0	0	0	0	0	0	0	0
F0002570	PF13639,PF14369	0	0	0	0	0	0	0	0	1	0	0	0	0	0	0	0	0	0	0	0	0	0	0	0	0
F0002571	PF00876	0	0	0	0	0	0	0	0	1	0	0	0	0	0	0	0	0	0	0	0	0	0	0	0	0
F0002573	PF02141,PF03456,PF23629	0	0	0	0	0	0	0	0	0	0	0	0	1	0	0	0	0	0	0	0	0	0	0	0	0
F0002575	PF00169,PF01237	0	0	0	0	0	0	0	0	0	0	0	0	1	0	0	0	0	0	0	0	0	0	0	0	0
F0002576	PF00270,PF00271,PF08148,PF13234,PF21408	0	0	0	0	0	0	0	0	0	0	0	0	1	0	0	0	0	0	0	0	0	0	0	0	0
F0002578	PF16690	0	0	0	0	0	0	1	0	0	0	0	0	0	0	0	0	0	0	0	0	0	0	0	0	0
F0002583	PF00076,PF05958	0	0	0	0	0	0	0	0	0	0	0	0	1	0	0	0	0	0	0	0	0	0	0	0	0
F0002585	PF00566,PF02759,PF12068	0	0	0	0	0	0	0	0	0	0	0	0	1	0	0	0	0	0	0	0	0	0	0	0	0
F0002587	PF18876	0	0	0	0	0	0	0	0	0	0	0	0	1	0	0	0	0	0	0	0	0	0	0	0	0
F0002589	PF00250	0	0	0	0	0	0	0	0	1	0	0	0	0	0	0	0	0	0	0	0	0	0	0	0	0
F0002590	PF00400,PF04003,PF23756	0	0	0	0	0	0	0	0	1	0	0	0	0	0	0	0	0	0	0	0	0	0	0	0	0
F0002596	PF00291	0	0	0	0	0	0	0	0	0	0	0	0	1	0	0	0	0	0	0	0	0	0	0	0	0
F0002597	PF00091,PF01713,PF03953,PF08590,PF13671	0	0	0	0	0	0	0	0	0	0	0	0	1	0	0	0	0	0	0	0	0	0	0	0	0
F0002598	PF00505	0	0	0	0	0	0	0	0	1	0	0	0	0	0	0	0	0	0	0	0	0	0	0	0	0
F0002600	PF00270,PF00271,PF13959	0	0	0	0	0	0	0	0	1	0	0	0	0	0	0	0	0	0	0	0	0	0	0	0	0
F0002604	PF00728,PF14845	0	0	0	0	0	0	0	0	0	0	0	0	1	0	0	0	0	0	0	0	0	0	0	0	0
F0002606	PF00024	0	0	0	0	0	0	1	0	0	0	0	0	0	0	0	0	0	0	0	0	0	0	0	0	0
F0002620	PF02229	0	0	0	0	0	0	0	0	0	0	0	0	1	0	0	0	0	0	0	0	0	0	0	0	0
F0002626	PF00089	0	0	0	0	0	0	0	0	0	0	0	0	1	0	0	0	0	0	0	0	0	0	0	0	0
F0002629	PF00249	0	0	0	0	0	0	0	0	0	0	0	0	1	0	0	0	0	0	0	0	0	0	0	0	0
F0002631	PF00225,PF00412	0	0	0	0	0	0	0	0	0	0	0	0	1	0	0	0	0	0	0	0	0	0	0	0	0
F0002632	PF00270,PF00271,PF14520,PF20470,PF21099	0	0	0	0	0	0	0	0	1	0	0	0	0	0	0	0	0	0	0	0	0	0	0	0	0
F0002633	PF06333,PF18296	0	0	0	0	0	0	0	0	0	0	0	0	1	0	0	0	0	0	0	0	0	0	0	0	0
F0002634	#N/A	0	0	0	0	0	0	0	0	1	0	0	0	0	0	0	0	0	0	0	0	0	0	0	0	0
F0002636	PF00175,PF00258,PF00667,PF06702,PF13302	0	0	0	0	0	0	0	0	1	0	0	0	0	0	0	0	0	0	0	0	0	0	0	0	0
F0002637	PF00023,PF12796,PF13432,PF13606,PF13637	0	0	0	0	0	0	0	0	0	0	0	0	1	0	0	0	0	0	0	0	0	0	0	0	0
F0002641	PF04108,PF10377	0	0	0	0	0	0	0	0	0	0	0	0	1	0	0	0	0	0	0	0	0	0	0	0	0
F0002645	PF00067	0	0	0	0	0	0	0	0	1	0	0	0	0	0	0	0	0	0	0	0	0	0	0	0	0
F0002648	PF02005	0	0	0	0	0	0	0	0	1	0	0	0	0	0	0	0	0	0	0	0	0	0	0	0	0
F0002649	PF00047,PF00225,PF07679,PF07714	0	0	0	0	0	0	0	0	1	0	0	0	0	0	0	0	0	0	0	0	0	0	0	0	0
F0002654	PF09756	0	0	0	0	0	0	1	0	0	0	0	0	0	0	0	0	0	0	0	0	0	0	0	0	0
F0002655	#N/A	0	0	0	0	0	0	0	0	1	0	0	0	0	0	0	0	0	0	0	0	0	0	0	0	0
F0002657	PF01423	0	0	0	0	0	0	0	0	1	0	0	0	0	0	0	0	0	0	0	0	0	0	0	0	0
F0002658	PF01048	0	0	0	0	0	0	0	0	0	0	0	0	1	0	0	0	0	0	0	0	0	0	0	0	0
F0002659	PF00076,PF11835,PF13893,PF22976	0	0	0	0	0	0	0	0	0	0	0	0	1	0	0	0	0	0	0	0	0	0	0	0	0
F0002660	PF00628	0	0	0	0	0	0	0	0	1	0	0	0	0	0	0	0	0	0	0	0	0	0	0	0	0
F0002666	PF06350,PF06979,PF07859	0	0	0	0	0	0	0	0	0	0	0	0	1	0	0	0	0	0	0	0	0	0	0	0	0
F0002668	PF08366	0	0	0	0	0	0	0	0	0	0	0	0	1	0	0	0	0	0	0	0	0	0	0	0	0
F0002669	PF00270,PF00271	0	0	0	0	0	0	0	0	0	0	0	0	1	0	0	0	0	0	0	0	0	0	0	0	0
F0002673	PF00022,PF05843	0	0	0	0	0	0	0	0	0	0	0	0	1	0	0	0	0	0	0	0	0	0	0	0	0
F0002676	PF00010	0	0	0	0	0	0	0	0	0	0	0	0	1	0	0	0	0	0	0	0	0	0	0	0	0
F0002679	PF03798	0	0	0	0	0	0	0	0	0	0	0	0	1	0	0	0	0	0	0	0	0	0	0	0	0
F0002684	PF00169,PF08174	0	0	0	0	0	0	0	0	0	0	0	0	1	0	0	0	0	0	0	0	0	0	0	0	0
F0002689	PF01549	0	0	0	0	0	0	0	0	0	0	0	0	1	0	0	0	0	0	0	0	0	0	0	0	0
F0002690	PF02146	0	0	0	0	0	0	0	0	0	0	0	0	1	0	0	0	0	0	0	0	0	0	0	0	0
F0002696	PF13891	0	0	0	0	0	0	1	0	0	0	0	0	0	0	0	0	0	0	0	0	0	0	0	0	0
F0002697	#N/A	0	0	0	0	0	0	0	0	0	0	0	0	1	0	0	0	0	0	0	0	0	0	0	0	0
F0002701	PF00339,PF02752	0	0	0	0	0	0	0	0	0	0	0	0	1	0	0	0	0	0	0	0	0	0	0	0	0
F0002706	PF01979	0	0	0	0	0	0	0	0	0	0	0	0	1	0	0	0	0	0	0	0	0	0	0	0	0
F0002709	PF00112	0	0	0	0	0	0	0	0	0	0	0	0	1	0	0	0	0	0	0	0	0	0	0	0	0
F0002715	PF08597	0	0	0	0	0	0	0	0	1	0	0	0	0	0	0	0	0	0	0	0	0	0	0	0	0
F0002721	PF00493,PF06372,PF17207,PF17855	0	0	0	0	0	0	1	0	0	0	0	0	0	0	0	0	0	0	0	0	0	0	0	0	0
F0002722	#N/A	0	0	0	0	0	0	0	0	0	0	0	0	1	0	0	0	0	0	0	0	0	0	0	0	0
F0002725	PF00008,PF00431,PF12661	0	0	0	0	0	0	0	0	0	0	0	0	1	0	0	0	0	0	0	0	0	0	0	0	0
F0002728	PF01248,PF03650,PF06093	0	0	0	0	0	0	1	0	0	0	0	0	0	0	0	0	0	0	0	0	0	0	0	0	0
F0002732	PF00149	0	0	0	0	0	0	0	0	0	0	0	0	1	0	0	0	0	0	0	0	0	0	0	0	0
F0002734	PF00076	0	0	0	0	0	0	0	0	1	0	0	0	0	0	0	0	0	0	0	0	0	0	0	0	0
F0002735	PF10257,PF19311,PF19314	0	0	0	0	0	0	1	0	0	0	0	0	0	0	0	0	0	0	0	0	0	0	0	0	0
F0002738	PF00035,PF01207,PF04193	0	0	0	0	0	0	0	0	1	0	0	0	0	0	0	0	0	0	0	0	0	0	0	0	0
F0002741	#N/A	0	0	0	0	0	0	1	0	0	0	0	0	0	0	0	0	0	0	0	0	0	0	0	0	0
F0002742	PF07645,PF12661,PF12947,PF25057	0	0	0	0	0	0	0	0	0	0	0	0	1	0	0	0	0	0	0	0	0	0	0	0	0
F0002743	PF01757,PF20146	0	0	0	0	0	0	0	0	0	0	0	0	1	0	0	0	0	0	0	0	0	0	0	0	0
F0002749	PF00535,PF00652	0	0	0	0	0	0	0	0	0	0	0	0	1	0	0	0	0	0	0	0	0	0	0	0	0
F0002750	PF01329	0	0	0	0	0	0	0	0	0	0	0	0	1	0	0	0	0	0	0	0	0	0	0	0	0
F0002752	PF00583	0	0	0	0	0	0	0	0	1	0	0	0	0	0	0	0	0	0	0	0	0	0	0	0	0
F0002753	PF00439,PF00569,PF02135,PF02172,PF06001,PF08214,PF23570	0	0	0	0	0	0	0	0	0	0	0	0	1	0	0	0	0	0	0	0	0	0	0	0	0
F0002755	PF00069	0	0	0	0	0	0	0	0	0	0	0	0	1	0	0	0	0	0	0	0	0	0	0	0	0
F0002757	PF00063,PF00612,PF00784,PF02174,PF07653,PF21989	0	0	0	0	0	0	0	0	0	0	0	0	1	0	0	0	0	0	0	0	0	0	0	0	0
F0002759	PF05206,PF05253,PF11722	0	0	0	0	0	0	0	0	0	0	0	0	1	0	0	0	0	0	0	0	0	0	0	0	0
F0002761	PF07856	0	0	0	0	0	0	0	0	0	0	0	0	1	0	0	0	0	0	0	0	0	0	0	0	0
F0002762	PF00443,PF02148,PF02545,PF05041,PF17807,PF22562	0	0	0	0	0	0	0	0	0	0	0	0	1	0	0	0	0	0	0	0	0	0	0	0	0
F0002763	PF00282	0	0	0	0	0	0	0	0	0	0	0	0	1	0	0	0	0	0	0	0	0	0	0	0	0
F0002768	PF00179	0	0	0	0	0	0	0	0	0	0	0	0	1	0	0	0	0	0	0	0	0	0	0	0	0
F0002769	PF10294	0	0	0	0	0	0	0	0	1	0	0	0	0	0	0	0	0	0	0	0	0	0	0	0	0
F0002773	PF00053,PF00055,PF01759,PF24973	0	0	0	0	0	0	0	0	0	0	0	0	1	0	0	0	0	0	0	0	0	0	0	0	0
F0002774	PF00375	0	0	0	0	0	0	0	0	0	0	0	0	1	0	0	0	0	0	0	0	0	0	0	0	0
F0002776	PF00562,PF04560,PF04561,PF04563,PF04565,PF04566,PF04567	0	0	0	0	0	0	0	0	0	0	0	0	1	0	0	0	0	0	0	0	0	0	0	0	0
F0002778	PF00289,PF00364,PF01039,PF02785,PF02786,PF08326,PF21385	0	0	0	0	0	0	0	0	1	0	0	0	0	0	0	0	0	0	0	0	0	0	0	0	0
F0002786	PF00069	0	0	0	0	0	0	0	0	0	0	0	0	1	0	0	0	0	0	0	0	0	0	0	0	0
F0002787	PF00651,PF09494	0	0	0	0	0	0	0	0	1	0	0	0	0	0	0	0	0	0	0	0	0	0	0	0	0
F0002788	PF00134,PF02984	0	0	0	0	0	0	0	0	0	0	0	0	1	0	0	0	0	0	0	0	0	0	0	0	0
F0002789	PF01105	0	0	0	0	0	0	0	0	0	0	0	0	1	0	0	0	0	0	0	0	0	0	0	0	0
F0002791	PF00385,PF01393	0	0	0	0	0	0	0	0	1	0	0	0	0	0	0	0	0	0	0	0	0	0	0	0	0
F0002799	#N/A	0	0	0	0	0	0	0	0	1	0	0	0	0	0	0	0	0	0	0	0	0	0	0	0	0
F0002802	#N/A	0	0	0	0	0	0	0	0	0	0	0	0	1	0	0	0	0	0	0	0	0	0	0	0	0
F0002803	PF03650	0	0	0	0	0	0	0	0	0	0	0	0	1	0	0	0	0	0	0	0	0	0	0	0	0
F0002807	PF00890,PF07521,PF10996,PF13299,PF16661	0	0	0	0	0	0	0	0	1	0	0	0	0	0	0	0	0	0	0	0	0	0	0	0	0
F0002811	PF00505	0	0	0	0	0	0	0	0	0	0	0	0	1	0	0	0	0	0	0	0	0	0	0	0	0
F0002816	PF00324,PF03522,PF08403	0	0	0	0	0	0	0	0	0	0	0	0	1	0	0	0	0	0	0	0	0	0	0	0	0
F0002823	PF06733,PF13307,PF23109	0	0	0	0	0	0	0	0	0	0	0	0	1	0	0	0	0	0	0	0	0	0	0	0	0
F0002824	PF00412	0	0	0	0	0	0	0	0	0	0	0	0	1	0	0	0	0	0	0	0	0	0	0	0	0
F0002827	#N/A	0	0	0	0	0	0	1	0	0	0	0	0	0	0	0	0	0	0	0	0	0	0	0	0	0
F0002828	PF23145,PF23387,PF23390,PF24797	0	0	0	0	0	0	0	0	0	0	0	0	1	0	0	0	0	0	0	0	0	0	0	0	0
F0002829	#N/A	0	0	0	0	0	0	0	0	0	0	0	0	1	0	0	0	0	0	0	0	0	0	0	0	0
F0002831	PF00169,PF00209,PF00307,PF00435	0	0	0	0	0	0	0	0	0	0	0	0	1	0	0	0	0	0	0	0	0	0	0	0	0
F0002832	PF01166,PF02064	0	0	0	0	0	0	0	0	0	0	0	0	1	0	0	0	0	0	0	0	0	0	0	0	0
F0002835	PF00095	0	0	0	0	0	0	0	0	0	0	0	0	1	0	0	0	0	0	0	0	0	0	0	0	0
F0002836	PF00400,PF12894,PF13191,PF14997	0	0	0	0	0	0	0	0	0	0	0	0	1	0	0	0	0	0	0	0	0	0	0	0	0
F0002837	PF01060	0	0	0	0	0	0	0	0	0	0	0	0	1	0	0	0	0	0	0	0	0	0	0	0	0
F0002839	PF00169,PF02174,PF10269	0	0	0	0	0	0	1	0	0	0	0	0	0	0	0	0	0	0	0	0	0	0	0	0	0
F0002841	PF00069,PF00786	0	0	0	0	0	0	0	0	1	0	0	0	0	0	0	0	0	0	0	0	0	0	0	0	0
F0002846	PF00400,PF00916,PF01740,PF14048,PF16564,PF18036	0	0	0	0	0	0	0	0	0	0	0	0	1	0	0	0	0	0	0	0	0	0	0	0	0
F0002847	#N/A	0	0	0	0	0	0	0	0	1	0	0	0	0	0	0	0	0	0	0	0	0	0	0	0	0
F0002851	PF03828,PF22600	0	0	0	0	0	0	0	0	0	0	0	0	1	0	0	0	0	0	0	0	0	0	0	0	0
F0002853	PF00089	0	0	0	0	0	0	0	0	0	0	0	0	1	0	0	0	0	0	0	0	0	0	0	0	0
F0002861	PF00027,PF00069	0	0	0	0	0	0	0	0	0	0	0	0	1	0	0	0	0	0	0	0	0	0	0	0	0
F0002865	PF00096	0	0	0	0	0	0	0	0	0	0	0	0	1	0	0	0	0	0	0	0	0	0	0	0	0
F0002867	PF00298,PF00400,PF03159,PF03946,PF04719,PF17846,PF18129,PF18332,PF18334,PF23627	0	0	0	0	0	0	0	0	0	0	0	0	1	0	0	0	0	0	0	0	0	0	0	0	0
F0002868	PF00153	0	0	0	0	0	0	0	0	0	0	0	0	1	0	0	0	0	0	0	0	0	0	0	0	0
F0002873	PF00168	0	0	0	0	0	0	0	0	0	0	0	0	1	0	0	0	0	0	0	0	0	0	0	0	0
F0002875	PF00623,PF04983,PF04997,PF04998,PF05000	0	0	0	0	0	0	0	0	0	0	0	0	1	0	0	0	0	0	0	0	0	0	0	0	0
F0002878	PF01532	0	0	0	0	0	0	0	0	0	0	0	0	1	0	0	0	0	0	0	0	0	0	0	0	0
F0002882	PF00628,PF01388,PF02373,PF02375,PF02928,PF21323	0	0	0	0	0	0	0	0	0	0	0	0	1	0	0	0	0	0	0	0	0	0	0	0	0
F0002884	PF00069,PF02149	0	0	0	0	0	0	0	0	0	0	0	0	1	0	0	0	0	0	0	0	0	0	0	0	0
F0002887	PF12251	0	0	0	0	0	0	0	0	0	0	0	0	1	0	0	0	0	0	0	0	0	0	0	0	0
F0002888	PF03137	0	0	0	0	0	0	0	0	0	0	0	0	1	0	0	0	0	0	0	0	0	0	0	0	0
F0002891	PF01545,PF16916	0	0	0	0	0	0	0	0	0	0	0	0	1	0	0	0	0	0	0	0	0	0	0	0	0
F0002893	PF00520,PF18139	0	0	0	0	0	0	0	0	0	0	0	0	1	0	0	0	0	0	0	0	0	0	0	0	0
F0002895	PF14853	0	0	0	0	0	0	0	0	0	0	0	0	1	0	0	0	0	0	0	0	0	0	0	0	0
F0002898	PF02146	0	0	0	0	0	0	0	0	0	0	0	0	1	0	0	0	0	0	0	0	0	0	0	0	0
F0002900	PF02686	0	0	0	0	0	0	1	0	0	0	0	0	0	0	0	0	0	0	0	0	0	0	0	0	0
F0002905	PF00438,PF02772,PF02773	0	0	0	0	0	0	0	0	0	0	0	0	1	0	0	0	0	0	0	0	0	0	0	0	0
F0002912	PF00530,PF13229	0	0	0	0	0	0	0	0	0	0	0	0	1	0	0	0	0	0	0	0	0	0	0	0	0
F0002913	#N/A	0	0	0	0	0	0	0	0	0	0	0	0	1	0	0	0	0	0	0	0	0	0	0	0	0
F0002915	PF00071	0	0	0	0	0	0	0	0	0	0	0	0	1	0	0	0	0	0	0	0	0	0	0	0	0
F0002919	#N/A	0	0	0	0	0	0	0	0	0	0	0	0	1	0	0	0	0	0	0	0	0	0	0	0	0
F0002932	PF00400	0	0	0	0	0	0	0	0	1	0	0	0	0	0	0	0	0	0	0	0	0	0	0	0	0
F0002933	PF00004,PF00408,PF02878,PF17862,PF21404,PF21405	0	0	0	0	0	0	0	0	1	0	0	0	0	0	0	0	0	0	0	0	0	0	0	0	0
F0002935	PF00549,PF00568,PF00786,PF02205,PF08442	0	0	0	0	0	0	0	0	0	0	0	0	1	0	0	0	0	0	0	0	0	0	0	0	0
F0002937	PF00293,PF10169	0	0	0	0	0	0	1	0	0	0	0	0	0	0	0	0	0	0	0	0	0	0	0	0	0
F0002939	PF00412,PF01247	0	0	0	0	0	0	0	0	1	0	0	0	0	0	0	0	0	0	0	0	0	0	0	0	0
F0002940	PF00018,PF00621,PF07653,PF16523	0	0	0	0	0	0	0	0	1	0	0	0	0	0	0	0	0	0	0	0	0	0	0	0	0
F0002943	PF00168	0	0	0	0	0	0	0	0	0	0	0	0	1	0	0	0	0	0	0	0	0	0	0	0	0
F0002945	#N/A	0	0	0	0	0	0	0	0	0	0	0	0	1	0	0	0	0	0	0	0	0	0	0	0	0
F0002948	PF00888,PF02931,PF02932,PF10557	0	0	0	0	0	0	0	0	0	0	0	0	1	0	0	0	0	0	0	0	0	0	0	0	0
F0002949	PF00004,PF00076,PF16450,PF17862	0	0	0	0	0	0	0	0	0	0	0	0	1	0	0	0	0	0	0	0	0	0	0	0	0
F0002952	PF00400,PF08614	0	0	0	0	0	0	0	0	1	0	0	0	0	0	0	0	0	0	0	0	0	0	0	0	0
F0002953	PF00782,PF01331,PF03919,PF22785	0	0	0	0	0	0	0	0	0	0	0	0	1	0	0	0	0	0	0	0	0	0	0	0	0
F0002958	PF10239,PF10507	0	0	0	0	0	0	0	0	1	0	0	0	0	0	0	0	0	0	0	0	0	0	0	0	0
F0002959	PF00400,PF04003,PF12894,PF23761	0	0	0	0	0	0	0	0	0	0	0	0	1	0	0	0	0	0	0	0	0	0	0	0	0
F0002961	PF00400,PF00533,PF00644,PF00645,PF02877,PF05406,PF08063,PF08232,PF21728	0	0	0	0	0	0	0	0	0	0	0	0	1	0	0	0	0	0	0	0	0	0	0	0	0
F0002965	PF00095,PF01490	0	0	0	0	0	0	0	0	0	0	0	0	1	0	0	0	0	0	0	0	0	0	0	0	0
F0002966	#N/A	0	0	0	0	0	0	0	0	0	0	0	0	1	0	0	0	0	0	0	0	0	0	0	0	0
F0002971	PF00051	0	0	0	0	0	0	0	0	0	0	0	0	1	0	0	0	0	0	0	0	0	0	0	0	0
F0002975	PF00566,PF07534	0	0	0	0	0	0	0	0	0	0	0	0	1	0	0	0	0	0	0	0	0	0	0	0	0
F0002977	PF15280	0	0	0	0	0	0	0	0	0	0	0	0	1	0	0	0	0	0	0	0	0	0	0	0	0
F0002981	PF01399,PF10602,PF21154	0	0	0	0	0	0	0	0	0	0	0	0	1	0	0	0	0	0	0	0	0	0	0	0	0
F0002986	PF00004,PF17862,PF21236	0	0	0	0	0	0	0	0	0	0	0	0	1	0	0	0	0	0	0	0	0	0	0	0	0
F0002987	PF13374,PF13424	0	0	0	0	0	0	0	0	0	0	0	0	1	0	0	0	0	0	0	0	0	0	0	0	0
F0002988	PF00096,PF01184	0	0	0	0	0	0	0	0	0	0	0	0	1	0	0	0	0	0	0	0	0	0	0	0	0
F0002992	PF10320	0	0	0	0	0	0	0	0	0	0	0	0	1	0	0	0	0	0	0	0	0	0	0	0	0
F0003000	PF05285,PF08158	0	0	0	0	0	0	0	0	0	0	0	0	1	0	0	0	0	0	0	0	0	0	0	0	0
F0003002	PF00041,PF01682,PF07679	0	0	0	0	0	0	0	0	0	0	0	0	1	0	0	0	0	0	0	0	0	0	0	0	0
F0003003	PF00005,PF12848	0	0	0	0	0	0	0	0	1	0	0	0	0	0	0	0	0	0	0	0	0	0	0	0	0
F0003004	PF03020,PF09402	0	0	0	0	0	0	0	0	0	0	0	0	1	0	0	0	0	0	0	0	0	0	0	0	0
F0003005	PF00478,PF00571,PF04597	0	0	0	0	0	0	0	0	1	0	0	0	0	0	0	0	0	0	0	0	0	0	0	0	0
F0003007	PF13306,PF13855	0	0	0	0	0	0	0	0	0	0	0	0	1	0	0	0	0	0	0	0	0	0	0	0	0
F0003010	PF01485,PF19422,PF21235,PF22191	0	0	0	0	0	0	0	0	0	0	0	0	1	0	0	0	0	0	0	0	0	0	0	0	0
F0003014	PF00169,PF01363	0	0	0	0	0	0	0	0	0	0	0	0	1	0	0	0	0	0	0	0	0	0	0	0	0
F0003016	PF13419	0	0	0	0	0	0	0	0	0	0	0	0	1	0	0	0	0	0	0	0	0	0	0	0	0
F0003020	PF09412	0	0	0	0	0	0	0	0	0	0	0	0	1	0	0	0	0	0	0	0	0	0	0	0	0
F0003022	PF00010,PF07527	0	0	0	0	0	0	0	0	1	0	0	0	0	0	0	0	0	0	0	0	0	0	0	0	0
F0003023	PF00270,PF00271,PF04408,PF07717,PF21010	0	0	0	0	0	0	0	0	0	0	0	0	1	0	0	0	0	0	0	0	0	0	0	0	0
F0003026	PF00128,PF02806,PF02922,PF12736	0	0	0	0	0	0	0	0	0	0	0	0	1	0	0	0	0	0	0	0	0	0	0	0	0
F0003031	PF12739,PF24542	0	0	0	0	0	0	1	0	0	0	0	0	0	0	0	0	0	0	0	0	0	0	0	0	0
F0003032	PF00053,PF07974,PF23301	0	0	0	0	0	0	1	0	0	0	0	0	0	0	0	0	0	0	0	0	0	0	0	0	0
F0003035	PF00297,PF00766,PF01012	0	0	0	0	0	0	0	0	0	0	0	0	1	0	0	0	0	0	0	0	0	0	0	0	0
F0003036	PF03031	0	0	0	0	0	0	0	0	0	0	0	0	1	0	0	0	0	0	0	0	0	0	0	0	0
F0003046	PF14727,PF23337,PF23338	0	0	0	0	0	0	0	0	0	0	0	0	1	0	0	0	0	0	0	0	0	0	0	0	0
F0003047	PF00121,PF00567,PF12872	0	0	0	0	0	0	0	0	1	0	0	0	0	0	0	0	0	0	0	0	0	0	0	0	0
F0003048	PF01399,PF22591	0	0	0	0	0	0	0	0	0	0	0	0	1	0	0	0	0	0	0	0	0	0	0	0	0
F0003052	PF00494	0	0	0	0	0	0	0	0	0	0	0	0	1	0	0	0	0	0	0	0	0	0	0	0	0
F0003054	PF00117,PF07722	0	0	0	0	0	0	0	0	0	0	0	0	1	0	0	0	0	0	0	0	0	0	0	0	0
F0003061	#N/A	0	0	0	0	0	0	0	0	0	0	0	0	1	0	0	0	0	0	0	0	0	0	0	0	0
F0003065	PF00069,PF00130,PF08912	0	0	0	0	0	0	1	0	0	0	0	0	0	0	0	0	0	0	0	0	0	0	0	0	0
F0003068	PF00130,PF00168,PF02137,PF06292	0	0	0	0	0	0	0	0	0	0	0	0	1	0	0	0	0	0	0	0	0	0	0	0	0
F0003069	PF00071	0	0	0	0	0	0	0	0	0	0	0	0	1	0	0	0	0	0	0	0	0	0	0	0	0
F0003074	PF02854	0	0	0	0	0	0	0	0	0	0	0	0	1	0	0	0	0	0	0	0	0	0	0	0	0
F0003078	PF00041,PF00102,PF00122,PF00702,PF07679,PF13246,PF16209,PF16212	0	0	0	0	0	0	0	0	0	0	0	0	1	0	0	0	0	0	0	0	0	0	0	0	0
F0003081	PF00198,PF00364,PF02817	0	0	0	0	0	0	0	0	0	0	0	0	1	0	0	0	0	0	0	0	0	0	0	0	0
F0003082	PF00096	0	0	0	0	0	0	0	0	0	0	0	0	1	0	0	0	0	0	0	0	0	0	0	0	0
F0003083	PF00595,PF17820	0	0	0	0	0	0	0	0	0	0	0	0	1	0	0	0	0	0	0	0	0	0	0	0	0
F0003084	PF21292	0	0	0	0	0	0	1	0	0	0	0	0	0	0	0	0	0	0	0	0	0	0	0	0	0
F0003091	PF00096,PF13912	0	0	0	0	0	0	0	0	0	0	0	0	1	0	0	0	0	0	0	0	0	0	0	0	0
F0003093	PF00400	0	0	0	0	0	0	0	0	0	0	0	0	1	0	0	0	0	0	0	0	0	0	0	0	0
F0003098	PF13622,PF20789	0	0	0	0	0	0	0	0	0	0	0	0	1	0	0	0	0	0	0	0	0	0	0	0	0
F0003104	PF00955,PF07565	0	0	0	0	0	0	0	0	0	0	0	0	1	0	0	0	0	0	0	0	0	0	0	0	0
F0003105	#N/A	0	0	0	0	0	0	0	0	1	0	0	0	0	0	0	0	0	0	0	0	0	0	0	0	0
F0003107	PF04516	0	0	0	0	0	0	0	0	0	0	0	0	1	0	0	0	0	0	0	0	0	0	0	0	0
F0003112	PF01705	0	0	0	0	0	0	0	0	0	0	0	0	1	0	0	0	0	0	0	0	0	0	0	0	0
F0003114	PF00097,PF00292,PF00643,PF03915	0	0	0	0	0	0	0	0	0	0	0	0	1	0	0	0	0	0	0	0	0	0	0	0	0
F0003118	#N/A	0	0	0	0	0	0	0	0	1	0	0	0	0	0	0	0	0	0	0	0	0	0	0	0	0
F0003119	PF00168,PF00169,PF00225,PF00498,PF00616,PF12423,PF12473,PF16183	0	0	0	0	0	0	0	0	0	0	0	0	1	0	0	0	0	0	0	0	0	0	0	0	0
F0003122	PF00595	0	0	0	0	0	0	0	0	0	0	0	0	1	0	0	0	0	0	0	0	0	0	0	0	0
F0003123	PF00300,PF00307,PF23092	0	0	0	0	0	0	0	0	0	0	0	0	1	0	0	0	0	0	0	0	0	0	0	0	0
F0003128	PF00069	0	0	0	0	0	0	0	0	0	0	0	0	1	0	0	0	0	0	0	0	0	0	0	0	0
F0003132	PF01399,PF18098,PF22241	0	0	0	0	0	0	0	0	0	0	0	0	1	0	0	0	0	0	0	0	0	0	0	0	0
F0003135	PF00038,PF00932	0	0	0	0	0	0	0	0	0	0	0	0	1	0	0	0	0	0	0	0	0	0	0	0	0
F0003137	PF00226,PF00249,PF21884	0	0	0	0	0	0	0	0	0	0	0	0	1	0	0	0	0	0	0	0	0	0	0	0	0
F0003138	PF01230,PF01491	0	0	0	0	0	0	0	0	1	0	0	0	0	0	0	0	0	0	0	0	0	0	0	0	0
F0003147	PF01576	0	0	0	0	0	0	0	0	0	0	0	0	1	0	0	0	0	0	0	0	0	0	0	0	0
F0003149	PF00400,PF03920,PF05527	0	0	0	0	0	0	0	0	0	0	0	0	1	0	0	0	0	0	0	0	0	0	0	0	0
F0003150	PF00076	0	0	0	0	0	0	1	0	0	0	0	0	0	0	0	0	0	0	0	0	0	0	0	0	0
F0003151	PF00619,PF00656,PF03199,PF03917	0	0	0	0	0	0	0	0	0	0	0	0	1	0	0	0	0	0	0	0	0	0	0	0	0
F0003154	PF13639	0	0	0	0	0	0	0	0	1	0	0	0	0	0	0	0	0	0	0	0	0	0	0	0	0
F0003155	PF00609,PF00781	0	0	0	0	0	0	1	0	0	0	0	0	0	0	0	0	0	0	0	0	0	0	0	0	0
F0003159	PF00179	0	0	0	0	0	0	0	0	0	0	0	0	1	0	0	0	0	0	0	0	0	0	0	0	0
F0003160	PF00595,PF00610,PF00778,PF02377	0	0	0	0	0	0	0	0	0	0	0	0	1	0	0	0	0	0	0	0	0	0	0	0	0
F0003163	PF00400,PF13925	0	0	0	0	0	0	0	0	0	0	0	0	1	0	0	0	0	0	0	0	0	0	0	0	0
F0003165	PF01663,PF19316	0	0	0	0	0	0	0	0	1	0	0	0	0	0	0	0	0	0	0	0	0	0	0	0	0
F0003173	PF00380,PF13405,PF13499	0	0	0	0	0	0	0	0	1	0	0	0	0	0	0	0	0	0	0	0	0	0	0	0	0
F0003174	PF00100,PF25057	0	0	0	0	0	0	0	0	0	0	0	0	1	0	0	0	0	0	0	0	0	0	0	0	0
F0003175	PF01079,PF01085,PF01285,PF17725	0	0	0	0	0	0	0	0	0	0	0	0	1	0	0	0	0	0	0	0	0	0	0	0	0
F0003177	PF01119,PF02181,PF08676,PF13589,PF18382,PF24959	0	0	0	0	0	0	0	0	0	0	0	0	1	0	0	0	0	0	0	0	0	0	0	0	0
F0003178	PF00057,PF00058,PF00207,PF01835,PF07645,PF07677,PF07678,PF07703,PF12662,PF17791	0	0	0	0	0	0	0	0	1	0	0	0	0	0	0	0	0	0	0	0	0	0	0	0	0
F0003181	PF00076,PF11835,PF13893	0	0	0	0	0	0	0	0	0	0	0	0	1	0	0	0	0	0	0	0	0	0	0	0	0
F0006291	PF13905	0	0	0	0	0	0	-1	0	0	0	0	0	0	0	0	0	0	0	0	0	0	0	0	0	0
F0006476	PF01579	0	0	0	0	0	0	-1	0	0	0	0	0	0	0	0	0	0	0	0	0	0	0	0	0	0
F0006503	#N/A	0	0	0	0	0	0	0	0	-1	0	0	0	0	0	0	0	0	0	0	0	0	0	0	0	0
F0006521	PF05769	0	0	0	0	0	0	-1	0	0	0	0	0	0	0	0	0	0	0	0	0	0	0	0	0	0
F0006549	PF03265,PF13793,PF14572	0	0	0	0	0	0	0	0	-1	0	0	0	0	0	0	0	0	0	0	0	0	0	0	0	0
F0006586	PF03577,PF09360	0	0	0	0	0	0	-1	0	0	0	0	0	0	0	0	0	0	0	0	0	0	0	0	0	0
F0006633	PF01287,PF21485	0	0	0	0	0	0	-1	0	0	0	0	0	0	0	0	0	0	0	0	0	0	0	0	0	0
F0006749	PF00335	0	0	0	0	0	0	0	0	-1	0	0	0	0	0	0	0	0	0	0	0	0	0	0	0	0
F0006750	#N/A	0	0	0	0	0	0	0	0	-1	0	0	0	0	0	0	0	0	0	0	0	0	0	0	0	0
F0006758	PF00173	0	0	0	0	0	0	0	0	-1	0	0	0	0	0	0	0	0	0	0	0	0	0	0	0	0
F0006789	PF11594	0	0	0	0	0	0	0	0	-1	0	0	0	0	0	0	0	0	0	0	0	0	0	0	0	0
F0006800	PF00069	0	0	0	0	0	0	-1	0	0	0	0	0	0	0	0	0	0	0	0	0	0	0	0	0	0
F0006809	PF14500	0	0	0	0	0	0	-1	0	0	0	0	0	0	0	0	0	0	0	0	0	0	0	0	0	0
F0006821	PF01416,PF08524	0	0	0	0	0	0	0	0	-1	0	0	0	0	0	0	0	0	0	0	0	0	0	0	0	0
F0006846	#N/A	0	0	0	0	0	0	0	0	-1	0	0	0	0	0	0	0	0	0	0	0	0	0	0	0	0
F0006856	PF00188,PF01549	0	0	0	0	0	0	0	0	-1	0	0	0	0	0	0	0	0	0	0	0	0	0	0	0	0
F0006860	PF00010	0	0	0	0	0	0	0	0	-1	0	0	0	0	0	0	0	0	0	0	0	0	0	0	0	0
F0006879	PF00010	0	0	0	0	0	0	0	0	-1	0	0	0	0	0	0	0	0	0	0	0	0	0	0	0	0
F0006886	PF01284	0	0	0	0	0	0	0	0	-1	0	0	0	0	0	0	0	0	0	0	0	0	0	0	0	0
F0006916	PF01146	0	0	0	0	0	0	-1	0	0	0	0	0	0	0	0	0	0	0	0	0	0	0	0	0	0
F0006923	PF01522,PF01683	0	0	0	0	0	0	0	0	-1	0	0	0	0	0	0	0	0	0	0	0	0	0	0	0	0
F0006996	PF00812	0	0	0	0	0	0	0	0	-1	0	0	0	0	0	0	0	0	0	0	0	0	0	0	0	0
F0007020	PF00096	0	0	0	0	0	0	0	0	-1	0	0	0	0	0	0	0	0	0	0	0	0	0	0	0	0
F0007038	#N/A	0	0	0	0	0	0	0	0	-1	0	0	0	0	0	0	0	0	0	0	0	0	0	0	0	0
F0007065	PF03208	0	0	0	0	0	0	-1	0	0	0	0	0	0	0	0	0	0	0	0	0	0	0	0	0	0
F0007071	PF00335	0	0	0	0	0	0	-1	0	0	0	0	0	0	0	0	0	0	0	0	0	0	0	0	0	0
F0007095	#N/A	0	0	0	0	0	0	0	0	-1	0	0	0	0	0	0	0	0	0	0	0	0	0	0	0	0
F0007105	#N/A	0	0	0	0	0	0	0	0	-1	0	0	0	0	0	0	0	0	0	0	0	0	0	0	0	0
F0007180	PF00031,PF00071	0	0	0	0	0	0	0	0	-1	0	0	0	0	0	0	0	0	0	0	0	0	0	0	0	0
F0007194	PF01145,PF04117	0	0	0	0	0	0	-1	0	0	0	0	0	0	0	0	0	0	0	0	0	0	0	0	0	0
F0007216	PF07303,PF10390	0	0	0	0	0	0	0	0	-1	0	0	0	0	0	0	0	0	0	0	0	0	0	0	0	0
F0007226	PF00241	0	0	0	0	0	0	-1	0	0	0	0	0	0	0	0	0	0	0	0	0	0	0	0	0	0
F0007247	PF14808,PF21525	0	0	0	0	0	0	-1	0	0	0	0	0	0	0	0	0	0	0	0	0	0	0	0	0	0
F0007254	#N/A	0	0	0	0	0	0	0	0	-1	0	0	0	0	0	0	0	0	0	0	0	0	0	0	0	0
F0007270	PF02170,PF02171,PF16486,PF16487	0	0	0	0	0	0	0	0	-1	0	0	0	0	0	0	0	0	0	0	0	0	0	0	0	0
F0007315	PF00022,PF02221	0	0	0	0	0	0	0	0	-1	0	0	0	0	0	0	0	0	0	0	0	0	0	0	0	0
F0007322	PF01400,PF01549	0	0	0	0	0	0	0	0	-1	0	0	0	0	0	0	0	0	0	0	0	0	0	0	0	0
F0007328	PF00253,PF07850	0	0	0	0	0	0	0	0	-1	0	0	0	0	0	0	0	0	0	0	0	0	0	0	0	0
F0007365	PF00096	0	0	0	0	0	0	0	0	-1	0	0	0	0	0	0	0	0	0	0	0	0	0	0	0	0
F0007367	PF00001	0	0	0	0	0	0	0	0	-1	0	0	0	0	0	0	0	0	0	0	0	0	0	0	0	0
F0007375	#N/A	0	0	0	0	0	0	0	0	-1	0	0	0	0	0	0	0	0	0	0	0	0	0	0	0	0
F0007383	PF03645	0	0	0	0	0	0	0	0	-1	0	0	0	0	0	0	0	0	0	0	0	0	0	0	0	0
F0007407	PF00010	0	0	0	0	0	0	0	0	-1	0	0	0	0	0	0	0	0	0	0	0	0	0	0	0	0
F0007411	PF04904,PF04905	0	0	0	0	0	0	0	0	-1	0	0	0	0	0	0	0	0	0	0	0	0	0	0	0	0
F0007440	PF00076	0	0	0	0	0	0	0	0	-1	0	0	0	0	0	0	0	0	0	0	0	0	0	0	0	0
F0007447	PF00571,PF00654	0	0	0	0	0	0	0	0	-1	0	0	0	0	0	0	0	0	0	0	0	0	0	0	0	0
F0007454	#N/A	0	0	0	0	0	0	0	0	-1	0	0	0	0	0	0	0	0	0	0	0	0	0	0	0	0
F0007455	PF00876	0	0	0	0	0	0	0	0	-1	0	0	0	0	0	0	0	0	0	0	0	0	0	0	0	0
F0007460	PF00814	0	0	0	0	0	0	0	0	-1	0	0	0	0	0	0	0	0	0	0	0	0	0	0	0	0
F0007467	PF02550,PF13336	0	0	0	0	0	0	0	0	-1	0	0	0	0	0	0	0	0	0	0	0	0	0	0	0	0
F0007491	PF00313	0	0	0	0	0	0	0	0	-1	0	0	0	0	0	0	0	0	0	0	0	0	0	0	0	0
F0007513	PF00226,PF11875	0	0	0	0	0	0	0	0	-1	0	0	0	0	0	0	0	0	0	0	0	0	0	0	0	0
F0007520	PF00128,PF16028	0	0	0	0	0	0	0	0	-1	0	0	0	0	0	0	0	0	0	0	0	0	0	0	0	0
F0007523	PF03372,PF08122,PF14555,PF22669	0	0	0	0	0	0	0	0	-1	0	0	0	0	0	0	0	0	0	0	0	0	0	0	0	0
F0007531	#N/A	0	0	0	0	0	0	0	0	-1	0	0	0	0	0	0	0	0	0	0	0	0	0	0	0	0
F0007537	PF21525	0	0	0	0	0	0	0	0	-1	0	0	0	0	0	0	0	0	0	0	0	0	0	0	0	0
F0007544	PF13499	0	0	0	0	0	0	0	0	-1	0	0	0	0	0	0	0	0	0	0	0	0	0	0	0	0
F0007553	PF10037,PF10167	0	0	0	0	0	0	0	0	-1	0	0	0	0	0	0	0	0	0	0	0	0	0	0	0	0
F0007560	PF00090,PF00096,PF12874,PF19028	0	0	0	0	0	0	0	0	-1	0	0	0	0	0	0	0	0	0	0	0	0	0	0	0	0
F0007562	PF04818	0	0	0	0	0	0	0	0	-1	0	0	0	0	0	0	0	0	0	0	0	0	0	0	0	0
F0007569	PF00082,PF01483,PF16470	0	0	0	0	0	0	0	0	-1	0	0	0	0	0	0	0	0	0	0	0	0	0	0	0	0
F0007581	PF18136	0	0	0	0	0	0	0	0	-1	0	0	0	0	0	0	0	0	0	0	0	0	0	0	0	0
F0007588	PF00454,PF00613,PF00792,PF00794,PF02192	0	0	0	0	0	0	0	0	-1	0	0	0	0	0	0	0	0	0	0	0	0	0	0	0	0
F0007601	PF12624,PF25033,PF25036,PF25037	0	0	0	0	0	0	0	0	-1	0	0	0	0	0	0	0	0	0	0	0	0	0	0	0	0
F0007603	PF02136	0	0	0	0	0	0	-1	0	0	0	0	0	0	0	0	0	0	0	0	0	0	0	0	0	0
F0007607	PF19699	0	0	0	0	0	0	0	0	-1	0	0	0	0	0	0	0	0	0	0	0	0	0	0	0	0
F0007609	PF07885	0	0	0	0	0	0	0	0	-1	0	0	0	0	0	0	0	0	0	0	0	0	0	0	0	0
F0007611	PF00719	0	0	0	0	0	0	0	0	-1	0	0	0	0	0	0	0	0	0	0	0	0	0	0	0	0
F0007612	PF08016,PF21381	0	0	0	0	0	0	0	0	-1	0	0	0	0	0	0	0	0	0	0	0	0	0	0	0	0
F0007614	PF01145,PF09732,PF10312,PF16200	0	0	0	0	0	0	0	0	-1	0	0	0	0	0	0	0	0	0	0	0	0	0	0	0	0
F0007615	PF21525	0	0	0	0	0	0	0	0	-1	0	0	0	0	0	0	0	0	0	0	0	0	0	0	0	0
F0007624	PF00057,PF00058,PF12662,PF14670	0	0	0	0	0	0	0	0	-1	0	0	0	0	0	0	0	0	0	0	0	0	0	0	0	0
F0007629	PF00023,PF12796	0	0	0	0	0	0	0	0	-1	0	0	0	0	0	0	0	0	0	0	0	0	0	0	0	0
F0007636	PF00923	0	0	0	0	0	0	0	0	-1	0	0	0	0	0	0	0	0	0	0	0	0	0	0	0	0
F0007652	PF00010	0	0	0	0	0	0	0	0	-1	0	0	0	0	0	0	0	0	0	0	0	0	0	0	0	0
F0007657	PF01479	0	0	0	0	0	0	-1	0	0	0	0	0	0	0	0	0	0	0	0	0	0	0	0	0	0
F0007658	PF03095	0	0	0	0	0	0	0	0	-1	0	0	0	0	0	0	0	0	0	0	0	0	0	0	0	0
F0007671	PF00628	0	0	0	0	0	0	0	0	-1	0	0	0	0	0	0	0	0	0	0	0	0	0	0	0	0
F0007677	PF03091,PF05891	0	0	0	0	0	0	0	0	-1	0	0	0	0	0	0	0	0	0	0	0	0	0	0	0	0
F0007700	PF03159,PF17846	0	0	0	0	0	0	0	0	-1	0	0	0	0	0	0	0	0	0	0	0	0	0	0	0	0
F0007704	PF00856,PF17907	0	0	0	0	0	0	0	0	-1	0	0	0	0	0	0	0	0	0	0	0	0	0	0	0	0
F0007705	PF00566	0	0	0	0	0	0	0	0	-1	0	0	0	0	0	0	0	0	0	0	0	0	0	0	0	0
F0007707	PF08288,PF13692	0	0	0	0	0	0	0	0	-1	0	0	0	0	0	0	0	0	0	0	0	0	0	0	0	0
F0007712	PF02931,PF02932	0	0	0	0	0	0	0	0	-1	0	0	0	0	0	0	0	0	0	0	0	0	0	0	0	0
F0007717	PF03810,PF13513	0	0	0	0	0	0	0	0	-1	0	0	0	0	0	0	0	0	0	0	0	0	0	0	0	0
F0007723	#N/A	0	0	0	0	0	0	0	0	-1	0	0	0	0	0	0	0	0	0	0	0	0	0	0	0	0
F0007724	PF00252	0	0	0	0	0	0	-1	0	0	0	0	0	0	0	0	0	0	0	0	0	0	0	0	0	0
F0007890	PF01541,PF21202	0	0	0	0	0	0	0	0	0	0	0	0	0	0	0	0	0	0	0	-1	0	0	0	0	0
F0007904	PF10394,PF21183	0	0	0	0	0	0	0	0	0	0	0	0	0	0	0	0	0	0	0	0	-1	0	0	0	0
F0007926	PF12937	0	0	0	0	0	0	0	0	0	0	0	0	0	0	0	0	0	0	0	0	-1	0	0	0	0
F0007996	#N/A	0	0	0	0	0	0	0	0	0	0	0	0	0	0	0	0	0	0	0	-1	0	0	0	0	0
F0008006	PF10323	0	0	0	0	0	0	0	0	0	0	0	0	0	0	0	0	0	0	0	0	0	0	0	0	-1
F0008051	#N/A	0	0	0	0	0	0	0	0	0	0	0	0	0	0	0	0	0	0	0	0	0	0	0	0	-1
F0008052	PF04101	0	0	0	0	0	0	0	0	0	0	0	0	0	0	0	0	0	0	0	0	0	0	0	0	-1
F0008075	PF05783	0	0	0	0	0	0	0	0	0	0	0	0	0	0	0	0	0	0	0	-1	0	0	0	0	0
F0008134	#N/A	0	0	0	0	0	0	0	0	0	0	0	0	0	0	0	0	0	0	0	0	0	0	0	0	-1
F0008169	PF00112,PF08773	0	0	0	0	0	0	0	0	0	0	0	0	0	0	0	0	0	0	0	0	0	0	0	0	-1
F0008207	PF04870	0	0	0	0	0	0	0	0	0	0	0	0	0	0	0	0	0	0	0	0	0	0	0	0	-1
F0008222	PF00168,PF00169,PF00616	0	0	0	0	0	0	0	0	0	0	0	0	0	0	0	0	0	0	0	-1	0	0	0	0	0
F0008226	PF01423	0	0	0	0	0	0	0	0	0	0	0	0	0	0	0	0	0	0	0	0	0	0	0	0	-1
F0008334	PF00046	0	0	0	0	0	0	0	0	0	0	0	0	0	0	0	0	0	0	0	0	0	-1	0	0	0
F0008394	PF00412	0	0	0	0	0	0	0	0	0	0	0	0	0	0	0	0	0	0	0	0	0	0	-1	0	0
F0008411	PF00001	0	0	0	0	0	0	0	0	0	0	0	0	0	0	0	0	0	0	0	0	0	0	-1	0	0
F0008452	PF00955,PF07565	0	0	0	0	0	0	0	0	0	0	0	0	0	0	0	0	0	0	0	0	0	0	-1	0	0
F0008475	PF00121,PF12872	0	0	0	0	0	0	0	0	0	0	0	0	0	0	0	0	0	0	0	0	0	0	-1	0	0
F0008760	PF01215	0	0	0	0	0	0	0	0	0	0	0	0	0	0	0	0	0	0	0	0	0	0	0	-1	0
F0008830	PF01391,PF01484	0	0	0	0	0	0	0	0	0	0	0	0	0	0	0	0	0	0	0	0	0	0	0	-1	0
F0009308	PF00017,PF00617	0	0	0	0	0	0	0	0	0	0	0	0	0	0	0	0	0	0	-1	0	0	0	0	0	0
F0013986	PF10256	0	0	0	0	0	0	0	0	0	0	0	0	0	0	0	-1	0	0	0	0	0	0	0	0	0
F0014131	PF03151	0	0	0	0	0	0	0	0	0	0	0	0	0	0	0	-1	0	0	0	0	0	0	0	0	0
F0014139	PF00505	0	0	0	0	0	0	0	0	0	0	0	0	0	0	0	-1	0	0	0	0	0	0	0	0	0
F0014145	PF00646	0	0	0	0	0	0	0	0	0	0	0	0	0	0	0	-1	0	0	0	0	0	0	0	0	0
F0001317	PF04389,PF09747	0	0	0	0	0	0	0	0	0	0	0	0	0	0	0	0	-1	0	0	0	0	0	0	0	0
F0011383	PF00814	0	0	0	0	0	0	0	0	0	0	0	0	0	0	0	0	-1	0	0	0	0	0	0	0	0
F0016919	PF01391,PF01484	0	0	0	0	0	-1	-1	0	0	0	0	0	1	0	0	0	0	0	-1	0	0	0	-1	-1	0
F0009168	PF00351	0	0	0	0	0	-1	-1	0	-1	0	0	0	1	0	0	0	0	0	0	0	-1	0	0	0	0
F0014883	PF01476	0	0	0	0	0	-1	-1	0	0	0	0	0	0	0	0	0	0	0	0	0	-1	0	-1	-1	0
F0015089	PF00240,PF01599	0	0	0	0	0	-1	-1	0	-1	0	0	0	0	0	0	0	0	0	-1	0	0	0	0	-1	0
F0015346	PF00160	0	0	0	0	0	-1	-1	0	-1	0	0	0	0	0	0	0	0	0	-1	0	0	0	0	-1	0
F0020342	#N/A	0	0	0	0	0	-1	-1	0	0	0	0	0	0	0	0	0	0	0	-1	0	0	0	-1	-1	0
F0001438	PF08315	0	0	0	0	0	-1	0	0	-1	0	0	0	0	0	0	1	0	0	0	-1	0	0	0	0	0
F0010570	PF01423,PF03732	0	0	0	0	0	-1	0	0	-1	0	0	0	0	0	0	0	0	0	0	-1	0	0	0	0	-1
F0011306	PF14935	0	0	0	0	0	-1	-1	0	-1	0	0	0	0	0	0	0	0	0	-1	0	0	0	0	0	0
F0001286	PF08923	0	0	0	0	0	-1	0	0	0	0	0	0	0	0	0	0	0	0	0	0	0	0	0	1	2
F0009143	#N/A	0	0	0	0	0	-1	-1	0	0	0	0	0	0	0	0	0	0	0	0	-1	0	0	0	0	0
F0001507	PF00209,PF00400	0	0	0	0	0	-1	0	0	0	0	0	0	0	0	0	0	0	1	0	0	0	0	0	0	0
F0006157	PF00612	0	0	0	0	0	-1	0	0	1	0	0	0	0	0	0	0	0	0	0	0	0	0	0	0	0
F0008095	PF16954	0	0	0	0	0	-1	0	0	-1	0	0	0	0	0	0	0	0	0	0	0	0	0	0	0	0
F0008229	#N/A	0	0	0	0	0	-1	0	0	-1	0	0	0	0	0	0	0	0	0	0	0	0	0	0	0	0
F0008355	PF04502	0	0	0	0	0	-1	0	0	-1	0	0	0	0	0	0	0	0	0	0	0	0	0	0	0	0
F0008697	#N/A	0	0	0	0	0	-1	0	0	0	0	0	0	0	0	0	0	0	0	0	-1	0	0	0	0	0
F0008718	PF04930	0	0	0	0	0	-1	0	0	0	0	0	0	0	0	0	0	0	0	0	0	-1	0	0	0	0
F0008934	PF01569	0	0	0	0	0	-1	0	0	0	0	0	0	0	0	0	0	0	0	0	0	0	0	-1	0	0
F0006301	PF07062	0	0	0	0	0	-1	0	0	0	0	0	0	0	0	0	0	0	0	0	0	0	0	0	0	0
F0006360	PF00573,PF01176	0	0	0	0	0	-1	0	0	0	0	0	0	0	0	0	0	0	0	0	0	0	0	0	0	0
F0006533	#N/A	0	0	0	0	0	-1	0	0	0	0	0	0	0	0	0	0	0	0	0	0	0	0	0	0	0
F0006668	PF03908,PF05051	0	0	0	0	0	-1	0	0	0	0	0	0	0	0	0	0	0	0	0	0	0	0	0	0	0
F0006704	PF01115	0	0	0	0	0	-1	0	0	0	0	0	0	0	0	0	0	0	0	0	0	0	0	0	0	0
F0006705	PF17903,PF21800	0	0	0	0	0	-1	0	0	0	0	0	0	0	0	0	0	0	0	0	0	0	0	0	0	0
F0006911	PF00400,PF01553,PF08232	0	0	0	0	0	-1	0	0	0	0	0	0	0	0	0	0	0	0	0	0	0	0	0	0	0
F0006943	PF02690	0	0	0	0	0	-1	0	0	0	0	0	0	0	0	0	0	0	0	0	0	0	0	0	0	0
F0007067	PF00102	0	0	0	0	0	-1	0	0	0	0	0	0	0	0	0	0	0	0	0	0	0	0	0	0	0
F0007103	PF13499	0	0	0	0	0	-1	0	0	0	0	0	0	0	0	0	0	0	0	0	0	0	0	0	0	0
F0007182	#N/A	0	0	0	0	0	-1	0	0	0	0	0	0	0	0	0	0	0	0	0	0	0	0	0	0	0
F0007186	PF02064	0	0	0	0	0	-1	0	0	0	0	0	0	0	0	0	0	0	0	0	0	0	0	0	0	0
F0007295	PF01509	0	0	0	0	0	-1	0	0	0	0	0	0	0	0	0	0	0	0	0	0	0	0	0	0	0
F0007323	PF05743,PF09454	0	0	0	0	0	-1	0	0	0	0	0	0	0	0	0	0	0	0	0	0	0	0	0	0	0
F0007443	PF01423	0	0	0	0	0	-1	0	0	0	0	0	0	0	0	0	0	0	0	0	0	0	0	0	0	0
F0007486	PF01602,PF02883	0	0	0	0	0	-1	0	0	0	0	0	0	0	0	0	0	0	0	0	0	0	0	0	0	0
F0007616	PF00176,PF00271	0	0	0	0	0	-1	0	0	0	0	0	0	0	0	0	0	0	0	0	0	0	0	0	0	0
F0007669	PF02630	0	0	0	0	0	-1	0	0	0	0	0	0	0	0	0	0	0	0	0	0	0	0	0	0	0
F0007708	PF02551,PF13622,PF20789	0	0	0	0	0	-1	0	0	0	0	0	0	0	0	0	0	0	0	0	0	0	0	0	0	0
F0011208	PF07727	0	0	0	0	-1	0	-1	0	0	0	0	0	5	0	0	0	0	0	-1	0	0	0	-1	-1	0
F0011348	PF04718	0	0	0	0	-1	0	-1	0	-1	0	0	0	0	0	0	0	0	0	0	-1	0	0	0	0	-1
F0019138	PF12796	0	0	0	0	-1	0	-1	0	0	0	0	0	0	0	0	0	0	0	-1	0	0	0	-1	-1	0
F0019301	#N/A	0	0	0	0	-1	0	-1	0	0	0	0	0	0	0	0	0	0	0	-1	0	0	0	-1	-1	0
F0019366	PF05571	0	0	0	0	-1	0	-1	0	0	0	0	0	0	0	0	0	0	0	-1	0	0	0	-1	-1	0
F0009874	PF00441,PF02770,PF02771	0	0	0	0	-1	0	-1	0	0	0	0	0	1	0	0	0	0	0	-1	0	0	0	0	0	0
F0010048	PF03062	0	0	0	0	-1	0	-1	0	-1	0	0	0	0	0	0	0	0	0	0	-1	0	0	0	0	0
F0011308	PF04969	0	0	0	0	-1	0	-1	0	-1	0	0	0	0	0	0	0	0	0	-1	0	0	0	0	0	0
F0012804	PF07645,PF11938	0	0	0	0	-1	0	-1	0	0	0	0	0	0	0	0	0	0	0	-1	0	0	0	-1	0	0
F0001604	PF02181	0	0	0	0	-1	0	0	0	0	0	0	0	0	0	0	0	1	0	0	0	-1	0	0	0	0
F0001015	PF00004,PF04912,PF08542,PF21960	0	0	0	0	-1	0	0	0	0	0	0	0	1	0	0	1	0	0	0	0	0	0	0	0	0
F0001098	PF01780,PF04900	0	0	0	0	-1	0	0	0	0	0	0	0	0	0	0	0	0	1	0	0	0	0	0	1	0
F0001289	PF00071,PF00888,PF12706	0	0	0	0	-1	0	0	0	0	0	0	0	0	0	0	1	0	0	0	-1	0	0	0	0	0
F0002712	PF00596	0	0	0	0	-1	0	1	0	1	0	0	0	0	0	0	0	0	0	0	0	0	0	0	0	0
F0005451	PF02995	0	0	0	0	-1	0	0	0	0	0	0	0	3	0	0	0	0	0	0	0	0	0	0	0	-1
F0008703	PF10507	0	0	0	0	-1	0	-1	0	-1	0	0	0	0	0	0	0	0	0	0	0	0	0	0	0	0
F0009164	PF09445	0	0	0	0	-1	0	-1	0	0	0	0	0	0	0	0	0	0	0	0	0	-1	0	0	0	0
F0009201	PF05175	0	0	0	0	-1	0	0	0	-1	0	0	0	0	0	0	0	0	0	0	0	-1	0	0	0	0
F0009301	PF07885	0	0	0	0	-1	0	-1	0	0	0	0	0	0	0	0	0	0	0	0	0	-1	0	0	0	0
F0010802	PF04051	0	0	0	0	-1	0	-1	0	0	0	0	0	0	0	0	0	0	0	-1	0	0	0	0	0	0
F0001089	PF00041,PF00047,PF01545,PF13927	0	0	0	0	-1	0	0	0	0	0	0	0	0	0	0	1	0	0	0	0	0	0	0	0	0
F0002968	PF00107,PF08240	0	0	0	0	-1	0	0	0	0	0	0	0	2	0	0	0	0	0	0	0	0	0	0	0	0
F0003477	PF00225	0	0	0	0	-1	0	0	0	1	0	0	0	0	0	0	0	0	0	0	0	0	0	0	0	0
F0004306	PF00071,PF04218	0	0	0	0	-1	0	1	0	0	0	0	0	0	0	0	0	0	0	0	0	0	0	0	0	0
F0005246	PF00171	0	0	0	0	-1	0	0	0	0	0	0	0	1	0	0	0	0	0	0	0	0	0	0	0	0
F0007967	PF06979	0	0	0	0	-1	0	0	0	-1	0	0	0	0	0	0	0	0	0	0	0	0	0	0	0	0
F0008707	PF00042	0	0	0	0	-1	0	0	0	0	0	0	0	0	0	0	0	0	0	0	-1	0	0	0	0	0
F0008809	PF04547,PF16178	0	0	0	0	-1	0	0	0	0	0	0	0	0	0	0	0	0	0	0	-1	0	0	0	0	0
F0008834	PF00808	0	0	0	0	-1	0	0	0	0	0	0	0	0	0	0	0	0	0	0	0	0	0	0	0	-1
F0006324	#N/A	0	0	0	0	-1	0	0	0	0	0	0	0	0	0	0	0	0	0	0	0	0	0	0	0	0
F0006385	#N/A	0	0	0	0	-1	0	0	0	0	0	0	0	0	0	0	0	0	0	0	0	0	0	0	0	0
F0006501	#N/A	0	0	0	0	-1	0	0	0	0	0	0	0	0	0	0	0	0	0	0	0	0	0	0	0	0
F0006564	PF00163,PF01479	0	0	0	0	-1	0	0	0	0	0	0	0	0	0	0	0	0	0	0	0	0	0	0	0	0
F0006649	PF00625	0	0	0	0	-1	0	0	0	0	0	0	0	0	0	0	0	0	0	0	0	0	0	0	0	0
F0006717	PF05731,PF25045	0	0	0	0	-1	0	0	0	0	0	0	0	0	0	0	0	0	0	0	0	0	0	0	0	0
F0006887	#N/A	0	0	0	0	-1	0	0	0	0	0	0	0	0	0	0	0	0	0	0	0	0	0	0	0	0
F0006913	PF10510	0	0	0	0	-1	0	0	0	0	0	0	0	0	0	0	0	0	0	0	0	0	0	0	0	0
F0006939	PF01217	0	0	0	0	-1	0	0	0	0	0	0	0	0	0	0	0	0	0	0	0	0	0	0	0	0
F0007037	PF00337,PF11261	0	0	0	0	-1	0	0	0	0	0	0	0	0	0	0	0	0	0	0	0	0	0	0	0	0
F0007087	#N/A	0	0	0	0	-1	0	0	0	0	0	0	0	0	0	0	0	0	0	0	0	0	0	0	0	0
F0007104	PF01242	0	0	0	0	-1	0	0	0	0	0	0	0	0	0	0	0	0	0	0	0	0	0	0	0	0
F0007114	#N/A	0	0	0	0	-1	0	0	0	0	0	0	0	0	0	0	0	0	0	0	0	0	0	0	0	0
F0007120	PF02245	0	0	0	0	-1	0	0	0	0	0	0	0	0	0	0	0	0	0	0	0	0	0	0	0	0
F0007178	PF03807,PF11221,PF14748	0	0	0	0	-1	0	0	0	0	0	0	0	0	0	0	0	0	0	0	0	0	0	0	0	0
F0007197	PF00702,PF13419	0	0	0	0	-1	0	0	0	0	0	0	0	0	0	0	0	0	0	0	0	0	0	0	0	0
F0007219	PF09801	0	0	0	0	-1	0	0	0	0	0	0	0	0	0	0	0	0	0	0	0	0	0	0	0	0
F0007317	PF02150,PF03914,PF06553	0	0	0	0	-1	0	0	0	0	0	0	0	0	0	0	0	0	0	0	0	0	0	0	0	0
F0007458	PF02214,PF23110	0	0	0	0	-1	0	0	0	0	0	0	0	0	0	0	0	0	0	0	0	0	0	0	0	0
F0007641	PF00042	0	0	0	0	-1	0	0	0	0	0	0	0	0	0	0	0	0	0	0	0	0	0	0	0	0
F0007675	#N/A	0	0	0	0	-1	0	0	0	0	0	0	0	0	0	0	0	0	0	0	0	0	0	0	0	0
F0007701	PF00168,PF06398	0	0	0	0	-1	0	0	0	0	0	0	0	0	0	0	0	0	0	0	0	0	0	0	0	0
F0012412	PF00069	0	-1	0	0	0	0	-1	0	-1	0	0	0	2	0	0	0	0	0	0	0	-1	-1	0	-1	0
F0020150	PF10345	0	-1	0	0	0	0	-1	0	0	0	0	0	0	0	0	0	0	0	0	0	-1	-1	-1	-1	0
F0020234	#N/A	0	-1	0	0	0	0	-1	0	0	0	0	0	0	0	0	0	0	0	0	0	-1	-1	-1	-1	0
F0001022	PF00176,PF00271,PF07915	0	-1	0	0	0	0	1	0	0	0	0	0	4	0	0	0	1	0	0	0	0	-1	0	0	0
F0001123	PF00501	0	-1	0	0	0	0	-1	0	-1	0	0	0	0	0	0	0	0	0	0	0	0	-1	0	0	0
F0001202	PF01182,PF15985,PF21266	0	-1	0	0	0	0	0	0	1	0	0	0	0	0	0	0	0	0	1	0	0	0	0	1	0
F0011529	PF01900	0	-1	0	0	0	0	0	0	-1	0	0	0	0	0	0	0	0	0	0	0	0	-1	0	-1	0
F0006781	PF00389,PF02826	0	-1	0	0	0	0	0	0	-1	0	0	0	1	0	0	0	0	0	0	0	0	0	0	0	0
F0009437	#N/A	0	-1	0	0	0	0	0	0	-1	0	0	0	0	0	0	0	0	0	0	0	0	-1	0	0	0
F0009882	PF01249	0	-1	0	0	0	0	0	0	0	0	0	0	0	0	0	0	0	0	0	0	-1	-1	0	0	0
F0010103	PF00017,PF07714	0	-1	0	0	0	0	0	0	-1	0	0	0	0	0	0	0	0	0	0	0	0	0	0	-1	0
F0004562	PF00069,PF00433	0	-1	0	0	0	0	0	0	0	0	0	0	1	0	0	0	0	0	0	0	0	0	0	0	0
F0005360	PF08768	0	-1	0	0	0	0	0	0	0	0	0	0	1	0	0	0	0	0	0	0	0	0	0	0	0
F0006025	PF00349,PF03727	0	-1	0	0	0	0	0	0	0	0	0	0	1	0	0	0	0	0	0	0	0	0	0	0	0
F0008217	PF01145	0	-1	0	0	0	0	-1	0	0	0	0	0	0	0	0	0	0	0	0	0	0	0	0	0	0
F0008228	PF00503	0	-1	0	0	0	0	0	0	-1	0	0	0	0	0	0	0	0	0	0	0	0	0	0	0	0
F0008275	PF15228	0	-1	0	0	0	0	0	0	-1	0	0	0	0	0	0	0	0	0	0	0	0	0	0	0	0
F0008751	PF00179	0	-1	0	0	0	0	0	0	0	0	0	0	0	0	0	0	0	0	0	0	0	0	0	0	-1
F0006350	PF00018,PF00412,PF00880	0	-1	0	0	0	0	0	0	0	0	0	0	0	0	0	0	0	0	0	0	0	0	0	0	0
F0006436	PF00428	0	-1	0	0	0	0	0	0	0	0	0	0	0	0	0	0	0	0	0	0	0	0	0	0	0
F0006483	PF00534,PF13439	0	-1	0	0	0	0	0	0	0	0	0	0	0	0	0	0	0	0	0	0	0	0	0	0	0
F0006522	PF00035	0	-1	0	0	0	0	0	0	0	0	0	0	0	0	0	0	0	0	0	0	0	0	0	0	0
F0006619	PF13579,PF13692	0	-1	0	0	0	0	0	0	0	0	0	0	0	0	0	0	0	0	0	0	0	0	0	0	0
F0006641	PF00651,PF01344,PF07707,PF24681	0	-1	0	0	0	0	0	0	0	0	0	0	0	0	0	0	0	0	0	0	0	0	0	0	0
F0006741	PF13405,PF13499	0	-1	0	0	0	0	0	0	0	0	0	0	0	0	0	0	0	0	0	0	0	0	0	0	0
F0006788	PF01182	0	-1	0	0	0	0	0	0	0	0	0	0	0	0	0	0	0	0	0	0	0	0	0	0	0
F0006825	PF08241,PF13489,PF15433	0	-1	0	0	0	0	0	0	0	0	0	0	0	0	0	0	0	0	0	0	0	0	0	0	0
F0006895	PF00849	0	-1	0	0	0	0	0	0	0	0	0	0	0	0	0	0	0	0	0	0	0	0	0	0	0
F0006928	PF18014	0	-1	0	0	0	0	0	0	0	0	0	0	0	0	0	0	0	0	0	0	0	0	0	0	0
F0006975	#N/A	0	-1	0	0	0	0	0	0	0	0	0	0	0	0	0	0	0	0	0	0	0	0	0	0	0
F0007047	PF00096,PF13894	0	-1	0	0	0	0	0	0	0	0	0	0	0	0	0	0	0	0	0	0	0	0	0	0	0
F0007135	PF01171	0	-1	0	0	0	0	0	0	0	0	0	0	0	0	0	0	0	0	0	0	0	0	0	0	0
F0007149	PF05493	0	-1	0	0	0	0	0	0	0	0	0	0	0	0	0	0	0	0	0	0	0	0	0	0	0
F0007215	PF00004,PF02535,PF04564,PF08740,PF10240,PF12895,PF18391	0	-1	0	0	0	0	0	0	0	0	0	0	0	0	0	0	0	0	0	0	0	0	0	0	0
F0007232	PF00063,PF00629,PF01576,PF02736,PF07714,PF12810	0	-1	0	0	0	0	0	0	0	0	0	0	0	0	0	0	0	0	0	0	0	0	0	0	0
F0007262	PF00128	0	-1	0	0	0	0	0	0	0	0	0	0	0	0	0	0	0	0	0	0	0	0	0	0	0
F0007298	PF00300,PF00400,PF00439	0	-1	0	0	0	0	0	0	0	0	0	0	0	0	0	0	0	0	0	0	0	0	0	0	0
F0007405	#N/A	0	-1	0	0	0	0	0	0	0	0	0	0	0	0	0	0	0	0	0	0	0	0	0	0	0
F0007538	PF01230	0	-1	0	0	0	0	0	0	0	0	0	0	0	0	0	0	0	0	0	0	0	0	0	0	0
F0007556	PF00093,PF00094,PF01423	0	-1	0	0	0	0	0	0	0	0	0	0	0	0	0	0	0	0	0	0	0	0	0	0	0
F0007558	PF00041,PF00209,PF07679	0	-1	0	0	0	0	0	0	0	0	0	0	0	0	0	0	0	0	0	0	0	0	0	0	0
F0001334	PF00155,PF01119,PF08676,PF13589	0	-1	0	0	0	-1	-1	0	0	0	0	0	1	0	0	0	0	1	0	0	0	0	0	0	1
F0012286	PF04281,PF05347	0	-1	0	0	0	-1	-1	0	-1	0	0	0	0	0	0	0	0	0	0	0	-1	0	0	0	-1
F0016852	PF00071	0	-1	0	0	0	-1	-1	0	0	0	0	0	0	0	0	0	0	0	0	0	-1	0	-1	-1	0
F0001118	PF04727,PF08603,PF21938	0	-1	0	0	0	-1	0	0	0	0	0	0	1	0	0	0	1	0	0	0	0	0	0	0	1
F0009947	PF02221	0	-1	0	0	0	-1	-1	0	0	0	0	0	1	0	0	0	0	0	0	0	0	0	0	-1	0
F0011437	#N/A	0	-1	0	0	0	-1	-1	0	0	0	0	0	0	0	0	0	0	0	0	0	-1	0	0	0	-1
F0009254	PF00856,PF01923	0	-1	0	0	0	-1	-1	0	-1	0	0	0	0	0	0	0	0	0	0	0	0	0	0	0	0
F0008633	PF00156	0	-1	0	0	0	-1	0	0	-1	0	0	0	0	0	0	0	0	0	0	0	0	0	0	0	0
F0009616	PF05517	0	-1	0	0	0	-1	0	0	0	0	0	0	0	0	0	0	0	0	0	0	0	0	-1	0	0
F0008277	PF04908	0	-1	0	0	0	-1	0	0	0	0	0	0	0	0	0	0	0	0	0	0	0	0	0	0	0
F0012635	#N/A	0	-1	0	0	-1	1	-1	0	-1	0	0	0	0	0	0	0	0	0	0	0	-1	0	0	-1	0
F0016392	PF01431,PF05649	0	-1	0	0	-1	0	-1	0	0	0	0	0	0	0	0	0	0	0	0	0	-1	0	-1	-1	0
F0016418	#N/A	0	-1	0	0	-1	0	-1	0	0	0	0	0	0	0	0	0	0	0	0	0	-1	0	-1	-1	0
F0000959	PF00076,PF10267,PF12998,PF14781,PF14782,PF14783,PF23350,PF23353	0	-1	0	0	-1	0	1	0	0	0	0	0	2	0	0	1	0	0	0	0	0	0	0	0	0
F0001209	PF01571,PF08669,PF09790	0	-1	0	0	-1	0	-1	0	0	0	0	0	1	0	0	1	0	0	0	0	0	0	0	0	0
F0008317	PF00179	0	-1	0	0	-1	0	0	0	0	0	0	0	0	0	0	0	0	0	0	0	0	0	0	0	0
F0001093	PF07915	0	1	-1	0	0	0	1	0	0	0	0	0	0	0	0	0	1	0	0	0	0	0	0	0	0
F0015101	PF06916	0	0	-1	0	0	0	-1	0	-1	0	0	0	0	0	0	0	0	0	0	-1	0	-1	0	-1	0
F0020483	PF00520	0	0	-1	0	0	0	-1	0	0	0	0	0	0	0	0	0	0	0	0	-1	0	-1	-1	-1	0
F0020528	PF01682	0	0	-1	0	0	0	-1	0	0	0	0	0	0	0	0	0	0	0	0	-1	0	-1	-1	-1	0
F0020531	#N/A	0	0	-1	0	0	0	-1	0	0	0	0	0	0	0	0	0	0	0	0	-1	0	-1	-1	-1	0
F0001349	PF00454,PF02463,PF13476	0	0	-1	0	0	0	1	0	0	0	0	0	1	0	0	0	1	0	0	-1	0	0	0	0	0
F0016047	PF01400	0	0	-1	0	0	0	0	0	0	0	0	0	0	0	0	0	0	0	0	-1	0	-1	-1	-1	0
F0008614	#N/A	0	0	-1	0	0	0	-1	0	0	0	0	0	2	0	0	0	0	0	0	0	0	0	0	-1	0
F0013063	PF00125	0	0	-1	0	0	0	0	0	0	0	0	0	0	0	0	0	0	0	0	-1	0	0	-1	-1	0
F0001663	PF00134	0	0	-1	0	0	0	0	0	0	0	0	0	1	0	0	0	0	0	1	0	0	0	0	0	0
F0009454	#N/A	0	0	-1	0	0	0	-1	0	0	0	0	0	0	0	0	0	0	0	0	0	0	-1	0	0	0
F0010028	PF00088,PF01055,PF13802,PF21365	0	0	-1	0	0	0	0	0	-1	0	0	0	0	0	0	0	0	0	0	0	0	0	0	-1	0
F0001833	PF09730,PF13847	0	0	-1	0	0	0	0	0	0	0	0	0	0	0	0	0	0	0	1	0	0	0	0	0	0
F0002067	PF00079	0	0	-1	0	0	0	0	0	0	0	0	0	3	0	0	0	0	0	0	0	0	0	0	0	0
F0004910	PF16499	0	0	-1	0	0	0	0	0	0	0	0	0	1	0	0	0	0	0	0	0	0	0	0	0	0
F0005212	PF07690	0	0	-1	0	0	0	0	0	0	0	0	0	1	0	0	0	0	0	0	0	0	0	0	0	0
F0005293	#N/A	0	0	-1	0	0	0	0	0	0	0	0	0	1	0	0	0	0	0	0	0	0	0	0	0	0
F0007951	PF03332	0	0	-1	0	0	0	-1	0	0	0	0	0	0	0	0	0	0	0	0	0	0	0	0	0	0
F0008050	#N/A	0	0	-1	0	0	0	-1	0	0	0	0	0	0	0	0	0	0	0	0	0	0	0	0	0	0
F0008080	PF04117	0	0	-1	0	0	0	-1	0	0	0	0	0	0	0	0	0	0	0	0	0	0	0	0	0	0
F0008085	#N/A	0	0	-1	0	0	0	-1	0	0	0	0	0	0	0	0	0	0	0	0	0	0	0	0	0	0
F0008160	PF00096	0	0	-1	0	0	0	0	0	-1	0	0	0	0	0	0	0	0	0	0	0	0	0	0	0	0
F0008178	PF10183,PF15361	0	0	-1	0	0	0	0	0	-1	0	0	0	0	0	0	0	0	0	0	0	0	0	0	0	0
F0008347	PF07679	0	0	-1	0	0	0	-1	0	0	0	0	0	0	0	0	0	0	0	0	0	0	0	0	0	0
F0006315	#N/A	0	0	-1	0	0	0	0	0	0	0	0	0	0	0	0	0	0	0	0	0	0	0	0	0	0
F0006334	PF19420	0	0	-1	0	0	0	0	0	0	0	0	0	0	0	0	0	0	0	0	0	0	0	0	0	0
F0006376	PF00023,PF12796	0	0	-1	0	0	0	0	0	0	0	0	0	0	0	0	0	0	0	0	0	0	0	0	0	0
F0006459	PF01545	0	0	-1	0	0	0	0	0	0	0	0	0	0	0	0	0	0	0	0	0	0	0	0	0	0
F0006526	PF03577,PF09360	0	0	-1	0	0	0	0	0	0	0	0	0	0	0	0	0	0	0	0	0	0	0	0	0	0
F0006565	#N/A	0	0	-1	0	0	0	0	0	0	0	0	0	0	0	0	0	0	0	0	0	0	0	0	0	0
F0006602	PF00957,PF13774	0	0	-1	0	0	0	0	0	0	0	0	0	0	0	0	0	0	0	0	0	0	0	0	0	0
F0007006	PF07062	0	0	-1	0	0	0	0	0	0	0	0	0	0	0	0	0	0	0	0	0	0	0	0	0	0
F0007112	PF00069	0	0	-1	0	0	0	0	0	0	0	0	0	0	0	0	0	0	0	0	0	0	0	0	0	0
F0007151	PF21948	0	0	-1	0	0	0	0	0	0	0	0	0	0	0	0	0	0	0	0	0	0	0	0	0	0
F0007327	#N/A	0	0	-1	0	0	0	0	0	0	0	0	0	0	0	0	0	0	0	0	0	0	0	0	0	0
F0007384	PF02099	0	0	-1	0	0	0	0	0	0	0	0	0	0	0	0	0	0	0	0	0	0	0	0	0	0
F0007386	PF08645,PF13671,PF17913	0	0	-1	0	0	0	0	0	0	0	0	0	0	0	0	0	0	0	0	0	0	0	0	0	0
F0007519	#N/A	0	0	-1	0	0	0	0	0	0	0	0	0	0	0	0	0	0	0	0	0	0	0	0	0	0
F0007572	PF00069	0	0	-1	0	0	0	0	0	0	0	0	0	0	0	0	0	0	0	0	0	0	0	0	0	0
F0007639	PF01248	0	0	-1	0	0	0	0	0	0	0	0	0	0	0	0	0	0	0	0	0	0	0	0	0	0
F0007694	PF03096	0	0	-1	0	0	0	0	0	0	0	0	0	0	0	0	0	0	0	0	0	0	0	0	0	0
F0016914	PF13855	0	0	-1	0	0	-1	-1	0	0	0	0	0	0	0	0	0	0	0	0	-1	0	0	-1	-1	0
F0016918	PF00560,PF13855	0	0	-1	0	0	-1	-1	0	0	0	0	0	0	0	0	0	0	0	0	-1	0	0	-1	-1	0
F0011352	#N/A	0	0	-1	0	0	-1	0	0	-1	0	0	0	0	0	0	0	0	0	0	-1	0	0	0	0	-1
F0010919	PF06579	0	0	-1	0	0	-1	0	0	0	0	0	0	0	0	0	0	0	0	0	-1	0	0	-1	0	0
F0011142	PF00435,PF07679,PF25075	0	0	-1	0	0	-1	0	0	0	0	0	0	0	0	0	0	0	0	0	0	0	0	-1	0	-1
F0008605	PF00291	0	0	-1	0	0	-1	-1	0	0	0	0	0	0	0	0	0	0	0	0	0	0	0	0	0	0
F0008724	#N/A	0	0	-1	0	0	-1	0	0	-1	0	0	0	0	0	0	0	0	0	0	0	0	0	0	0	0
F0001345	PF00293,PF01725	0	0	-1	0	-1	0	0	0	-1	0	0	0	0	0	0	0	1	0	0	0	0	0	0	0	1
F0011124	PF00014	0	0	-1	0	-1	0	0	0	0	0	0	0	1	0	0	0	0	0	0	0	0	0	-1	-1	0
F0001034	PF00069,PF16579,PF21147	0	0	-1	0	-1	0	0	0	0	0	0	0	0	0	0	0	0	0	0	0	0	0	0	0	-1
F0008846	PF02535	0	0	-1	0	-1	0	-1	0	0	0	0	0	0	0	0	0	0	0	0	0	0	0	0	0	0
F0000887	PF00337,PF13499	0	0	-1	0	-1	0	0	0	0	0	0	0	0	0	0	0	0	0	0	0	0	0	0	0	0
F0001280	PF01545	0	-1	-1	0	0	0	0	0	-1	0	0	0	0	0	0	0	0	0	0	0	0	-1	0	0	-1
F0010247	PF04116	0	-1	-1	0	0	0	-1	0	0	0	0	0	0	0	0	0	0	0	0	0	0	0	-1	0	0
F0010749	PF00953	0	-1	-1	0	0	0	0	0	-1	0	0	0	0	0	0	0	0	0	0	0	0	0	0	-1	0
F0011434	#N/A	0	-1	-1	0	0	0	0	0	0	0	0	0	0	0	0	0	0	0	0	0	0	-1	0	-1	0
F0009578	PF03556,PF14555	0	-1	-1	0	0	0	0	0	0	0	0	0	0	0	0	0	0	0	0	0	0	0	-1	0	0
F0007999	PF00137	0	-1	-1	0	0	0	0	0	0	0	0	0	0	0	0	0	0	0	0	0	0	0	0	0	0
F0009409	PF07406	0	-1	-1	0	-1	0	0	0	-1	0	0	0	0	0	0	0	0	0	0	0	0	0	0	0	0
F0000978	PF00069,PF04910	0	-1	-1	0	-1	0	0	0	0	0	0	0	0	0	0	0	0	0	0	0	0	0	0	0	0
F0001689	PF00665,PF17917,PF17921	0	-2	-1	0	0	0	0	0	0	0	0	0	1	0	0	0	0	1	0	0	0	0	-1	0	1
F0000531	PF10168	0	3	14	-1	0	0	0	0	0	0	0	0	0	0	0	0	0	0	1	0	0	0	0	0	0
F0000529	PF00022,PF11976	0	2	9	-1	-1	0	0	0	-1	0	0	0	0	0	0	0	0	1	2	0	0	0	0	0	-1
F0000341	PF00078,PF03564,PF05380,PF13650,PF17921,PF18701	0	3	1	-1	-1	0	2	0	2	0	0	0	0	0	0	2	0	0	0	0	0	-1	0	0	-1
F0002936	PF00046,PF16534	0	0	0	-1	1	0	0	0	0	0	0	0	1	0	0	0	0	0	0	0	0	0	0	0	0
F0005285	PF00226	0	0	0	-1	1	0	0	0	0	0	0	0	0	0	0	0	0	0	0	0	0	0	0	0	0
F0006611	PF00498	0	0	0	-1	1	-1	0	0	0	0	0	0	0	0	0	0	0	0	0	0	0	0	0	0	0
F0002921	PF04004	0	0	0	-1	0	1	0	0	1	0	0	0	0	0	0	0	0	0	0	0	0	0	0	0	0
F0014387	PF00890	0	0	0	-1	0	0	0	0	0	0	0	0	1	0	0	0	0	0	0	-1	0	-1	-1	-1	0
F0015279	PF00046	0	0	0	-1	0	0	-1	0	-1	0	0	0	0	0	0	0	0	0	0	-1	0	-1	0	-1	0
F0019684	PF00135	0	0	0	-1	0	0	-1	0	0	0	0	0	0	0	0	0	0	0	0	-1	0	-1	-1	-1	0
F0019686	PF00857	0	0	0	-1	0	0	-1	0	0	0	0	0	0	0	0	0	0	0	0	-1	0	-1	-1	-1	0
F0019776	#N/A	0	0	0	-1	0	0	-1	0	0	0	0	0	0	0	0	0	0	0	0	-1	0	-1	-1	-1	0
F0011502	#N/A	0	0	0	-1	0	0	-1	0	-1	0	0	0	0	0	0	0	0	0	0	-1	0	-1	0	0	0
F0012386	PF10044	0	0	0	-1	0	0	-1	0	0	0	0	0	0	0	0	0	0	0	0	-1	0	-1	0	0	-1
F0014714	PF00028	0	0	0	-1	0	0	-1	0	0	0	0	0	0	0	0	0	0	0	0	0	0	-1	-1	-1	0
F0001229	PF00852,PF00919,PF01938,PF04055,PF05277,PF17039	0	0	0	-1	0	0	-1	0	0	0	0	0	0	0	0	0	0	0	0	-1	0	0	0	0	-1
F0001480	PF00566,PF19056,PF23748	0	0	0	-1	0	0	0	0	-1	0	0	0	0	0	0	1	0	0	0	0	0	-1	0	0	0
F0008698	PF00135	0	0	0	-1	0	0	-1	0	0	0	0	0	1	0	0	0	0	0	0	-1	0	0	0	0	0
F0001024	PF01060	0	0	0	-1	0	0	-1	0	0	0	0	0	0	0	0	0	0	0	0	0	0	-1	0	0	0
F0001325	PF00017,PF06220	0	0	0	-1	0	0	0	0	1	0	0	0	0	0	0	0	0	1	0	0	0	0	0	0	0
F0001495	PF10036,PF13238	0	0	0	-1	0	0	0	0	0	0	0	0	0	0	0	0	0	0	1	0	0	0	0	0	1
F0009231	PF06229	0	0	0	-1	0	0	0	0	-1	0	0	0	0	0	0	0	0	0	0	0	0	-1	0	0	0
F0007903	PF10190	0	0	0	-1	0	0	-1	0	0	0	0	0	0	0	0	0	0	0	0	0	0	0	0	0	0
F0008126	PF00858	0	0	0	-1	0	0	-1	0	0	0	0	0	0	0	0	0	0	0	0	0	0	0	0	0	0
F0008198	PF00595,PF17820	0	0	0	-1	0	0	-1	0	0	0	0	0	0	0	0	0	0	0	0	0	0	0	0	0	0
F0008627	PF13639	0	0	0	-1	0	0	0	0	0	0	0	0	0	0	0	0	0	0	0	0	0	-1	0	0	0
F0008772	PF08583	0	0	0	-1	0	0	0	0	0	0	0	0	0	0	0	0	0	0	0	-1	0	0	0	0	0
F0008921	PF02931,PF02932	0	0	0	-1	0	0	0	0	0	0	0	0	0	0	0	0	0	0	0	0	0	-1	0	0	0
F0008960	PF01200	0	0	0	-1	0	0	0	0	0	0	0	0	0	0	0	0	0	0	0	0	0	0	-1	0	0
F0006362	PF10328	0	0	0	-1	0	0	0	0	0	0	0	0	0	0	0	0	0	0	0	0	0	0	0	0	0
F0006395	PF01428	0	0	0	-1	0	0	0	0	0	0	0	0	0	0	0	0	0	0	0	0	0	0	0	0	0
F0006554	PF00814,PF01363,PF01608,PF06602,PF07651,PF09788	0	0	0	-1	0	0	0	0	0	0	0	0	0	0	0	0	0	0	0	0	0	0	0	0	0
F0006770	PF24976	0	0	0	-1	0	0	0	0	0	0	0	0	0	0	0	0	0	0	0	0	0	0	0	0	0
F0006866	PF03318	0	0	0	-1	0	0	0	0	0	0	0	0	0	0	0	0	0	0	0	0	0	0	0	0	0
F0006917	PF01294	0	0	0	-1	0	0	0	0	0	0	0	0	0	0	0	0	0	0	0	0	0	0	0	0	0
F0006963	PF00071	0	0	0	-1	0	0	0	0	0	0	0	0	0	0	0	0	0	0	0	0	0	0	0	0	0
F0006981	PF10324	0	0	0	-1	0	0	0	0	0	0	0	0	0	0	0	0	0	0	0	0	0	0	0	0	0
F0007000	#N/A	0	0	0	-1	0	0	0	0	0	0	0	0	0	0	0	0	0	0	0	0	0	0	0	0	0
F0007036	PF00069	0	0	0	-1	0	0	0	0	0	0	0	0	0	0	0	0	0	0	0	0	0	0	0	0	0
F0007048	PF11957	0	0	0	-1	0	0	0	0	0	0	0	0	0	0	0	0	0	0	0	0	0	0	0	0	0
F0007155	PF00008,PF02210,PF07645,PF12661	0	0	0	-1	0	0	0	0	0	0	0	0	0	0	0	0	0	0	0	0	0	0	0	0	0
F0007205	PF00198,PF00364,PF02817	0	0	0	-1	0	0	0	0	0	0	0	0	0	0	0	0	0	0	0	0	0	0	0	0	0
F0007209	PF06579	0	0	0	-1	0	0	0	0	0	0	0	0	0	0	0	0	0	0	0	0	0	0	0	0	0
F0007267	PF00026	0	0	0	-1	0	0	0	0	0	0	0	0	0	0	0	0	0	0	0	0	0	0	0	0	0
F0007285	PF00069,PF00786	0	0	0	-1	0	0	0	0	0	0	0	0	0	0	0	0	0	0	0	0	0	0	0	0	0
F0007293	PF13181	0	0	0	-1	0	0	0	0	0	0	0	0	0	0	0	0	0	0	0	0	0	0	0	0	0
F0007302	PF00019,PF00688,PF09771	0	0	0	-1	0	0	0	0	0	0	0	0	0	0	0	0	0	0	0	0	0	0	0	0	0
F0007333	#N/A	0	0	0	-1	0	0	0	0	0	0	0	0	0	0	0	0	0	0	0	0	0	0	0	0	0
F0007348	PF00617,PF00788	0	0	0	-1	0	0	0	0	0	0	0	0	0	0	0	0	0	0	0	0	0	0	0	0	0
F0007432	PF00018,PF00640	0	0	0	-1	0	0	0	0	0	0	0	0	0	0	0	0	0	0	0	0	0	0	0	0	0
F0001092	PF01553,PF07690	0	0	0	-1	0	-1	0	0	0	0	0	0	1	0	0	0	1	0	0	0	0	0	0	0	1
F0012595	PF05527	0	0	0	-1	0	-1	0	0	-1	0	0	0	0	0	0	0	0	0	0	-1	0	0	0	-1	0
F0001101	PF00024,PF14295	0	0	0	-1	0	-1	0	0	-1	0	0	0	0	0	0	0	0	0	0	-1	0	0	0	0	0
F0008674	PF00412	0	0	0	-1	0	-1	0	0	-1	0	0	0	0	0	0	0	0	0	0	0	0	0	0	0	0
F0009349	PF00708	0	0	0	-1	0	-1	0	0	0	0	0	0	0	0	0	0	0	0	0	-1	0	0	0	0	0
F0008138	PF00106,PF04930	0	0	0	-1	-1	2	0	0	0	0	0	0	0	0	0	0	0	0	0	-1	0	0	0	0	0
F0009404	PF00068	0	0	0	-1	-1	0	-1	0	-1	0	0	0	0	0	0	0	0	0	0	0	0	0	0	0	0
F0012074	PF00574	0	0	0	-1	-1	0	0	0	0	0	0	0	0	0	0	0	0	0	0	0	0	0	-1	-1	0
F0007090	PF01553	0	0	0	-1	-1	0	0	0	1	0	0	0	0	0	0	0	0	0	0	0	0	0	0	0	0
F0008818	PF00270,PF00271,PF01138	0	0	0	-1	-1	0	0	0	-1	0	0	0	0	0	0	0	0	0	0	0	0	0	0	0	0
F0008901	PF03669,PF10551	0	0	0	-1	-1	0	-1	0	0	0	0	0	0	0	0	0	0	0	0	0	0	0	0	0	0
F0009564	PF10234	0	0	0	-1	-1	0	0	0	0	0	0	0	0	0	0	0	0	0	0	0	0	0	-1	0	0
F0008100	PF00478,PF00571	0	0	0	-1	-1	0	0	0	0	0	0	0	0	0	0	0	0	0	0	0	0	0	0	0	0
F0008276	PF02312	0	0	0	-1	-1	0	0	0	0	0	0	0	0	0	0	0	0	0	0	0	0	0	0	0	0
F0003771	PF04062	0	-1	0	-1	1	0	0	0	1	0	0	0	0	0	0	0	0	0	0	0	0	0	0	0	0
F0001045	PF05608,PF14580	0	-1	0	-1	0	0	0	0	0	0	0	0	0	0	0	0	0	0	0	0	0	0	-1	0	0
F0001672	PF21711	0	-1	0	-1	0	0	0	0	0	0	0	0	0	0	0	0	0	1	0	0	0	0	0	0	0
F0008584	PF01138,PF03725	0	-1	0	-1	0	0	-1	0	0	0	0	0	0	0	0	0	0	0	0	0	0	0	0	0	0
F0008114	PF00329	0	-1	0	-1	0	0	0	0	0	0	0	0	0	0	0	0	0	0	0	0	0	0	0	0	0
F0010934	PF00106	0	-1	0	-1	0	-1	-1	0	0	0	0	0	0	0	0	0	0	0	0	0	0	0	-1	0	0
F0001099	PF05686,PF13793,PF14572	0	-1	0	-1	-1	0	-1	0	0	0	0	0	1	0	0	0	0	0	0	0	0	0	0	0	-1
F0010580	#N/A	0	-1	0	-1	-1	0	0	0	0	0	0	0	0	0	0	0	0	0	0	0	0	0	0	-1	0
F0001594	PF00240,PF00412	0	0	0	1	1	0	0	0	0	-1	0	0	0	0	0	0	0	0	0	0	0	0	0	1	0
F0004591	PF02205	0	0	0	1	0	0	0	0	0	-1	0	0	0	0	0	0	0	0	0	0	0	0	0	0	0
F0007354	PF00281,PF00673	0	0	1	0	0	0	0	0	-1	-1	0	0	0	0	0	0	0	0	0	0	0	0	0	0	0
F0005589	PF00226,PF00684,PF01556	0	0	1	0	0	0	0	0	0	-1	0	0	0	0	0	0	0	0	0	0	0	0	0	0	0
F0007567	PF05535	0	0	1	0	0	-1	0	0	0	-1	0	0	0	0	0	0	0	0	0	0	0	0	0	0	0
F0001599	PF03265,PF13793,PF14572	0	1	0	0	0	1	0	0	0	-1	0	0	0	0	0	0	0	0	0	0	0	0	0	1	0
F0000900	PF00385,PF03853	0	1	0	0	0	0	0	0	-1	-1	0	0	0	0	0	0	0	0	-1	0	0	0	0	1	0
F0001030	PF00069,PF07690	0	1	0	0	0	0	0	0	0	-1	0	0	2	0	0	0	0	-1	0	0	0	0	0	0	0
F0001050	PF07676,PF13919	0	1	0	0	0	0	0	0	0	-1	0	0	0	0	0	0	0	0	-1	0	0	0	0	0	0
F0002518	#N/A	0	0	0	0	2	0	0	0	0	-1	0	0	0	0	0	0	0	0	0	0	0	0	0	0	0
F0003528	PF01062,PF03463,PF03464,PF03465	0	0	0	0	1	0	0	0	0	-1	0	0	0	0	0	0	0	0	0	0	0	0	0	0	0
F0001647	PF02931,PF02932	0	0	0	0	0	1	1	0	0	-1	0	0	0	0	0	0	0	0	0	0	0	0	0	1	0
F0001777	#N/A	0	0	0	0	0	1	0	0	0	-1	0	0	1	0	0	0	0	0	0	0	1	0	0	0	0
F0012913	PF08660	0	0	0	0	0	0	-1	0	0	-1	0	0	0	0	0	0	0	0	0	-1	0	-1	-1	0	0
F0000614	PF04083	0	0	0	0	0	0	1	0	0	-1	0	0	1	0	0	0	0	0	0	0	0	0	0	1	0
F0000943	PF00089,PF00134,PF21797	0	0	0	0	0	0	-1	0	-1	-1	0	0	0	0	0	0	0	0	0	0	0	0	0	0	0
F0001471	PF03178,PF10433,PF23726	0	0	0	0	0	0	0	0	-1	-1	0	0	0	0	0	0	0	-1	0	0	0	0	0	0	0
F0001487	PF00004,PF04678,PF16450,PF17862	0	0	0	0	0	0	0	0	0	-1	0	0	2	0	0	-1	0	0	0	0	0	0	0	0	0
F0009857	#N/A	0	0	0	0	0	0	0	0	0	-1	0	0	0	0	0	0	0	0	0	-1	0	-1	0	0	0
F0010002	#N/A	0	0	0	0	0	0	0	0	0	-1	0	0	0	0	0	0	0	0	0	0	-1	-1	0	0	0
F0013757	PF10046	0	0	0	0	0	0	0	0	-1	-1	0	0	0	0	0	0	-1	0	0	0	0	0	0	0	0
F0013817	PF01529	0	0	0	0	0	0	0	0	-1	-1	0	0	0	0	0	0	-1	0	0	0	0	0	0	0	0
F0002095	PF00876,PF04658	0	0	0	0	0	0	0	0	0	-1	0	0	0	0	0	0	0	0	0	0	0	0	0	1	0
F0002259	PF01391,PF01484	0	0	0	0	0	0	0	0	0	-1	0	0	0	0	0	0	0	0	0	0	0	0	0	1	0
F0004643	PF01391,PF01484	0	0	0	0	0	0	0	0	0	-1	0	0	1	0	0	0	0	0	0	0	0	0	0	0	0
F0004697	PF00112,PF00171	0	0	0	0	0	0	0	0	0	-1	0	0	1	0	0	0	0	0	0	0	0	0	0	0	0
F0004707	PF05225	0	0	0	0	0	0	0	0	0	-1	0	0	1	0	0	0	0	0	0	0	0	0	0	0	0
F0004930	#N/A	0	0	0	0	0	0	0	0	0	-1	0	0	1	0	0	0	0	0	0	0	0	0	0	0	0
F0008069	PF08449	0	0	0	0	0	0	-1	0	0	-1	0	0	0	0	0	0	0	0	0	0	0	0	0	0	0
F0008094	PF00441,PF02770,PF02771	0	0	0	0	0	0	-1	0	0	-1	0	0	0	0	0	0	0	0	0	0	0	0	0	0	0
F0008179	PF00400	0	0	0	0	0	0	0	0	-1	-1	0	0	0	0	0	0	0	0	0	0	0	0	0	0	0
F0008223	#N/A	0	0	0	0	0	0	0	0	-1	-1	0	0	0	0	0	0	0	0	0	0	0	0	0	0	0
F0008245	PF00111,PF05185,PF17285,PF17286	0	0	0	0	0	0	0	0	-1	-1	0	0	0	0	0	0	0	0	0	0	0	0	0	0	0
F0008262	PF00122,PF00702,PF13246,PF16209,PF16212	0	0	0	0	0	0	-1	0	0	-1	0	0	0	0	0	0	0	0	0	0	0	0	0	0	0
F0008283	PF07986	0	0	0	0	0	0	0	0	-1	-1	0	0	0	0	0	0	0	0	0	0	0	0	0	0	0
F0008286	PF00907	0	0	0	0	0	0	0	0	-1	-1	0	0	0	0	0	0	0	0	0	0	0	0	0	0	0
F0008299	PF03911	0	0	0	0	0	0	0	0	-1	-1	0	0	0	0	0	0	0	0	0	0	0	0	0	0	0
F0008333	PF00307	0	0	0	0	0	0	0	0	-1	-1	0	0	0	0	0	0	0	0	0	0	0	0	0	0	0
F0008341	PF06374	0	0	0	0	0	0	0	0	-1	-1	0	0	0	0	0	0	0	0	0	0	0	0	0	0	0
F0012362	PF00400	0	0	0	0	0	0	0	0	0	-1	0	0	0	0	0	0	-1	0	0	0	0	0	0	0	0
F0006303	PF08038	0	0	0	0	0	0	0	0	0	-1	0	0	0	0	0	0	0	0	0	0	0	0	0	0	0
F0006342	#N/A	0	0	0	0	0	0	0	0	0	-1	0	0	0	0	0	0	0	0	0	0	0	0	0	0	0
F0006719	PF10195	0	0	0	0	0	0	0	0	0	-1	0	0	0	0	0	0	0	0	0	0	0	0	0	0	0
F0006746	PF00328,PF02906	0	0	0	0	0	0	0	0	0	-1	0	0	0	0	0	0	0	0	0	0	0	0	0	0	0
F0006761	#N/A	0	0	0	0	0	0	0	0	0	-1	0	0	0	0	0	0	0	0	0	0	0	0	0	0	0
F0006787	PF00068	0	0	0	0	0	0	0	0	0	-1	0	0	0	0	0	0	0	0	0	0	0	0	0	0	0
F0006835	PF01873,PF02020	0	0	0	0	0	0	0	0	0	-1	0	0	0	0	0	0	0	0	0	0	0	0	0	0	0
F0006849	PF00031	0	0	0	0	0	0	0	0	0	-1	0	0	0	0	0	0	0	0	0	0	0	0	0	0	0
F0006930	PF05764,PF08265	0	0	0	0	0	0	0	0	0	-1	0	0	0	0	0	0	0	0	0	0	0	0	0	0	0
F0006935	PF00071	0	0	0	0	0	0	0	0	0	-1	0	0	0	0	0	0	0	0	0	0	0	0	0	0	0
[truncated: 642 more rows]

## Sheet: ST9
Supplementary Table 9| Gene families of Trichinella
Orthogroup	T1	T2	T3	T4	T5	T6	T7	T8	T9	T10	T11	T12
OG0000000	51	93	47	6	79	71	45	51	49	11	11	53
OG0000001	5	29	58	0	59	36	1	61	64	0	0	51
OG0000002	27	26	49	8	31	31	29	46	29	18	21	41
OG0000003	20	34	45	3	49	37	42	39	48	1	1	28
OG0000004	27	32	37	2	31	33	22	41	37	6	3	40
OG0000005	11	9	53	1	18	127	38	10	21	1	1	11
OG0000006	12	11	64	22	26	16	11	54	22	11	15	30
OG0000007	28	22	27	26	32	19	23	24	36	7	4	21
OG0000008	37	21	23	2	31	34	38	30	22	0	1	28
OG0000009	256	0	0	0	0	0	0	0	0	0	0	0
OG0000010	0	0	0	0	0	0	0	0	0	1	246	0
OG0000011	31	9	37	0	24	18	7	38	38	0	1	43
OG0000012	46	36	18	0	22	32	25	10	16	0	0	35
OG0000013	45	18	23	0	22	23	8	21	18	1	19	39
OG0000014	19	16	24	3	24	27	26	21	24	16	13	24
OG0000015	225	1	0	0	0	0	0	0	0	0	0	0
OG0000016	15	18	30	9	19	12	18	26	15	11	14	19
OG0000017	17	6	60	0	29	7	10	34	26	0	0	15
OG0000018	38	8	36	0	1	0	14	6	0	9	48	30
OG0000019	0	0	0	186	0	0	0	0	0	0	0	0
OG0000020	0	15	16	21	26	16	1	5	21	27	21	7
OG0000021	1	6	0	43	9	8	3	5	7	45	38	9
OG0000022	2	11	34	0	25	16	10	39	23	0	0	12
OG0000023	10	15	26	2	19	16	11	29	10	5	6	22
OG0000024	23	11	9	30	3	8	6	11	16	23	29	1
OG0000025	3	0	0	16	0	27	41	14	29	6	3	30
OG0000026	0	0	0	0	0	0	0	0	0	163	1	0
OG0000027	4	18	23	5	14	14	14	15	21	12	7	16
OG0000028	4	18	20	3	10	26	10	16	31	7	4	11
OG0000029	14	13	21	0	22	14	12	26	26	0	0	11
OG0000030	19	19	17	0	14	22	10	20	18	2	0	18
OG0000031	6	25	9	21	15	26	1	10	24	12	6	4
OG0000032	0	0	0	0	0	0	0	0	0	0	0	158
OG0000033	27	13	16	1	15	14	10	20	29	0	0	12
OG0000034	0	17	14	21	27	24	1	26	18	0	0	9
OG0000035	10	15	15	6	18	12	10	17	13	14	10	16
OG0000036	19	13	20	4	16	8	26	14	16	0	2	14
OG0000037	23	13	21	11	10	7	20	18	11	2	2	13
OG0000038	17	11	7	2	9	10	25	21	11	8	14	15
OG0000039	13	8	21	8	13	6	16	15	16	11	7	13
OG0000040	1	2	2	1	3	6	0	5	2	5	2	116
OG0000041	35	5	9	0	11	16	13	44	10	0	0	2
OG0000042	9	22	20	3	15	18	9	16	16	0	0	15
OG0000043	1	16	20	6	11	14	9	16	17	9	12	12
OG0000044	5	25	18	1	15	19	8	17	17	1	1	15
OG0000045	7	13	13	14	12	11	17	13	11	9	12	8
OG0000046	9	13	21	0	12	21	3	22	15	0	0	24
OG0000047	7	0	3	36	0	1	0	6	3	32	39	12
OG0000048	4	10	20	13	8	6	10	10	12	13	15	16
OG0000049	8	8	15	5	14	8	8	18	7	11	10	24
OG0000050	16	10	10	0	28	10	18	6	23	0	0	14
OG0000051	13	14	13	5	20	5	12	16	13	3	0	19
OG0000052	9	13	10	10	8	9	13	10	12	13	12	11
OG0000053	0	0	1	0	0	0	0	0	0	0	0	128
OG0000054	3	14	17	1	11	18	6	17	4	10	13	14
OG0000055	0	27	13	0	20	24	1	28	3	0	0	11
OG0000056	6	14	12	4	15	23	6	11	10	7	10	7
OG0000057	3	12	19	6	6	18	6	8	16	8	12	11
OG0000058	3	10	22	5	9	9	6	28	12	6	2	13
OG0000059	8	12	14	5	13	14	8	21	8	4	7	10
OG0000060	8	5	7	18	8	5	6	9	8	18	25	7
OG0000061	19	8	16	2	18	7	3	11	24	1	1	13
OG0000062	9	7	11	11	11	7	10	19	6	7	10	13
OG0000063	1	0	0	0	1	0	2	0	22	0	0	95
OG0000064	6	19	5	27	16	10	0	5	11	13	9	0
OG0000065	16	10	16	0	14	10	9	14	11	2	4	14
OG0000066	16	16	10	2	15	19	6	8	7	2	0	19
OG0000067	0	18	12	4	13	15	1	11	10	10	12	14
OG0000068	8	9	11	0	17	13	10	12	19	4	2	14
OG0000069	0	3	1	21	0	1	0	2	0	42	45	2
OG0000070	6	8	9	15	6	19	6	10	15	3	4	14
OG0000071	0	16	1	0	1	86	2	1	2	3	0	3
OG0000072	0	29	3	50	7	13	0	8	5	0	0	0
OG0000073	7	39	11	1	8	11	24	4	4	1	0	2
OG0000074	15	6	4	5	5	9	15	6	29	5	5	8
OG0000075	5	8	17	9	7	15	10	14	6	7	4	9
OG0000076	25	8	12	0	6	14	22	4	10	0	0	8
OG0000077	10	8	9	3	13	6	20	7	17	2	3	11
OG0000078	6	17	9	0	2	45	0	12	5	3	1	8
OG0000079	8	32	6	1	10	16	11	8	5	1	1	9
OG0000080	4	13	39	2	6	7	5	18	6	2	2	4
OG0000081	0	4	8	8	10	5	5	4	12	19	28	5
OG0000082	5	7	6	12	6	11	6	11	8	13	13	8
OG0000083	3	7	9	4	26	13	2	24	10	0	1	7
OG0000084	22	7	5	0	27	3	2	4	8	2	10	14
OG0000085	7	8	12	3	10	11	8	9	9	8	8	10
OG0000086	0	14	13	1	5	14	1	18	9	12	6	10
OG0000087	8	7	14	3	7	6	8	12	9	14	7	6
OG0000088	2	11	25	0	9	13	6	12	11	0	0	12
OG0000089	0	0	0	0	0	0	0	0	0	101	0	0
OG0000090	4	15	4	1	6	10	12	8	19	8	7	6
OG0000091	6	2	28	1	4	8	17	16	7	2	3	6
OG0000092	2	6	13	10	9	7	12	11	4	9	15	2
OG0000093	7	7	10	9	9	11	12	9	7	6	6	5
OG0000094	0	0	55	0	16	2	1	0	24	0	0	0
OG0000095	1	3	0	0	40	2	2	3	40	0	1	5
OG0000096	10	7	0	16	9	19	3	3	4	8	10	8
OG0000097	0	0	18	3	12	12	0	42	0	3	0	7
OG0000098	21	19	4	0	3	6	13	11	5	0	8	6
OG0000099	5	9	6	15	4	11	6	7	5	5	10	13
OG0000100	0	5	0	33	9	4	1	1	9	9	17	7
OG0000101	2	1	39	0	3	6	0	0	5	19	11	8
OG0000102	5	9	10	10	6	7	3	10	11	1	4	17
OG0000103	2	0	16	8	3	2	1	8	1	25	21	5
OG0000104	16	13	12	0	8	9	10	12	8	0	0	4
OG0000105	7	6	11	9	8	5	7	11	5	6	8	9
OG0000106	3	9	14	0	9	7	13	15	1	1	1	19
OG0000107	7	3	3	1	11	8	8	9	6	12	14	9
OG0000108	4	9	9	5	15	7	3	10	7	9	6	6
OG0000109	7	8	5	5	8	7	12	8	7	9	7	7
OG0000110	3	0	0	1	0	0	8	0	0	24	53	1
OG0000111	6	7	7	3	6	6	9	6	8	15	8	8
OG0000112	19	14	8	0	2	7	8	12	3	0	0	16
OG0000113	1	9	8	11	7	8	4	7	9	10	7	7
OG0000114	14	7	7	1	9	8	4	9	9	8	5	6
OG0000115	10	7	0	1	2	1	11	11	12	1	1	30
OG0000116	6	6	9	4	8	8	14	10	5	6	4	7
OG0000117	2	2	20	0	15	1	12	20	9	0	0	6
OG0000118	7	4	12	2	12	8	8	5	9	6	6	7
OG0000119	4	10	12	3	10	7	6	11	9	3	3	8
OG0000120	1	8	8	4	11	5	4	11	9	6	4	14
OG0000121	0	0	0	0	0	78	0	0	0	0	0	7
OG0000122	13	6	1	1	21	6	16	3	3	2	3	9
OG0000123	9	8	11	2	9	13	5	8	6	1	3	9
OG0000124	0	2	1	6	2	2	0	0	2	30	34	5
OG0000125	4	4	12	2	8	13	4	11	18	1	1	5
OG0000126	14	9	10	0	5	7	2	13	4	0	0	19
OG0000127	8	6	7	1	9	9	11	11	8	6	4	2
OG0000128	4	14	11	0	11	7	8	9	8	0	0	10
OG0000129	1	10	4	0	15	11	10	9	17	0	0	5
OG0000130	7	14	20	0	1	7	14	11	0	1	5	1
OG0000131	6	7	8	6	5	5	8	5	6	12	5	8
OG0000132	4	30	9	0	7	15	3	4	7	0	1	0
OG0000133	0	0	0	16	0	0	0	0	0	32	32	0
OG0000134	6	11	1	18	3	4	3	3	7	12	11	0
OG0000135	0	0	0	0	0	0	0	0	0	76	3	0
OG0000136	8	2	4	3	5	2	7	5	5	17	14	6
OG0000137	6	15	8	0	8	9	9	7	6	0	1	9
OG0000138	3	11	19	0	6	9	7	12	2	0	0	9
OG0000139	3	8	9	4	7	7	4	12	9	1	3	10
OG0000140	3	7	4	2	4	10	13	6	18	4	2	4
OG0000141	1	1	16	4	8	8	3	9	6	4	4	13
OG0000142	7	4	5	0	1	2	25	8	4	3	10	8
OG0000143	4	5	2	5	3	6	5	3	4	14	20	5
OG0000144	2	3	5	4	2	3	3	4	2	23	19	6
OG0000145	1	7	8	12	5	8	3	11	3	6	3	9
OG0000146	7	2	7	0	8	0	37	4	3	1	1	6
OG0000147	6	7	4	8	5	4	5	6	6	8	12	4
OG0000148	12	7	6	0	11	2	2	3	24	0	0	8
OG0000149	14	7	7	1	7	10	7	4	6	5	5	2
OG0000150	0	0	18	0	3	1	0	25	4	0	0	24
OG0000151	11	10	6	3	7	3	3	4	3	5	8	11
OG0000152	4	5	15	0	13	5	4	14	5	1	2	6
OG0000153	0	0	0	2	1	0	0	1	0	27	43	0
OG0000154	3	5	16	2	6	7	4	8	7	3	3	9
OG0000155	5	8	6	0	6	8	7	9	8	2	5	9
OG0000156	4	9	10	0	6	8	2	6	15	0	0	13
OG0000157	8	7	9	4	6	6	5	7	7	4	5	5
OG0000158	0	0	0	0	0	73	0	0	0	0	0	0
OG0000159	5	8	9	4	6	7	4	9	2	6	7	5
OG0000160	5	6	7	2	8	5	5	9	7	7	5	6
OG0000161	1	4	6	34	6	2	7	4	0	1	3	4
OG0000162	1	9	5	1	4	6	1	7	8	16	14	0
OG0000163	0	0	0	0	0	72	0	0	0	0	0	0
OG0000164	2	7	4	8	8	6	4	7	9	9	3	4
OG0000165	1	14	13	0	8	6	6	8	9	1	1	4
OG0000166	0	2	5	21	0	3	1	3	0	16	13	7
OG0000167	3	14	3	1	2	8	15	12	5	2	3	2
OG0000168	4	9	4	0	10	8	3	3	10	1	0	18
OG0000169	8	7	9	0	8	10	4	7	9	0	0	8
OG0000170	2	3	7	9	4	5	4	7	4	9	15	1
OG0000171	1	7	7	5	5	8	6	5	6	4	11	5
OG0000172	4	3	4	12	4	5	5	3	3	14	10	3
OG0000173	6	6	7	3	7	5	13	5	6	1	5	5
OG0000174	6	6	4	1	7	6	10	9	3	0	0	17
OG0000175	6	9	7	2	6	8	4	7	8	4	5	3
OG0000176	1	6	14	1	6	2	5	18	7	2	2	5
OG0000177	7	3	1	23	5	4	0	2	1	7	9	7
OG0000178	3	6	3	0	17	6	2	7	21	1	0	3
OG0000179	4	5	7	2	6	8	9	6	3	5	7	6
OG0000180	0	0	0	0	0	0	0	0	0	68	0	0
OG0000181	0	0	1	10	0	0	0	1	0	28	28	0
OG0000182	2	3	2	0	2	49	5	2	1	0	0	1
OG0000183	3	6	3	1	5	11	2	12	18	2	1	3
OG0000184	2	9	6	0	13	7	7	7	6	3	0	7
OG0000185	7	6	4	0	6	6	8	9	9	1	1	10
OG0000186	8	6	6	0	8	7	9	8	5	0	0	9
OG0000187	12	9	4	0	9	6	10	3	8	0	0	5
OG0000188	0	0	0	29	0	0	0	0	0	17	20	0
OG0000189	6	7	2	0	4	10	0	6	4	7	17	2
OG0000190	5	4	6	3	5	9	5	5	7	9	2	5
OG0000191	2	2	4	0	10	20	6	6	6	0	1	8
OG0000192	4	7	5	1	5	9	9	5	8	2	3	7
OG0000193	1	6	5	15	5	4	2	7	5	6	3	6
OG0000194	5	7	5	0	4	10	7	6	7	7	4	2
OG0000195	2	5	9	1	7	6	5	9	8	3	4	5
OG0000196	4	2	6	8	5	4	15	5	4	4	3	4
OG0000197	1	4	6	22	3	5	2	2	4	6	6	3
OG0000198	1	2	14	16	2	8	6	4	3	2	2	3
OG0000199	5	6	6	2	9	5	8	7	6	1	1	7
OG0000200	5	6	4	1	6	8	8	5	9	4	2	5
OG0000201	11	0	15	2	17	2	2	3	4	0	2	5
OG0000202	3	4	6	7	6	7	6	3	5	5	7	4
OG0000203	8	2	5	0	8	3	10	5	4	6	8	4
OG0000204	0	0	0	7	0	0	0	0	0	27	29	0
OG0000205	33	0	0	0	0	0	29	0	0	0	0	0
OG0000206	9	3	8	4	7	6	2	9	6	0	0	8
OG0000207	2	3	7	3	8	4	2	9	5	4	7	8
OG0000208	3	6	7	2	7	5	3	5	8	4	2	10
OG0000209	3	1	0	0	0	0	1	0	0	0	0	57
OG0000210	9	5	12	0	8	7	6	7	5	0	0	3
OG0000211	4	4	5	6	4	8	5	4	4	5	6	6
OG0000212	1	10	3	0	13	16	5	3	6	2	1	1
OG0000213	0	7	11	0	15	10	0	6	8	0	0	4
OG0000214	0	0	0	61	0	0	0	0	0	0	0	0
OG0000215	14	5	4	1	5	3	5	7	6	0	0	10
OG0000216	6	5	6	3	4	6	6	5	5	3	5	6
OG0000217	0	1	17	0	3	1	4	20	4	3	5	2
OG0000218	0	0	0	29	0	0	0	0	0	16	15	0
OG0000219	1	2	3	5	5	1	4	1	5	15	15	2
OG0000220	1	1	11	1	6	9	6	12	7	0	0	5
OG0000221	58	0	0	0	0	0	0	0	0	0	0	0
OG0000222	2	4	12	2	10	1	7	8	3	5	2	2
OG0000223	3	7	7	1	7	7	4	6	6	1	0	9
OG0000224	1	4	3	2	3	11	1	4	5	13	7	4
OG0000225	0	0	19	1	5	2	13	6	5	2	5	0
OG0000226	0	0	0	0	0	0	0	0	0	28	30	0
OG0000227	0	2	0	0	53	2	0	0	1	0	0	0
OG0000228	6	4	5	6	7	7	4	3	3	4	3	5
OG0000229	5	6	5	3	3	7	5	12	2	1	1	7
OG0000230	5	0	1	1	0	0	0	2	2	19	22	5
OG0000231	5	3	5	4	6	6	4	8	7	2	2	5
OG0000232	2	4	6	0	14	1	8	6	12	0	0	4
OG0000233	0	0	0	0	0	0	0	0	0	57	0	0
OG0000234	3	1	20	1	3	2	8	6	1	1	6	4
OG0000235	5	5	6	1	4	7	4	8	3	3	5	5
OG0000236	4	5	6	5	6	3	4	5	5	4	4	4
OG0000237	1	1	1	1	1	1	1	1	44	1	1	1
OG0000238	3	4	8	4	4	11	7	5	3	0	2	4
OG0000239	2	4	8	2	6	5	3	12	9	0	2	2
OG0000240	6	5	8	0	7	5	6	8	5	0	0	5
OG0000241	0	0	0	0	0	0	0	0	0	55	0	0
OG0000242	0	1	0	6	2	1	1	1	0	27	16	0
OG0000243	4	12	7	0	7	8	0	9	3	0	0	4
OG0000244	2	1	10	1	2	3	9	13	5	2	5	1
OG0000245	4	5	5	3	8	5	4	4	1	8	2	5
OG0000246	3	5	17	0	4	2	1	14	4	0	2	2
OG0000247	1	5	11	0	11	5	0	6	8	2	3	2
OG0000248	2	5	7	2	4	3	6	6	5	3	6	5
OG0000249	2	1	7	0	4	5	3	6	0	8	10	8
OG0000250	6	7	5	0	14	4	0	4	12	0	0	2
OG0000251	1	8	6	0	5	5	3	5	8	2	2	9
OG0000252	0	0	0	0	0	54	0	0	0	0	0	0
OG0000253	2	4	15	0	5	4	1	10	8	1	1	2
OG0000254	2	3	3	0	2	10	8	5	5	1	8	6
OG0000255	1	3	11	5	4	4	3	10	1	1	0	10
OG0000256	1	2	5	1	10	3	1	4	5	9	8	4
OG0000257	0	0	26	0	1	0	0	25	1	0	0	0
OG0000258	0	0	0	53	0	0	0	0	0	0	0	0
OG0000259	2	3	13	0	7	3	1	8	3	2	2	8
OG0000260	2	5	5	4	6	4	5	5	5	4	3	4
OG0000261	4	4	7	2	3	3	5	10	3	3	3	5
OG0000262	2	6	7	2	2	5	3	9	3	3	4	6
OG0000263	1	9	7	0	5	6	2	7	5	1	0	9
OG0000264	0	0	0	0	0	0	0	0	0	0	52	0
OG0000265	6	8	3	1	2	4	6	13	5	1	2	0
OG0000266	3	4	8	0	4	4	5	2	3	8	6	4
OG0000267	4	4	4	5	6	7	4	4	2	4	3	4
OG0000268	4	17	6	0	3	4	6	6	2	1	0	2
OG0000269	1	14	15	0	1	0	1	11	6	0	0	2
OG0000270	3	5	4	1	3	4	4	3	2	6	7	9
OG0000271	4	3	6	2	5	7	5	5	3	3	4	4
OG0000272	3	8	6	2	6	3	4	6	5	1	2	5
OG0000273	13	1	1	4	4	2	2	1	1	7	13	2
OG0000274	3	0	0	0	2	0	0	0	3	15	28	0
OG0000275	12	2	5	0	5	2	10	8	4	0	0	3
OG0000276	5	4	6	1	4	3	3	7	5	3	3	6
OG0000277	1	13	0	0	7	18	0	0	11	0	0	0
OG0000278	6	5	4	0	5	4	5	3	3	6	5	4
OG0000279	10	2	4	0	3	1	8	8	2	2	1	9
OG0000280	1	3	18	2	5	2	0	10	3	2	3	1
OG0000281	4	2	4	2	2	1	5	6	5	7	4	8
OG0000282	1	4	18	4	1	3	2	4	4	2	4	3
OG0000283	3	8	6	0	5	6	7	4	6	0	0	5
OG0000284	11	7	0	0	5	11	2	2	5	0	0	7
OG0000285	2	4	6	0	4	6	9	7	5	0	0	7
OG0000286	0	0	0	11	0	0	0	0	0	28	11	0
OG0000287	0	3	10	0	8	1	1	11	9	0	0	7
OG0000288	0	0	0	0	0	0	49	1	0	0	0	0
OG0000289	49	0	0	0	0	0	0	0	0	0	0	0
OG0000290	4	0	3	3	4	1	2	4	2	13	9	4
OG0000291	3	4	4	2	4	7	5	4	6	5	2	3
OG0000292	1	1	7	7	8	2	7	5	4	2	1	4
OG0000293	2	4	8	3	1	4	6	8	3	1	1	8
OG0000294	3	1	4	4	3	3	1	2	2	11	12	3
OG0000295	10	8	4	0	3	5	0	3	3	0	0	13
OG0000296	4	6	9	0	1	7	6	5	5	2	2	2
OG0000297	0	0	0	0	0	0	1	0	1	47	0	0
OG0000298	0	0	0	0	0	0	0	0	0	49	0	0
OG0000299	0	0	0	0	0	0	0	0	0	48	1	0
OG0000300	5	0	9	0	7	1	3	9	3	0	0	11
OG0000301	2	4	8	0	3	6	2	11	2	2	1	7
OG0000302	4	5	5	2	2	4	2	2	1	7	9	5
OG0000303	2	3	7	3	2	4	1	4	4	5	10	3
OG0000304	4	3	3	4	5	4	4	4	3	5	5	4
OG0000305	1	1	1	16	1	1	1	1	1	11	12	1
OG0000306	3	3	5	2	3	2	7	6	4	2	5	6
OG0000307	1	8	4	0	1	5	8	9	4	0	0	8
OG0000308	0	4	1	9	1	0	0	0	0	15	18	0
OG0000309	7	1	10	0	3	2	0	4	3	5	6	6
OG0000310	4	4	4	1	4	4	4	4	2	3	9	4
OG0000311	1	5	8	1	2	2	5	5	4	0	0	14
OG0000312	3	6	6	0	9	4	4	3	6	0	0	6
OG0000313	3	5	2	5	5	3	5	3	6	4	4	2
OG0000314	5	7	15	1	0	1	5	11	1	1	0	0
OG0000315	2	2	5	3	5	4	3	5	4	7	2	5
OG0000316	1	1	3	7	4	3	4	4	6	4	4	6
OG0000317	2	10	3	0	4	5	2	3	2	5	8	3
OG0000318	2	8	5	1	5	3	4	5	3	1	1	9
OG0000319	5	3	5	0	6	4	3	4	7	0	0	10
OG0000320	1	2	10	0	6	3	2	6	1	0	0	16
OG0000321	7	0	8	0	11	6	1	5	1	0	0	8
OG0000322	5	3	6	2	5	4	6	3	5	2	2	4
OG0000323	0	3	3	18	5	3	1	2	3	2	7	0
OG0000324	0	1	1	1	0	0	8	2	2	4	26	2
OG0000325	0	0	0	0	0	0	0	0	0	22	25	0
OG0000326	4	3	3	0	1	13	2	6	4	3	5	2
OG0000327	46	0	0	0	0	0	0	0	0	0	0	0
OG0000328	5	5	5	1	5	7	3	6	5	0	1	3
OG0000329	6	2	6	1	0	1	6	9	12	0	0	3
OG0000330	1	3	3	23	0	1	4	3	2	1	3	2
OG0000331	3	6	2	0	4	5	2	5	2	9	6	2
OG0000332	2	2	6	5	10	1	2	3	13	0	0	2
OG0000333	1	4	8	0	5	5	1	12	6	0	0	4
OG0000334	0	2	9	0	9	2	0	9	7	0	1	7
OG0000335	0	6	7	0	9	5	1	8	7	0	0	3
OG0000336	0	1	6	0	15	1	6	3	7	0	0	7
OG0000337	0	35	6	0	0	1	0	4	0	0	0	0
OG0000338	0	0	0	0	0	46	0	0	0	0	0	0
OG0000339	2	9	5	0	5	2	7	11	3	0	0	1
OG0000340	7	0	6	4	2	5	4	7	2	3	3	2
OG0000341	3	2	2	8	3	3	5	4	3	6	4	2
OG0000342	5	4	3	4	1	5	7	2	5	3	3	3
OG0000343	4	3	6	3	4	2	6	2	8	1	1	5
OG0000344	5	3	4	0	3	4	11	7	3	0	0	5
OG0000345	2	1	4	0	10	2	4	3	8	1	1	9
OG0000346	3	1	14	0	7	2	1	5	7	0	0	5
OG0000347	3	3	3	4	5	4	4	4	4	2	6	3
OG0000348	4	1	5	1	5	3	2	4	4	6	6	4
OG0000349	3	0	10	0	12	0	0	10	10	0	0	0
OG0000350	2	4	4	0	6	5	4	5	7	0	0	8
OG0000351	0	0	0	0	0	0	0	0	0	43	2	0
OG0000352	0	6	1	1	5	11	5	5	7	0	0	4
OG0000353	0	4	7	0	4	10	8	0	3	0	0	9
OG0000354	5	0	8	0	4	7	3	6	4	2	4	1
OG0000355	3	4	4	4	2	4	4	5	1	6	2	5
OG0000356	7	2	7	0	2	6	4	10	2	1	1	2
OG0000357	7	2	2	2	5	5	5	3	4	4	3	2
OG0000358	1	3	5	2	3	2	3	7	4	4	4	6
OG0000359	4	6	4	8	1	5	2	6	0	4	2	2
OG0000360	4	1	6	1	2	2	2	3	8	4	7	4
OG0000361	3	9	5	0	3	9	5	3	2	1	2	2
OG0000362	2	2	6	6	4	3	2	4	5	3	5	2
OG0000363	2	3	4	0	10	4	4	2	6	0	0	9
OG0000364	1	5	4	0	5	8	5	5	2	0	1	8
OG0000365	9	4	8	0	0	0	0	0	0	5	14	4
OG0000366	1	3	3	7	1	3	2	2	3	12	6	1
OG0000367	3	6	9	0	5	3	1	8	5	0	0	4
OG0000368	1	1	7	0	7	2	3	9	8	0	0	6
OG0000369	0	0	1	0	0	0	0	0	0	20	23	0
OG0000370	0	1	12	0	6	3	4	5	6	0	0	7
OG0000371	0	7	7	0	8	7	0	5	7	0	0	3
OG0000372	7	1	7	0	1	5	3	5	5	0	0	9
OG0000373	10	0	6	0	4	2	9	1	5	0	0	6
OG0000374	4	4	4	5	3	4	2	4	2	4	4	3
OG0000375	4	3	5	2	3	5	0	5	3	0	3	10
OG0000376	8	4	2	1	4	1	5	5	4	1	1	7
OG0000377	1	0	0	6	0	0	0	0	0	20	16	0
OG0000378	2	3	8	1	8	2	4	8	3	0	0	4
OG0000379	11	0	3	0	3	5	2	4	9	1	1	4
OG0000380	1	21	7	0	0	10	0	0	3	0	0	1
OG0000381	7	3	2	0	14	1	3	2	6	0	0	5
OG0000382	0	3	3	1	4	7	5	5	5	5	1	4
OG0000383	0	0	0	2	0	0	0	0	0	21	20	0
OG0000384	0	0	0	0	0	0	0	0	0	3	40	0
OG0000385	0	2	8	0	7	6	2	5	5	0	0	8
OG0000386	0	4	6	0	11	4	0	4	9	0	0	5
OG0000387	0	10	10	0	2	3	0	14	1	0	0	3
OG0000388	0	13	0	0	3	26	0	1	0	0	0	0
OG0000389	2	7	8	0	1	4	6	4	3	0	0	7
OG0000390	4	2	8	5	2	3	3	9	4	2	0	0
OG0000391	2	4	6	2	7	3	3	6	2	2	1	4
OG0000392	6	3	2	0	3	5	0	1	16	2	2	2
OG0000393	3	3	3	3	5	5	6	3	2	2	6	1
OG0000394	2	1	15	1	12	1	1	4	0	1	2	2
OG0000395	6	12	7	0	4	7	0	5	1	0	0	0
OG0000396	1	5	9	0	7	8	0	2	5	0	0	5
OG0000397	2	14	2	0	4	11	4	1	3	0	0	1
OG0000398	3	1	8	0	9	2	0	2	14	0	0	3
OG0000399	0	2	21	0	3	0	1	11	3	1	0	0
OG0000400	0	3	9	1	4	8	0	8	3	1	2	3
OG0000401	0	4	15	1	2	5	5	4	1	2	2	1
OG0000402	0	4	3	0	13	2	1	8	7	0	0	4
OG0000403	10	3	6	0	3	4	2	3	4	0	0	6
OG0000404	3	2	4	3	2	4	6	5	4	3	2	3
OG0000405	9	5	1	1	8	2	2	2	4	1	2	4
OG0000406	2	6	8	0	6	3	1	4	3	1	1	6
OG0000407	1	2	6	4	0	3	2	4	5	6	5	3
OG0000408	6	2	4	0	5	2	8	4	4	1	0	5
OG0000409	1	2	1	4	2	7	1	1	1	7	10	4
OG0000410	3	1	4	5	4	1	0	4	4	5	7	3
OG0000411	8	3	3	6	1	2	1	8	3	3	2	1
OG0000412	2	6	5	4	2	5	8	1	2	0	0	6
OG0000413	0	0	0	0	0	0	0	0	0	41	0	0
OG0000414	0	2	10	3	2	2	0	6	3	3	4	6
OG0000415	0	0	0	4	0	0	0	0	0	18	19	0
OG0000416	0	7	3	0	5	8	5	4	6	0	0	3
OG0000417	1	5	5	3	2	7	0	5	5	0	3	4
OG0000418	4	4	4	0	7	5	0	5	6	0	0	5
OG0000419	2	3	5	1	4	1	2	5	6	3	3	5
OG0000420	3	6	4	0	4	3	3	7	3	0	1	6
OG0000421	3	1	2	5	2	8	4	2	2	4	2	5
OG0000422	3	14	1	0	3	14	0	2	3	0	0	0
OG0000423	7	5	3	0	2	1	10	3	1	1	1	6
OG0000424	0	0	0	14	0	0	0	0	0	1	25	0
OG0000425	0	8	10	0	3	5	0	4	5	0	0	5
OG0000426	2	3	9	1	3	3	1	8	7	0	0	2
OG0000427	3	3	3	12	3	3	2	1	2	2	2	3
OG0000428	1	3	1	1	3	5	3	1	2	11	5	3
OG0000429	1	3	3	0	5	4	4	5	13	0	0	1
OG0000430	4	0	0	1	0	3	8	1	1	11	10	0
OG0000431	5	6	2	1	2	9	5	2	4	0	0	3
OG0000432	3	4	3	2	3	3	6	4	3	2	2	4
OG0000433	1	3	2	2	4	3	2	4	2	5	7	4
OG0000434	2	3	3	4	1	2	4	5	2	6	3	4
OG0000435	2	6	4	0	4	2	11	1	3	0	0	6
OG0000436	5	2	0	0	1	2	1	1	2	3	21	1
OG0000437	3	3	5	4	4	3	2	3	4	1	5	2
OG0000438	5	4	3	1	4	4	4	3	5	1	0	5
OG0000439	0	0	0	0	0	0	0	0	0	20	19	0
OG0000440	0	0	0	0	0	0	0	0	0	0	39	0
OG0000441	0	0	0	1	19	0	0	1	0	0	0	18
OG0000442	2	6	2	1	3	3	4	3	3	1	1	9
OG0000443	4	2	0	2	2	5	6	1	10	2	3	1
OG0000444	1	0	0	0	0	0	5	0	1	0	0	31
OG0000445	2	4	9	0	2	4	6	4	4	0	0	3
OG0000446	1	3	3	5	6	3	5	4	5	2	1	0
OG0000447	2	7	6	0	3	2	4	1	1	6	4	2
OG0000448	4	2	5	0	2	4	10	8	0	0	0	3
OG0000449	2	4	2	0	5	5	3	5	3	0	0	9
OG0000450	1	2	17	0	4	2	4	1	6	1	0	0
OG0000451	1	3	3	0	4	11	0	3	2	2	0	9
OG0000452	1	0	12	0	8	0	4	5	6	0	0	2
OG0000453	1	3	5	3	4	1	3	3	2	3	6	4
OG0000454	0	1	3	10	4	0	1	2	1	1	13	2
OG0000455	0	1	1	0	1	33	0	0	2	0	0	0
OG0000456	1	4	4	0	3	10	4	1	4	1	0	5
OG0000457	4	4	6	1	6	2	2	5	4	0	0	3
OG0000458	6	2	5	1	5	2	1	7	3	0	0	5
OG0000459	6	4	3	0	9	5	0	2	7	0	0	1
OG0000460	2	4	5	1	8	2	1	8	3	0	0	3
OG0000461	1	3	4	2	5	3	1	7	6	1	0	4
OG0000462	1	1	1	3	1	1	1	1	1	16	9	1
OG0000463	2	5	2	3	2	2	5	3	2	4	4	3
OG0000464	7	4	3	0	4	3	5	4	5	0	0	2
OG0000465	3	4	8	0	2	3	5	5	3	0	0	4
OG0000466	0	2	16	1	2	2	0	8	3	0	2	1
OG0000467	0	14	2	0	1	9	0	5	1	0	0	5
OG0000468	1	6	3	0	10	7	0	4	2	3	0	0
OG0000469	3	2	4	0	5	2	3	6	5	0	0	6
OG0000470	2	1	0	10	4	0	1	3	4	6	4	1
OG0000471	2	2	9	0	3	1	3	4	3	3	1	5
OG0000472	3	3	3	3	3	3	3	3	3	3	3	3
OG0000473	2	6	4	2	1	6	5	2	2	1	2	3
OG0000474	3	3	3	2	3	3	4	3	3	5	3	1
OG0000475	2	1	2	2	2	6	1	1	2	8	9	0
OG0000476	1	1	1	1	1	1	1	1	25	1	1	1
OG0000477	1	5	3	0	4	7	4	5	4	0	0	3
OG0000478	1	0	0	5	0	0	1	2	0	14	13	0
OG0000479	0	4	1	2	1	3	2	9	3	3	3	5
OG0000480	0	2	7	1	0	0	1	11	11	1	1	1
OG0000481	2	5	3	0	11	4	0	5	2	3	0	0
OG0000482	2	4	3	5	3	0	3	5	6	0	2	2
OG0000483	5	4	4	2	5	4	3	1	2	3	2	0
OG0000484	1	5	4	2	3	5	1	3	1	3	1	6
OG0000485	2	1	2	0	4	1	2	1	1	12	5	4
OG0000486	3	0	1	4	5	3	1	2	1	7	8	0
OG0000487	1	2	1	3	1	1	2	1	2	10	10	1
OG0000488	3	2	6	0	2	3	4	5	5	0	0	5
OG0000489	7	0	7	0	11	0	1	1	5	0	0	3
OG0000490	1	1	5	0	8	3	3	5	5	0	0	4
OG0000491	1	1	5	0	9	3	2	5	8	0	0	1
OG0000492	1	1	4	9	3	1	1	5	2	3	4	1
OG0000493	0	2	13	1	1	3	0	7	4	2	1	1
OG0000494	0	2	8	0	8	0	0	5	3	0	0	9
OG0000495	0	7	5	0	8	3	2	3	7	0	0	0
OG0000496	0	0	0	35	0	0	0	0	0	0	0	0
OG0000497	2	1	6	0	2	6	2	2	4	3	3	3
OG0000498	1	4	4	2	1	1	7	0	4	2	5	3
OG0000499	2	2	2	2	2	2	2	2	2	11	4	1
OG0000500	3	1	3	3	2	2	2	4	2	5	7	0
OG0000501	2	2	5	0	7	4	1	6	3	0	0	4
OG0000502	5	2	3	3	1	1	1	3	4	4	6	1
OG0000503	1	1	12	0	2	2	3	7	5	0	0	1
OG0000504	2	4	2	0	2	3	1	3	4	8	4	1
OG0000505	4	2	4	1	3	2	1	5	5	2	1	4
OG0000506	6	6	2	0	4	4	3	5	3	0	0	1
OG0000507	1	6	3	1	0	11	3	3	2	0	0	4
OG0000508	5	7	9	0	0	2	2	4	2	0	0	3
OG0000509	5	0	3	0	4	5	2	2	3	0	0	10
OG0000510	3	1	1	0	1	1	6	1	1	9	9	1
OG0000511	2	3	3	4	3	2	4	3	3	2	1	4
OG0000512	0	0	2	2	0	0	0	2	0	16	12	0
OG0000513	0	5	2	0	2	8	2	6	3	2	3	1
OG0000514	0	0	9	0	6	1	0	10	3	0	2	3
OG0000515	0	1	1	1	4	2	2	7	4	0	0	12
OG0000516	0	1	4	0	8	1	0	3	8	0	0	9
OG0000517	0	6	3	0	6	8	0	6	3	0	0	2
OG0000518	0	0	32	0	0	0	0	2	0	0	0	0
OG0000519	3	2	3	2	3	3	3	4	3	2	2	3
OG0000520	4	3	1	3	1	4	2	6	3	1	1	4
OG0000521	1	2	9	0	3	2	0	12	4	0	0	0
OG0000522	6	2	2	2	2	3	4	2	3	3	2	2
OG0000523	2	1	3	1	3	5	6	5	2	2	0	3
OG0000524	1	1	1	3	1	1	1	1	1	7	14	1
OG0000525	1	1	13	0	4	1	0	6	6	0	0	1
OG0000526	4	3	4	1	3	2	4	2	4	2	2	2
OG0000527	4	5	3	0	1	4	5	5	2	0	0	4
OG0000528	9	2	1	1	4	3	2	1	4	2	3	1
OG0000529	2	3	3	0	2	4	3	5	3	1	0	7
OG0000530	0	0	0	0	0	0	0	0	0	32	1	0
OG0000531	0	0	0	0	0	0	0	0	0	6	27	0
OG0000532	0	0	0	4	0	0	0	0	0	15	14	0
OG0000533	0	7	4	0	3	6	0	2	2	0	5	4
OG0000534	0	1	2	0	6	4	4	3	6	0	0	7
OG0000535	0	2	6	0	6	0	0	8	8	0	0	3
OG0000536	0	0	9	0	10	0	0	2	6	0	0	6
OG0000537	0	0	0	0	0	0	33	0	0	0	0	0
OG0000538	7	3	1	0	5	2	7	3	2	0	0	2
OG0000539	8	3	1	3	3	1	5	4	2	1	0	1
OG0000540	2	4	2	3	1	7	1	6	1	2	0	3
OG0000541	1	4	2	2	3	3	4	3	3	2	2	3
OG0000542	1	1	7	1	5	2	6	2	2	0	2	3
OG0000543	3	4	2	3	4	4	4	2	2	0	3	1
OG0000544	5	2	4	1	2	5	2	4	2	0	1	4
OG0000545	2	5	3	1	3	2	3	5	4	1	1	2
OG0000546	1	2	2	5	1	4	0	3	1	6	6	1
OG0000547	2	1	3	3	3	2	7	3	3	1	0	4
OG0000548	1	1	16	1	2	1	1	1	5	1	1	1
OG0000549	5	1	6	1	4	4	5	2	2	0	0	2
OG0000550	3	6	2	0	5	3	6	0	5	0	0	2
OG0000551	1	3	3	5	3	1	2	2	2	3	4	3
OG0000552	3	3	3	1	3	3	3	5	3	1	1	3
OG0000553	5	0	2	1	8	6	4	2	2	0	1	1
OG0000554	3	7	3	0	5	4	0	3	3	0	0	4
OG0000555	3	3	2	3	3	3	2	2	2	3	4	2
OG0000556	5	3	5	0	2	6	5	2	3	0	0	1
OG0000557	3	3	5	0	6	6	1	2	5	0	0	1
OG0000558	0	2	7	0	4	7	2	4	2	1	1	2
OG0000559	0	2	7	1	7	4	1	4	2	1	1	2
OG0000560	5	2	1	0	4	3	7	1	3	0	1	4
OG0000561	2	2	4	3	1	3	6	3	2	2	1	2
OG0000562	10	4	1	0	6	2	3	1	2	0	0	2
OG0000563	1	6	11	1	2	1	1	5	0	1	1	1
OG0000564	2	5	4	2	2	1	6	4	2	1	0	2
OG0000565	2	7	10	0	1	1	1	2	1	2	1	3
OG0000566	2	3	5	0	4	2	4	6	4	0	0	1
OG0000567	3	6	2	2	4	4	2	1	1	1	3	2
OG0000568	1	0	0	2	0	0	0	0	0	15	13	0
OG0000569	3	0	8	0	2	0	3	6	1	0	0	8
OG0000570	1	3	10	0	3	1	1	5	5	0	0	2
OG0000571	4	3	4	0	0	4	4	6	5	0	0	1
OG0000572	8	4	3	0	4	2	3	2	2	0	0	3
OG0000573	2	1	0	2	2	1	0	0	0	17	4	2
OG0000574	1	1	1	10	1	1	0	1	1	3	10	1
OG0000575	1	4	5	0	4	4	2	4	4	1	0	2
OG0000576	0	1	1	1	2	0	1	1	2	0	0	22
OG0000577	0	0	0	0	0	0	0	0	0	0	0	31
OG0000578	0	3	6	0	4	2	1	8	4	0	0	3
OG0000579	0	7	0	0	8	1	3	6	5	0	0	1
OG0000580	0	0	27	0	0	0	0	4	0	0	0	0
OG0000581	0	0	0	0	31	0	0	0	0	0	0	0
OG0000582	3	4	2	1	2	1	2	4	3	1	3	4
OG0000583	3	1	1	8	1	2	1	1	1	4	5	2
OG0000584	4	2	3	1	1	3	1	5	0	4	2	4
OG0000585	2	2	2	1	2	1	2	5	4	4	2	3
OG0000586	4	7	4	1	2	5	1	4	0	0	0	2
OG0000587	2	1	4	0	3	3	1	6	9	1	0	0
OG0000588	2	3	2	2	2	6	3	2	2	2	2	2
OG0000589	2	1	1	1	5	2	2	3	2	2	4	5
OG0000590	1	3	4	2	4	3	4	1	2	1	3	2
OG0000591	1	3	5	0	4	3	3	4	6	0	0	1
OG0000592	1	3	5	0	2	5	2	6	3	0	0	3
OG0000593	1	3	2	0	3	5	0	5	3	0	1	7
OG0000594	2	5	4	0	4	1	2	5	4	0	0	3
OG0000595	1	4	5	0	4	2	4	3	5	0	0	2
OG0000596	2	0	1	3	0	0	0	5	3	12	4	0
OG0000597	3	3	8	0	2	3	2	7	0	0	0	2
OG0000598	2	1	11	1	1	1	1	8	1	1	1	1
OG0000599	2	2	2	1	4	4	2	5	3	1	1	3
OG0000600	4	2	6	0	4	3	0	4	4	0	0	3
OG0000601	0	0	0	0	0	0	0	0	0	30	0	0
OG0000602	0	4	3	2	3	3	2	4	1	2	3	3
OG0000603	0	0	0	4	0	0	0	0	0	17	9	0
OG0000604	0	0	0	0	0	0	0	0	0	0	30	0
OG0000605	0	4	3	0	3	1	1	3	6	0	0	9
OG0000606	0	1	7	0	5	2	4	7	3	0	0	1
OG0000607	0	9	3	0	6	6	0	3	3	0	0	0
OG0000608	0	0	0	0	0	30	0	0	0	0	0	0
OG0000609	16	1	1	1	2	4	1	0	2	0	0	1
OG0000610	7	2	1	0	4	3	4	2	4	0	0	2
OG0000611	2	2	3	0	3	2	4	2	3	2	4	2
OG0000612	3	2	1	1	1	2	2	1	1	7	6	2
OG0000613	1	4	0	0	2	9	0	0	4	0	0	9
OG0000614	1	0	1	3	0	1	0	3	0	10	10	0
OG0000615	4	1	2	2	3	1	7	4	0	2	1	2
OG0000616	3	4	3	0	2	4	3	3	3	0	0	4
OG0000617	2	7	4	1	2	4	0	5	2	0	0	2
OG0000618	3	2	2	3	2	3	2	3	2	2	2	3
OG0000619	2	2	5	2	2	1	2	5	1	2	2	3
OG0000620	1	4	2	1	3	3	4	1	3	3	1	3
OG0000621	6	5	4	0	0	4	0	9	0	0	0	1
OG0000622	1	1	4	3	6	3	1	5	1	0	1	3
OG0000623	2	1	3	0	4	4	6	3	4	0	0	2
OG0000624	8	3	4	0	2	0	5	6	0	0	0	1
OG0000625	6	3	3	0	4	2	4	5	0	0	0	2
OG0000626	2	3	2	1	4	3	3	4	2	1	2	2
OG0000627	2	3	4	0	4	3	4	3	3	0	0	3
OG0000628	2	2	1	0	5	7	0	2	6	0	0	4
OG0000629	2	2	4	2	3	2	2	2	2	3	3	2
OG0000630	4	4	3	0	3	5	2	3	1	0	0	4
OG0000631	2	1	0	10	3	1	0	1	0	1	2	8
OG0000632	5	0	6	0	0	0	3	7	1	0	0	7
OG0000633	7	0	2	0	7	0	1	1	2	0	0	9
OG0000634	16	2	0	0	0	1	4	2	2	0	0	2
OG0000635	4	1	6	0	2	5	2	4	5	0	0	0
OG0000636	3	2	7	0	1	4	3	5	1	0	0	3
OG0000637	1	5	7	0	1	3	3	5	3	0	0	1
OG0000638	2	2	2	4	2	2	5	2	2	2	2	2
OG0000639	0	4	0	5	0	12	0	0	0	6	2	0
OG0000640	0	4	1	1	3	5	4	1	3	5	1	1
OG0000641	0	2	3	2	4	2	2	2	7	2	1	2
OG0000642	0	4	4	1	1	0	0	12	1	2	3	1
OG0000643	0	0	0	2	0	0	0	0	0	13	14	0
OG0000644	0	0	0	0	0	0	0	0	0	0	29	0
OG0000645	0	6	2	0	4	6	1	5	2	0	0	3
OG0000646	0	8	7	0	2	3	0	6	1	0	0	2
OG0000647	0	0	5	0	6	0	5	5	3	0	0	5
OG0000648	0	3	10	0	3	2	4	1	4	0	0	2
OG0000649	0	1	9	0	6	10	0	1	2	0	0	0
OG0000650	0	0	3	0	13	2	0	2	9	0	0	0
OG0000651	0	0	0	29	0	0	0	0	0	0	0	0
OG0000652	0	0	0	29	0	0	0	0	0	0	0	0
OG0000653	3	1	1	3	1	2	5	1	1	4	5	1
OG0000654	7	0	6	0	3	3	4	0	5	0	0	0
OG0000655	4	3	4	0	1	1	5	2	2	1	1	4
OG0000656	6	1	3	2	1	3	9	1	0	1	1	0
OG0000657	3	3	1	1	3	2	1	1	2	2	4	5
OG0000658	4	4	2	1	2	1	1	3	1	2	3	4
OG0000659	1	1	0	0	1	0	0	11	9	0	1	4
OG0000660	3	2	5	0	1	2	3	3	7	0	0	2
OG0000661	2	2	8	0	3	2	2	4	2	1	2	0
OG0000662	2	2	2	3	3	2	4	3	3	1	1	2
OG0000663	1	1	3	0	5	1	4	5	3	1	3	1
OG0000664	2	2	4	5	4	2	1	2	2	1	1	2
OG0000665	1	0	5	0	5	2	3	3	6	0	3	0
OG0000666	5	1	5	0	5	2	0	3	5	0	0	2
OG0000667	3	1	3	0	3	0	5	5	5	0	0	3
OG0000668	4	2	3	1	1	3	3	3	3	1	1	3
OG0000669	3	6	2	2	3	3	0	2	3	0	0	4
OG0000670	1	4	4	0	3	3	3	3	4	0	0	3
OG0000671	4	2	1	0	2	3	4	1	9	0	0	2
OG0000672	3	3	3	0	3	3	5	2	3	0	0	3
OG0000673	5	6	4	0	2	1	1	3	4	0	0	2
OG0000674	5	2	3	0	4	4	1	2	3	0	0	4
OG0000675	2	3	4	0	2	3	4	3	3	0	1	3
OG0000676	0	2	2	6	2	5	2	1	2	2	2	2
OG0000677	0	0	0	0	0	0	0	0	0	1	27	0
OG0000678	0	0	0	1	0	0	0	0	0	24	3	0
OG0000679	0	0	0	0	0	0	0	0	0	2	26	0
OG0000680	0	1	2	0	3	3	0	2	15	0	0	2
OG0000681	0	0	6	0	6	0	0	4	4	0	0	8
OG0000682	0	9	0	0	0	19	0	0	0	0	0	0
OG0000683	0	0	28	0	0	0	0	0	0	0	0	0
OG0000684	7	1	2	0	3	0	10	0	1	0	1	2
OG0000685	7	0	0	0	1	1	12	1	0	3	1	1
OG0000686	2	2	3	2	2	3	2	3	3	2	1	2
OG0000687	2	3	2	1	3	1	4	6	1	1	1	2
OG0000688	1	2	2	0	2	1	2	7	1	6	3	0
OG0000689	1	2	5	2	1	3	5	5	3	0	0	0
OG0000690	1	3	6	0	4	3	0	5	4	0	0	1
OG0000691	1	0	0	5	1	0	0	0	0	11	9	0
OG0000692	1	3	3	2	4	2	3	2	2	2	1	2
OG0000693	1	0	0	0	8	2	4	2	8	0	0	2
OG0000694	1	1	6	0	5	0	4	1	4	1	0	4
OG0000695	2	5	5	1	0	8	1	3	0	0	0	2
OG0000696	1	2	3	0	5	2	1	2	7	0	0	4
OG0000697	4	3	2	1	2	2	3	4	2	1	1	2
OG0000698	2	2	5	1	2	3	2	4	2	1	1	2
OG0000699	1	0	3	0	5	0	2	5	4	0	0	7
OG0000700	2	2	2	1	2	5	1	3	1	2	4	2
OG0000701	0	0	0	0	0	0	0	0	0	26	1	0
OG0000702	0	0	0	0	0	0	0	0	0	1	26	0
OG0000703	0	4	1	0	5	5	1	0	3	1	4	3
OG0000704	0	0	7	0	5	0	0	5	3	3	4	0
OG0000705	0	3	1	1	2	4	3	2	2	2	7	0
OG0000706	0	0	0	5	0	0	0	0	0	11	11	0
OG0000707	0	2	1	9	2	2	1	2	2	4	1	1
OG0000708	0	0	0	0	1	0	0	1	1	12	12	0
OG0000709	0	4	4	0	5	2	1	6	2	1	0	2
OG0000710	0	1	8	0	2	0	0	4	6	0	0	6
OG0000711	0	2	2	0	0	5	6	6	1	0	0	5
OG0000712	0	5	4	0	3	3	1	4	6	0	0	1
OG0000713	0	0	0	0	21	0	0	0	6	0	0	0
OG0000714	1	3	2	0	3	9	0	4	2	0	1	1
OG0000715	2	2	2	2	2	2	2	2	2	2	4	2
OG0000716	1	5	4	1	2	1	1	4	4	1	1	1
OG0000717	2	3	3	1	2	2	3	2	2	2	1	3
OG0000718	2	1	1	0	2	3	6	4	3	0	0	4
OG0000719	3	3	3	1	2	2	2	3	3	1	1	2
OG0000720	2	0	1	0	1	0	0	0	1	0	0	21
OG0000721	2	2	2	3	2	1	2	3	2	1	3	3
OG0000722	2	3	1	1	1	4	1	2	2	6	1	2
OG0000723	2	4	5	0	3	1	4	3	3	0	0	1
OG0000724	1	3	2	6	5	2	2	2	2	0	0	1
OG0000725	2	2	4	1	1	2	0	5	4	1	1	3
OG0000726	3	2	2	0	4	1	6	0	3	1	2	2
OG0000727	1	2	2	1	2	1	4	3	4	3	0	3
OG0000728	1	3	1	7	2	2	2	2	2	0	2	2
OG0000729	3	4	3	0	2	2	3	1	4	0	0	4
OG0000730	3	3	2	0	2	2	1	1	4	2	0	6
OG0000731	3	2	2	2	2	2	2	2	2	2	3	2
OG0000732	1	0	0	11	1	0	0	0	0	9	4	0
OG0000733	1	2	2	4	3	2	1	2	3	3	1	2
OG0000734	3	0	2	2	0	0	2	2	4	3	7	1
OG0000735	3	2	2	2	2	2	2	3	2	2	2	2
OG0000736	1	2	9	0	0	0	3	10	1	0	0	0
OG0000737	1	0	4	0	6	0	1	5	3	0	0	6
OG0000738	1	2	2	5	1	1	2	1	2	3	4	2
OG0000739	2	3	5	0	4	3	1	2	1	0	0	5
OG0000740	4	4	4	0	3	2	2	2	3	0	0	2
OG0000741	2	3	6	0	0	3	0	7	1	0	0	4
OG0000742	1	3	3	0	2	3	3	6	2	0	1	2
OG0000743	0	0	0	0	0	0	0	0	0	3	23	0
OG0000744	0	1	3	1	2	2	1	3	5	2	4	2
OG0000745	0	0	0	2	0	0	0	0	0	13	11	0
OG0000746	0	0	2	2	0	0	2	1	1	7	10	1
OG0000747	0	4	4	0	2	5	0	3	4	0	1	3
OG0000748	0	2	3	0	3	0	1	7	2	0	0	8
OG0000749	0	0	9	0	1	0	0	14	1	0	0	1
OG0000750	0	1	3	0	1	12	4	2	2	0	0	1
OG0000751	0	0	8	0	1	1	0	1	9	0	0	6
OG0000752	0	5	3	0	2	2	4	3	2	0	0	5
OG0000753	0	2	3	0	4	8	0	4	2	0	0	3
OG0000754	0	1	8	1	3	0	4	4	5	0	0	0
OG0000755	0	0	1	24	0	0	1	0	0	0	0	0
OG0000756	1	0	20	1	1	0	0	0	0	0	2	0
OG0000757	4	1	2	1	1	0	6	2	0	2	5	1
OG0000758	3	3	2	4	4	1	1	1	1	1	3	1
OG0000759	3	2	2	1	3	2	4	2	2	1	1	2
OG0000760	2	2	1	0	3	6	3	2	3	0	0	3
OG0000761	2	1	4	0	1	1	1	3	6	2	3	1
OG0000762	2	2	3	2	2	2	2	2	2	2	2	2
OG0000763	2	2	2	2	2	2	2	2	2	2	2	3
OG0000764	3	3	3	1	1	1	2	3	2	2	2	2
OG0000765	3	5	4	0	3	0	2	2	5	0	0	1
OG0000766	2	5	1	1	2	2	2	4	2	1	1	2
OG0000767	3	3	5	0	2	2	3	1	4	0	0	2
OG0000768	3	1	2	1	2	1	5	3	2	1	2	2
OG0000769	1	3	5	0	3	3	1	5	1	0	1	2
OG0000770	2	2	2	3	2	2	3	2	2	2	2	1
OG0000771	1	1	1	3	2	0	2	2	2	3	6	2
OG0000772	1	1	4	3	3	3	1	3	2	0	0	4
OG0000773	2	4	1	0	2	2	1	2	1	5	3	2
OG0000774	1	1	2	0	2	6	2	3	1	2	2	3
OG0000775	3	2	3	0	2	3	3	3	1	2	2	1
OG0000776	2	2	2	2	2	2	1	2	2	2	4	2
OG0000777	2	1	2	3	1	2	1	2	3	4	3	1
OG0000778	2	2	3	1	3	3	2	3	3	1	1	1
OG0000779	1	1	1	0	1	1	8	1	1	6	4	0
OG0000780	1	5	2	0	2	4	0	3	3	0	0	5
OG0000781	2	2	2	3	2	2	3	2	2	2	2	1
OG0000782	2	4	2	0	1	5	2	1	3	0	1	4
OG0000783	24	0	0	0	0	1	0	0	0	0	0	0
OG0000784	4	2	2	0	1	3	5	2	2	1	0	3
OG0000785	4	2	2	0	2	3	2	2	2	0	2	4
OG0000786	2	2	2	2	2	2	2	2	3	2	2	2
OG0000787	2	2	3	3	2	2	2	2	3	0	1	3
OG0000788	3	1	5	0	2	3	2	6	3	0	0	0
OG0000789	1	1	1	11	1	1	1	1	1	3	1	2
OG0000790	0	1	0	0	2	0	1	0	0	14	7	0
OG0000791	0	0	0	1	0	0	0	0	0	13	11	0
OG0000792	0	0	0	0	0	0	0	0	0	24	1	0
OG0000793	0	2	2	1	2	1	4	4	4	1	1	3
OG0000794	0	1	1	1	1	1	1	8	5	4	1	1
OG0000795	0	1	3	2	3	2	3	1	0	4	5	1
OG0000796	0	0	0	0	0	0	0	0	0	2	23	0
OG0000797	0	0	0	12	0	0	0	0	0	6	5	2
OG0000798	0	5	5	0	1	1	1	7	1	0	0	4
OG0000799	0	0	4	0	3	3	5	5	3	0	0	2
OG0000800	0	0	4	3	3	1	0	5	6	0	0	3
OG0000801	0	1	1	0	2	1	0	13	6	0	0	1
OG0000802	0	0	1	0	2	0	22	0	0	0	0	0
OG0000803	1	9	1	0	3	7	0	0	3	0	0	0
OG0000804	24	0	0	0	0	0	0	0	0	0	0	0
OG0000805	3	3	2	3	3	2	2	5	0	0	1	0
OG0000806	3	0	5	0	4	0	0	3	4	4	0	1
OG0000807	7	2	4	0	6	0	2	1	1	0	0	1
OG0000808	2	2	1	2	2	2	4	1	3	3	1	1
OG0000809	1	4	3	1	2	1	3	1	0	3	2	3
OG0000810	1	1	2	1	5	3	0	3	3	2	1	2
OG0000811	4	1	1	7	1	1	2	1	1	5	0	0
OG0000812	2	2	3	2	4	1	1	4	1	0	0	4
OG0000813	1	1	1	5	1	1	1	1	1	6	4	1
OG0000814	4	2	4	1	3	2	0	2	2	1	0	3
OG0000815	4	3	3	0	2	2	2	2	2	1	1	2
OG0000816	2	2	2	2	2	2	2	2	2	2	2	2
OG0000817	2	2	2	2	2	2	2	2	2	2	2	2
OG0000818	2	3	2	1	3	1	3	3	1	1	1	3
OG0000819	2	2	2	2	2	2	2	2	2	2	2	2
OG0000820	3	9	3	0	1	5	1	2	0	0	0	0
OG0000821	2	1	2	3	3	1	2	1	3	3	1	2
OG0000822	1	1	1	1	1	1	9	2	4	1	1	1
OG0000823	1	3	2	2	3	3	1	3	1	2	1	2
OG0000824	1	2	4	1	3	5	2	1	1	1	2	1
OG0000825	1	2	1	1	1	2	1	1	1	7	4	2
OG0000826	1	2	7	0	7	1	0	3	2	0	0	1
OG0000827	1	4	4	1	2	2	0	3	5	0	0	2
OG0000828	2	3	6	0	0	2	0	7	0	0	0	4
OG0000829	5	0	2	0	4	1	4	3	2	0	0	3
OG0000830	2	4	0	0	0	4	5	4	1	0	1	3
OG0000831	3	3	3	0	1	3	0	4	2	0	0	5
OG0000832	1	2	0	3	0	3	0	0	0	8	7	0
OG0000833	1	2	2	0	3	3	4	3	4	0	0	2
OG0000834	2	1	2	0	2	1	6	3	2	0	0	5
OG0000835	1	5	1	0	4	6	0	3	3	0	0	1
OG0000836	1	0	0	3	2	0	0	0	1	13	4	0
OG0000837	2	2	2	2	2	2	2	2	2	2	2	2
OG0000838	1	6	4	0	2	7	0	1	0	0	0	3
OG0000839	0	0	0	0	0	0	0	0	0	22	2	0
OG0000840	0	0	0	12	0	0	2	2	0	5	2	1
OG0000841	0	1	6	1	4	1	0	3	5	2	0	1
OG0000842	0	2	1	2	1	1	0	1	1	8	7	0
OG0000843	0	0	0	3	0	0	0	0	0	11	10	0
OG0000844	0	0	0	0	0	0	0	0	0	0	24	0
OG0000845	0	0	0	0	0	0	0	2	0	0	0	22
OG0000846	0	3	3	0	7	2	0	4	2	0	0	3
OG0000847	0	3	1	0	4	5	0	2	8	0	0	1
OG0000848	0	5	5	0	5	3	0	1	3	0	0	2
OG0000849	0	3	3	0	1	2	4	2	1	0	0	8
OG0000850	0	1	4	0	6	6	0	3	3	0	0	1
OG0000851	0	0	0	0	0	0	0	0	0	0	0	24
OG0000852	0	1	2	0	5	3	1	1	7	0	0	4
OG0000853	0	0	8	0	1	0	0	8	1	0	0	6
OG0000854	0	8	0	0	0	6	10	0	0	0	0	0
OG0000855	0	0	24	0	0	0	0	0	0	0	0	0
OG0000856	0	0	0	0	0	24	0	0	0	0	0	0
OG0000857	0	0	0	0	0	0	24	0	0	0	0	0
OG0000858	11	3	1	0	1	2	1	1	1	0	0	2
OG0000859	3	0	3	1	0	1	5	2	1	2	4	1
OG0000860	1	3	3	0	0	2	1	2	6	0	0	5
OG0000861	3	1	2	0	2	0	2	2	2	0	1	8
OG0000862	3	2	2	1	2	3	3	1	1	2	1	2
OG0000863	12	1	1	1	1	1	1	1	1	1	1	1
OG0000864	3	1	3	0	3	2	3	2	2	0	2	2
OG0000865	1	1	1	4	1	1	1	1	1	5	5	1
OG0000866	2	2	2	2	2	2	2	1	1	2	3	2
OG0000867	2	2	2	2	2	2	1	2	2	1	3	2
OG0000868	3	2	6	0	1	1	1	4	3	2	0	0
OG0000869	2	2	0	0	1	1	3	1	0	5	6	2
OG0000870	5	1	2	3	2	2	0	2	1	0	1	4
OG0000871	1	4	3	0	1	1	2	2	8	0	0	1
OG0000872	1	2	3	1	2	5	1	1	4	0	2	1
OG0000873	2	3	2	4	1	4	1	3	2	0	0	1
OG0000874	2	2	5	1	0	2	1	4	4	0	0	2
OG0000875	3	0	0	2	1	2	2	7	1	2	2	1
OG0000876	1	1	3	0	0	0	6	3	0	4	5	0
OG0000877	2	3	2	1	2	2	2	2	2	2	1	2
OG0000878	1	1	5	1	1	1	0	5	4	0	0	4
OG0000879	1	3	15	0	0	0	1	2	0	1	0	0
OG0000880	2	3	2	2	2	2	2	2	2	1	1	2
OG0000881	1	4	4	0	1	4	0	4	3	0	0	2
OG0000882	1	3	3	1	3	3	2	2	2	0	2	1
OG0000883	1	3	4	0	1	0	0	8	5	0	0	1
OG0000884	12	0	0	0	6	0	2	0	3	0	0	0
OG0000885	2	2	2	2	2	2	2	2	2	1	2	2
OG0000886	5	2	2	0	2	2	4	1	2	0	0	3
OG0000887	3	2	1	4	2	2	1	1	1	2	2	2
OG0000888	1	4	5	0	2	3	0	3	3	0	0	2
OG0000889	1	1	1	4	2	1	1	1	1	4	5	1
OG0000890	2	1	3	2	2	2	3	2	0	1	1	4
OG0000891	2	2	2	2	2	2	2	2	2	2	2	1
OG0000892	2	3	4	0	4	1	2	4	1	0	0	2
OG0000893	2	2	2	3	1	2	2	2	1	3	2	1
OG0000894	1	3	5	3	0	2	0	5	0	2	2	0
OG0000895	1	0	3	0	0	0	0	4	0	8	7	0
OG0000896	10	1	4	0	1	2	1	0	0	0	0	4
OG0000897	2	1	3	1	1	2	2	2	4	1	1	3
OG0000898	2	2	2	1	2	2	2	2	2	2	2	2
OG0000899	1	2	1	0	4	4	2	2	6	0	0	1
OG0000900	3	1	3	0	3	1	4	4	2	0	0	2
OG0000901	0	2	2	2	3	0	2	1	2	2	4	3
OG0000902	0	1	4	3	2	4	0	2	2	3	2	0
OG0000903	0	0	0	2	0	0	0	0	0	15	6	0
OG0000904	0	3	3	3	2	3	2	2	2	1	0	2
OG0000905	0	3	3	0	2	3	0	5	2	0	2	3
OG0000906	0	3	7	0	3	0	2	6	1	0	0	1
OG0000907	0	2	2	0	2	3	1	5	4	0	0	4
OG0000908	0	6	3	0	0	2	0	9	1	0	0	2
OG0000909	0	0	6	0	7	1	0	5	3	0	0	1
OG0000910	0	4	9	0	0	1	6	2	1	0	0	0
OG0000911	0	2	8	0	6	3	0	3	1	0	0	0
OG0000912	0	0	14	0	0	0	0	9	0	0	0	0
OG0000913	0	0	1	0	8	1	0	4	9	0	0	0
OG0000914	0	0	0	23	0	0	0	0	0	0	0	0
OG0000915	6	2	1	0	3	1	3	0	1	2	1	2
OG0000916	4	3	2	0	2	1	3	2	2	2	1	0
OG0000917	3	3	1	0	2	3	4	2	1	0	0	3
OG0000918	4	1	3	3	0	1	3	2	1	0	0	4
OG0000919	3	3	2	0	0	3	4	1	4	0	0	2
OG0000920	2	1	1	3	0	1	1	1	1	4	6	1
OG0000921	8	0	2	0	3	2	3	1	1	1	0	1
OG0000922	1	1	3	1	2	1	1	3	4	1	1	3
OG0000923	3	1	3	4	2	1	2	3	0	0	0	3
OG0000924	2	1	2	2	1	3	2	2	1	1	4	1
OG0000925	1	2	0	2	0	3	2	1	1	3	6	1
OG0000926	1	1	2	0	0	4	3	2	3	3	2	1
OG0000927	2	1	1	1	2	2	2	2	2	3	3	1
OG0000928	4	3	2	0	1	1	1	3	2	2	0	3
OG0000929	2	7	2	0	2	4	3	0	1	0	0	1
OG0000930	2	1	2	0	4	1	0	3	4	2	2	1
OG0000931	1	3	3	0	1	1	2	2	3	2	0	4
OG0000932	3	1	0	0	1	2	9	5	1	0	0	0
OG0000933	2	1	3	1	2	2	0	1	4	1	1	4
OG0000934	1	1	2	0	1	3	1	1	3	4	4	1
OG0000935	1	3	2	2	4	2	1	1	4	1	0	1
OG0000936	2	1	3	0	2	4	1	1	0	3	3	2
OG0000937	2	2	1	2	2	2	1	2	2	2	2	2
OG0000938	1	1	2	1	1	5	3	2	0	1	1	4
OG0000939	1	2	1	1	1	3	4	1	1	1	1	5
OG0000940	2	3	2	0	2	2	5	1	3	0	0	2
OG0000941	5	2	4	2	2	1	1	2	1	0	0	2
OG0000942	3	3	1	0	0	3	5	1	3	0	0	3
OG0000943	1	2	3	1	3	2	2	1	2	1	2	2
OG0000944	1	2	2	2	2	2	1	2	2	2	2	2
OG0000945	1	0	5	0	5	0	0	6	4	0	0	1
OG0000946	2	2	2	0	3	1	3	5	4	0	0	0
OG0000947	2	1	1	2	2	1	1	2	2	2	4	2
OG0000948	1	1	2	0	3	1	4	3	6	0	0	1
OG0000949	1	2	2	2	2	2	2	1	2	2	2	2
OG0000950	1	1	4	0	5	1	0	6	4	0	0	0
OG0000951	2	4	4	0	1	4	0	1	2	0	0	4
OG0000952	1	1	1	7	1	1	1	1	1	3	3	1
OG0000953	3	1	2	0	4	1	0	4	4	0	0	3
OG0000954	1	2	2	2	1	1	2	2	2	2	3	2
OG0000955	3	2	2	1	1	2	1	2	1	3	2	2
OG0000956	1	1	2	2	2	1	2	1	2	2	3	3
OG0000957	0	0	0	0	3	0	0	0	0	1	1	17
OG0000958	0	3	2	0	4	4	0	3	3	1	1	1
OG0000959	0	1	3	0	2	3	1	4	2	1	0	5
OG0000960	0	1	6	1	2	2	0	1	1	5	0	3
OG0000961	0	6	0	0	1	0	9	0	4	1	1	0
OG0000962	0	3	2	1	2	1	1	3	6	2	1	0
OG0000963	0	0	0	0	0	0	0	0	0	1	21	0
OG0000964	0	1	2	0	2	2	3	1	1	3	4	3
OG0000965	0	0	2	0	2	1	0	1	4	2	6	4
OG0000966	0	0	9	0	0	0	1	5	0	5	2	0
OG0000967	0	3	1	0	1	1	0	1	1	10	1	3
OG0000968	0	0	7	0	0	3	0	4	0	4	3	1
OG0000969	0	0	0	17	0	0	0	0	0	3	2	0
OG0000970	0	1	2	1	3	2	1	5	2	1	1	3
OG0000971	0	2	2	0	5	1	3	3	3	0	0	3
OG0000972	0	1	0	0	1	1	0	0	18	0	0	1
OG0000973	0	1	3	0	0	0	0	17	0	0	0	1
OG0000974	0	2	5	0	2	2	0	4	0	0	0	7
OG0000975	0	2	3	0	2	3	1	3	4	0	0	4
OG0000976	0	0	7	0	4	0	0	5	1	0	0	5
OG0000977	0	0	7	0	0	0	3	5	0	0	0	7
OG0000978	0	5	2	0	0	6	3	2	2	0	0	2
OG0000979	0	0	4	0	6	1	3	2	5	0	0	1
OG0000980	0	4	4	6	1	2	1	3	1	0	0	0
OG0000981	0	20	1	0	0	1	0	0	0	0	0	0
OG0000982	0	6	2	0	1	5	4	1	3	0	0	0
OG0000983	2	2	3	0	1	3	3	4	0	0	0	3
OG0000984	7	2	2	0	2	3	1	2	2	0	0	0
OG0000985	2	1	2	3	4	1	1	2	2	1	0	2
OG0000986	2	2	1	2	1	1	2	1	1	2	4	2
OG0000987	3	2	4	0	2	3	1	3	0	0	0	3
OG0000988	1	1	2	2	1	1	4	0	3	1	1	4
OG0000989	2	1	4	3	2	1	1	3	2	0	1	1
OG0000990	2	2	2	1	2	2	2	2	2	1	1	2
OG0000991	1	0	2	0	4	0	3	0	5	2	3	1
OG0000992	1	0	9	0	1	0	1	5	1	1	1	1
OG0000993	2	2	1	2	1	2	1	3	1	1	3	2
OG0000994	1	3	6	0	2	2	0	3	0	1	2	1
OG0000995	1	0	2	0	0	3	2	3	2	0	0	8
OG0000996	1	0	0	2	2	1	0	1	0	10	3	1
OG0000997	1	1	1	3	1	1	0	2	2	5	3	1
OG0000998	1	2	3	0	6	0	3	4	2	0	0	0
OG0000999	1	0	1	2	1	0	1	1	1	7	5	1
OG0001000	2	2	2	0	2	2	2	3	2	1	1	2
OG0001001	3	1	2	2	2	3	1	2	1	1	1	2
OG0001002	3	1	3	0	1	0	0	6	3	0	0	4
OG0001003	1	2	0	0	3	1	9	2	3	0	0	0
OG0001004	8	0	0	0	1	1	5	2	1	0	0	3
OG0001005	4	1	1	0	1	2	2	1	4	1	1	3
OG0001006	2	1	1	3	1	2	2	2	2	1	3	1
OG0001007	2	2	1	2	2	2	1	2	1	2	2	2
OG0001008	2	1	3	2	1	2	2	2	2	1	1	2
OG0001009	3	0	3	0	0	0	1	9	0	0	0	5
OG0001010	3	0	3	0	2	0	3	3	3	1	1	2
OG0001011	2	2	2	2	2	2	1	2	1	2	2	1
OG0001012	1	2	3	0	4	2	1	3	2	0	0	3
OG0001013	4	1	0	0	2	1	4	1	3	0	0	5
OG0001014	2	2	0	0	2	2	1	2	1	5	4	0
OG0001015	2	1	2	2	1	1	2	2	2	2	2	2
OG0001016	3	1	4	0	4	1	1	5	2	0	0	0
OG0001017	1	2	1	1	1	3	1	1	0	4	5	1
OG0001018	1	7	1	0	3	4	3	1	1	0	0	0
OG0001019	2	2	4	1	2	1	2	2	2	1	1	1
OG0001020	2	2	2	1	2	2	2	2	2	1	1	2
OG0001021	1	6	1	0	1	4	0	0	2	0	0	6
OG0001022	1	2	2	1	2	2	3	2	2	1	1	2
OG0001023	1	1	0	0	0	1	0	0	1	9	7	1
OG0001024	2	2	8	0	1	3	4	1	0	0	0	0
OG0001025	0	5	0	1	1	2	4	0	3	1	3	1
OG0001026	0	0	0	0	0	0	0	0	0	5	16	0
OG0001027	0	1	4	2	2	2	0	7	0	1	0	2
OG0001028	0	1	0	0	2	8	0	1	8	1	0	0
OG0001029	0	0	4	8	1	2	1	0	1	1	3	0
OG0001030	0	1	1	0	2	0	2	2	2	0	2	9
OG0001031	0	4	5	1	0	7	1	2	0	0	0	1
OG0001032	0	4	2	0	3	5	0	3	1	0	0	3
OG0001033	0	3	2	0	3	3	3	1	3	0	0	3
OG0001034	0	2	2	0	5	2	0	3	3	0	0	4
OG0001035	0	1	12	0	2	1	0	2	3	0	0	0
OG0001036	0	6	1	0	4	3	0	5	2	0	0	0
OG0001037	0	0	0	21	0	0	0	0	0	0	0	0
OG0001038	0	0	0	21	0	0	0	0	0	0	0	0
OG0001039	20	0	0	0	0	0	0	0	0	0	0	0
OG0001040	4	3	1	0	1	3	2	3	1	0	1	1
OG0001041	4	2	2	2	2	1	1	1	1	2	0	2
OG0001042	2	1	2	1	2	3	1	2	1	1	1	3
OG0001043	2	2	3	2	3	1	1	1	1	2	1	1
OG0001044	4	3	0	1	1	2	1	1	1	3	2	1
OG0001045	2	1	1	1	2	1	2	2	2	2	2	2
OG0001046	1	2	1	1	2	2	2	2	2	1	3	1
OG0001047	1	1	1	4	1	1	1	1	1	5	2	1
OG0001048	3	3	4	0	1	2	2	2	1	0	0	2
OG0001049	1	2	2	0	2	2	0	4	2	0	3	2
OG0001050	3	2	1	2	1	2	1	1	1	2	2	2
OG0001051	1	2	1	2	2	2	2	2	2	2	1	1
OG0001052	3	1	0	2	2	1	6	1	1	0	0	3
OG0001053	2	2	2	2	0	2	2	0	0	1	6	1
OG0001054	1	1	2	0	4	1	3	5	2	0	1	0
OG0001055	1	2	2	0	1	3	3	2	1	1	3	1
OG0001056	2	1	2	2	1	0	2	1	0	3	5	1
OG0001057	1	2	4	1	1	2	0	4	2	1	2	0
OG0001058	2	1	2	3	1	1	1	1	1	3	2	2
OG0001059	2	1	2	2	2	1	1	3	1	1	1	3
OG0001060	1	2	2	1	2	2	2	2	2	1	1	2
OG0001061	1	6	1	0	2	2	0	1	4	0	0	3
OG0001062	1	0	3	6	0	0	3	3	2	0	0	2
OG0001063	1	3	2	0	4	1	2	2	1	0	0	4
OG0001064	2	1	1	0	0	3	1	5	2	3	1	1
OG0001065	1	3	3	1	1	1	2	1	2	1	2	2
OG0001066	1	3	2	1	2	3	2	1	2	1	1	1
OG0001067	2	2	2	2	2	2	1	1	2	1	1	2
OG0001068	2	3	2	1	3	2	2	2	1	0	0	2
OG0001069	1	2	1	2	2	1	2	2	1	2	2	2
OG0001070	1	1	3	2	1	2	1	1	2	3	2	1
OG0001071	1	1	3	0	0	1	1	3	3	0	0	7
OG0001072	1	1	3	1	2	1	1	3	1	3	1	2
OG0001073	2	2	2	2	2	1	2	2	1	1	2	1
OG0001074	2	1	2	2	2	1	2	1	2	2	2	1
OG0001075	3	3	2	0	0	3	4	0	2	0	0	3
OG0001076	2	2	1	1	3	2	2	2	2	0	2	1
OG0001077	2	1	1	1	2	2	2	4	2	1	1	1
OG0001078	2	2	1	2	2	1	2	2	2	2	2	0
OG0001079	2	2	2	1	2	1	2	2	1	1	1	3
OG0001080	4	1	0	0	3	2	2	2	3	0	0	3
OG0001081	1	0	1	0	6	2	0	2	3	0	0	5
OG0001082	1	0	9	0	0	2	0	0	0	0	0	8
OG0001083	4	3	3	0	1	2	3	1	2	0	0	1
OG0001084	1	2	2	2	2	2	1	1	1	2	2	2
OG0001085	2	1	1	0	2	6	4	1	1	0	0	2
OG0001086	1	2	2	3	1	1	1	1	1	3	3	1
OG0001087	2	1	2	0	2	2	5	1	1	0	0	4
OG0001088	1	2	2	0	4	7	1	1	2	0	0	0
OG0001089	2	1	6	0	3	1	0	5	2	0	0	0
OG0001090	1	2	3	1	3	1	0	3	1	1	1	3
OG0001091	1	3	2	0	2	2	0	1	5	0	0	4
OG0001092	2	3	1	0	2	3	0	4	3	0	0	2
OG0001093	1	1	3	0	3	5	0	1	2	0	1	3
OG0001094	1	1	1	0	3	1	1	1	0	8	1	2
OG0001095	0	4	1	1	2	2	2	2	1	1	2	2
OG0001096	0	1	3	1	1	2	2	2	2	2	1	3
OG0001097	0	2	0	11	0	0	0	1	0	1	2	3
OG0001098	0	0	1	2	1	0	0	1	1	6	7	1
OG0001099	0	0	0	0	0	0	0	0	0	1	19	0
OG0001100	0	1	1	5	4	1	1	4	2	1	0	0
OG0001101	0	0	1	2	2	3	2	2	2	2	2	2
OG0001102	0	0	0	2	0	0	0	0	0	11	7	0
OG0001103	0	0	0	3	0	0	0	0	0	10	7	0
OG0001104	0	1	4	0	3	4	2	1	1	1	1	2
OG0001105	0	0	0	0	0	0	0	0	0	3	17	0
OG0001106	0	0	0	3	0	0	0	0	0	6	11	0
OG0001107	0	1	3	2	1	1	1	1	1	2	6	1
OG0001108	0	0	0	0	0	0	0	0	0	20	0	0
OG0001109	0	0	0	0	0	0	0	0	0	2	18	0
OG0001110	0	0	2	1	1	1	0	1	1	0	0	13
OG0001111	0	2	2	2	0	0	4	2	1	0	0	7
OG0001112	0	4	2	0	4	3	0	1	3	0	0	3
OG0001113	0	2	4	0	1	2	3	1	4	0	0	3
OG0001114	0	19	0	0	1	0	0	0	0	0	0	0
OG0001115	0	0	0	20	0	0	0	0	0	0	0	0
OG0001116	3	3	0	0	7	1	1	2	1	0	0	1
OG0001117	3	3	1	0	4	2	2	0	3	0	0	1
OG0001118	2	1	1	2	1	1	3	2	1	2	2	1
OG0001119	2	2	2	1	1	2	1	2	2	1	1	2
OG0001120	1	1	3	1	1	1	2	2	2	2	2	1
OG0001121	3	2	2	0	1	1	2	2	2	2	1	1
OG0001122	1	0	0	0	2	0	0	0	4	1	4	7
OG0001123	2	0	2	2	3	0	0	3	4	2	1	0
OG0001124	4	1	1	1	0	0	1	1	1	5	4	0
OG0001125	2	1	2	1	2	2	2	1	2	1	2	1
OG0001126	1	2	3	1	2	2	1	2	1	1	1	2
OG0001127	2	1	2	1	1	2	1	2	2	1	2	2
OG0001128	2	2	3	0	2	2	2	2	2	0	0	2
OG0001129	2	1	2	1	2	2	1	1	1	1	4	1
OG0001130	2	1	2	1	2	2	1	1	2	2	2	1
OG0001131	3	2	4	0	1	1	2	3	0	0	0	3
OG0001132	3	1	0	2	1	4	2	3	1	1	1	0
OG0001133	1	2	1	1	2	2	1	2	2	1	1	3
OG0001134	2	2	1	1	2	2	1	2	1	1	1	3
OG0001135	2	1	1	1	1	2	2	2	2	1	1	3
OG0001136	4	1	1	3	2	1	1	0	1	2	1	2
OG0001137	2	1	1	0	1	2	1	2	1	3	4	1
OG0001138	1	2	2	2	3	2	2	1	1	1	2	0
OG0001139	2	2	1	2	2	2	1	1	2	1	2	1
OG0001140	1	0	0	11	1	1	0	1	0	1	3	0
OG0001141	1	4	1	0	4	3	1	3	2	0	0	0
OG0001142	1	0	1	1	3	3	4	2	2	0	0	2
OG0001143	1	0	2	1	0	0	3	3	2	0	0	7
OG0001144	1	1	2	2	2	1	2	2	1	2	2	1
OG0001145	2	2	2	2	2	1	1	1	1	2	1	2
OG0001146	3	1	2	1	2	2	3	2	2	0	0	1
OG0001147	2	2	1	2	1	1	1	2	1	2	2	2
OG0001148	4	0	2	0	3	1	1	3	4	0	0	1
OG0001149	2	1	2	2	2	1	2	2	3	1	0	1
OG0001150	1	1	1	2	1	2	1	2	2	2	2	2
OG0001151	2	2	2	2	2	3	1	1	1	1	1	1
OG0001152	2	1	2	2	2	1	1	2	1	2	2	1
OG0001153	2	1	2	1	1	2	0	2	3	1	1	3
OG0001154	2	2	1	2	1	2	1	2	1	2	2	1
OG0001155	3	2	4	0	2	0	2	3	3	0	0	0
OG0001156	2	2	1	1	2	2	1	1	2	1	2	2
OG0001157	1	1	1	2	2	1	2	2	1	2	2	2
OG0001158	1	1	3	2	1	2	2	2	2	1	1	1
OG0001159	3	3	0	0	4	3	1	0	4	0	0	1
OG0001160	3	2	2	0	1	4	0	3	2	0	0	2
OG0001161	1	2	2	1	2	2	1	2	2	1	1	2
OG0001162	1	2	2	1	2	2	2	2	2	0	1	2
OG0001163	6	1	1	0	4	6	0	1	0	0	0	0
OG0001164	3	1	1	2	1	1	2	2	1	2	2	1
OG0001165	1	2	2	2	1	1	2	1	1	2	2	2
OG0001166	6	0	6	0	1	0	1	0	4	0	0	1
OG0001167	2	0	2	2	2	2	2	2	0	1	2	2
OG0001168	2	0	2	0	0	1	0	5	0	3	2	4
OG0001169	2	1	1	2	1	2	2	1	2	1	2	2
OG0001170	3	2	2	1	0	2	2	1	2	1	1	2
OG0001171	2	2	1	2	1	2	1	1	2	1	2	2
OG0001172	1	1	1	2	1	1	2	1	1	1	6	1
OG0001173	2	3	2	0	2	2	2	2	2	0	0	2
OG0001174	1	2	1	2	2	2	2	1	2	1	1	2
OG0001175	2	2	1	1	1	2	2	2	1	1	2	2
OG0001176	1	2	1	0	4	2	1	2	2	0	0	4
OG0001177	1	1	1	1	1	1	1	7	1	1	2	1
OG0001178	1	0	2	0	5	3	1	2	3	0	1	1
OG0001179	1	1	0	3	1	1	1	1	1	4	4	1
OG0001180	1	3	3	0	0	2	2	2	3	0	0	3
OG0001181	0	0	0	0	0	0	0	0	0	14	5	0
OG0001182	0	0	0	2	0	0	0	0	0	10	7	0
OG0001183	0	0	0	0	0	0	1	0	0	13	5	0
OG0001184	0	0	0	0	0	0	0	0	0	18	1	0
OG0001185	0	2	2	1	1	1	1	3	3	4	1	0
OG0001186	0	10	0	1	1	2	1	0	1	1	1	1
OG0001187	0	1	1	2	1	1	1	1	1	8	1	1
OG0001188	0	0	0	4	0	0	1	0	0	8	6	0
OG0001189	0	2	1	1	3	7	1	2	1	1	0	0
OG0001190	0	0	0	0	0	0	0	0	0	6	13	0
OG0001191	0	0	0	0	0	0	0	0	0	7	12	0
OG0001192	0	0	0	0	0	0	0	0	0	0	19	0
OG0001193	0	1	2	0	1	9	1	0	2	0	0	3
OG0001194	0	3	1	0	6	1	0	3	2	0	0	3
OG0001195	0	0	0	3	4	1	4	0	4	0	0	3
OG0001196	0	2	6	0	1	1	0	3	2	0	0	4
OG0001197	0	3	0	0	5	5	0	4	1	0	0	1
OG0001198	0	0	4	0	3	0	0	2	6	0	0	4
OG0001199	0	3	3	0	0	6	0	3	0	0	0	4
OG0001200	0	0	2	1	4	3	2	4	2	0	0	1
OG0001201	0	0	6	0	6	0	0	6	0	0	0	1
OG0001202	0	3	1	0	3	4	4	1	2	0	0	1
OG0001203	0	2	1	8	1	0	0	4	0	0	0	3
OG0001204	0	3	2	0	3	1	1	3	3	0	0	3
OG0001205	0	3	3	0	3	3	0	3	2	0	0	2
OG0001206	0	0	4	0	3	1	4	1	3	0	0	3
OG0001207	0	0	7	0	1	0	0	4	4	0	0	3
OG0001208	0	3	0	0	1	6	3	0	1	0	0	5
OG0001209	0	1	2	0	1	1	1	1	11	0	0	1
OG0001210	0	0	14	0	1	3	0	1	0	0	0	0
OG0001211	0	0	0	19	0	0	0	0	0	0	0	0
OG0001212	0	0	0	19	0	0	0	0	0	0	0	0
OG0001213	11	4	0	0	0	0	0	1	0	1	0	1
OG0001214	2	1	1	2	1	1	1	1	3	2	2	1
OG0001215	2	2	1	1	1	2	2	1	1	1	2	2
OG0001216	6	1	0	0	2	0	0	4	1	0	0	4
OG0001217	2	2	2	0	3	1	1	2	4	0	0	1
OG0001218	1	1	2	1	2	1	2	1	2	1	2	2
OG0001219	3	2	2	2	1	3	0	2	0	0	0	3
OG0001220	1	5	0	0	0	6	0	0	0	1	1	4
OG0001221	2	0	1	2	2	1	2	2	1	1	1	3
OG0001222	1	0	2	1	0	0	1	2	2	2	2	5
OG0001223	3	3	2	0	1	3	3	2	1	0	0	0
OG0001224	2	2	1	2	1	1	1	2	1	1	2	2
OG0001225	1	2	1	3	1	1	1	1	1	2	3	1
OG0001226	2	2	1	1	2	2	1	2	2	1	1	1
OG0001227	2	2	2	2	2	2	0	2	2	0	0	2
OG0001228	2	2	2	1	1	0	5	1	1	1	0	2
OG0001229	1	1	2	1	1	2	4	2	0	1	1	2
OG0001230	4	2	1	0	5	0	1	0	2	1	0	2
OG0001231	1	1	1	1	2	1	2	1	2	2	2	2
OG0001232	3	1	2	0	1	2	2	2	1	1	1	2
OG0001233	3	3	5	0	2	1	1	1	0	1	1	0
OG0001234	1	2	2	1	1	1	4	1	1	1	1	2
OG0001235	1	5	1	0	2	6	0	1	1	1	0	0
OG0001236	3	0	1	1	1	1	2	1	2	3	2	1
OG0001237	2	1	2	2	2	1	1	1	1	2	2	1
OG0001238	2	1	2	3	1	1	1	1	1	2	2	1
OG0001239	2	0	3	0	1	0	4	1	2	3	1	1
OG0001240	3	1	2	1	1	3	1	1	1	1	1	2
OG0001241	3	2	2	2	2	1	2	2	1	0	0	1
OG0001242	1	1	1	1	2	1	2	2	2	1	2	2
OG0001243	1	0	6	0	0	1	1	9	0	0	0	0
OG0001244	1	1	1	1	2	3	2	1	3	1	1	1
OG0001245	2	3	1	1	0	2	1	2	2	3	1	0
OG0001246	1	1	1	2	1	3	2	1	1	2	2	1
OG0001247	1	1	6	1	1	1	1	1	1	1	2	1
OG0001248	1	1	1	0	4	2	3	2	3	0	0	1
OG0001249	1	2	1	1	1	6	1	1	1	1	1	1
OG0001250	1	0	1	7	1	2	1	1	1	1	1	1
OG0001251	1	5	0	0	0	7	1	1	1	0	1	1
OG0001252	1	1	1	1	1	1	1	7	1	1	1	1
OG0001253	5	4	4	0	2	2	1	0	0	0	0	0
OG0001254	3	3	1	0	3	1	0	1	5	0	0	1
OG0001255	2	1	2	2	2	1	1	1	1	2	2	1
OG0001256	1	1	2	1	2	2	1	3	1	1	2	1
OG0001257	2	1	1	2	1	1	2	1	2	1	2	2
OG0001258	1	2	2	1	2	1	2	1	1	2	2	1
OG0001259	2	2	2	1	2	1	2	2	1	1	1	1
OG0001260	1	2	1	2	1	2	2	2	1	1	2	1
OG0001261	2	2	1	0	1	3	0	3	2	0	0	4
OG0001262	1	1	2	2	2	1	1	2	2	2	1	1
OG0001263	1	2	1	2	2	2	1	2	2	1	1	1
OG0001264	2	0	0	0	2	1	6	1	3	0	0	3
OG0001265	2	1	1	2	1	1	2	1	1	2	2	2
OG0001266	2	1	2	2	2	1	2	0	2	1	2	1
OG0001267	2	1	2	1	2	1	1	1	2	2	2	1
OG0001268	1	2	2	1	3	1	2	0	2	1	3	0
OG0001269	1	1	1	1	1	1	1	7	1	1	1	1
OG0001270	1	2	1	1	1	2	1	2	1	2	2	2
OG0001271	1	1	1	2	1	2	2	1	1	2	2	2
OG0001272	1	1	1	1	2	1	2	1	1	1	5	1
OG0001273	1	3	1	0	2	1	3	2	3	0	0	2
OG0001274	1	2	1	1	2	1	2	3	2	2	0	1
OG0001275	2	1	1	0	4	0	0	2	3	1	0	4
OG0001276	1	1	1	2	1	1	1	1	1	5	2	1
OG0001277	3	2	0	0	3	2	3	2	1	0	1	1
OG0001278	1	0	1	1	3	1	3	2	1	1	1	3
OG0001279	2	2	2	2	1	2	2	1	1	1	1	1
OG0001280	1	2	1	1	2	1	0	2	2	2	2	2
OG0001281	2	2	2	1	0	1	2	2	1	1	2	2
OG0001282	2	1	3	1	0	0	4	0	3	0	3	1
OG0001283	2	1	1	1	2	2	1	2	1	2	2	1
OG0001284	1	2	2	1	2	1	2	2	1	1	1	2
OG0001285	1	2	3	0	2	2	1	3	2	0	0	2
OG0001286	1	1	1	3	2	1	1	1	2	2	2	1
OG0001287	1	1	1	2	1	1	2	2	1	2	2	2
OG0001288	1	0	0	0	0	15	0	0	0	1	0	1
OG0001289	1	0	5	0	0	2	1	7	0	0	0	2
OG0001290	1	2	2	0	2	1	1	3	3	0	1	2
OG0001291	1	1	5	0	1	1	0	2	1	0	0	6
OG0001292	0	0	0	0	0	0	0	2	0	9	7	0
OG0001293	0	0	0	0	0	0	0	0	0	17	1	0
OG0001294	0	0	0	0	0	0	0	0	0	18	0	0
OG0001295	0	2	1	4	2	2	1	0	2	2	1	1
OG0001296	0	4	5	2	1	1	1	1	2	1	0	0
OG0001297	0	1	1	2	3	0	3	4	1	2	1	0
OG0001298	0	0	1	0	0	0	3	1	0	1	1	11
OG0001299	0	0	0	0	0	0	0	0	0	11	7	0
OG0001300	0	0	0	0	0	0	0	0	0	9	9	0
OG0001301	0	0	0	1	0	0	0	0	0	7	10	0
OG0001302	0	0	4	0	0	0	0	2	2	1	1	8
OG0001303	0	0	0	1	0	0	0	0	0	9	8	0
OG0001304	0	0	0	0	0	0	0	0	0	5	13	0
OG0001305	0	0	3	1	1	1	4	0	1	1	4	2
OG0001306	0	0	0	17	0	0	0	0	0	0	1	0
OG0001307	0	1	0	4	1	2	1	5	1	0	0	3
OG0001308	0	4	3	2	3	2	0	2	1	0	0	1
OG0001309	0	2	3	1	2	1	2	3	2	0	0	2
OG0001310	0	0	4	3	0	4	1	2	1	0	0	3
OG0001311	0	0	7	0	0	0	0	8	0	0	0	3
OG0001312	0	0	0	16	0	0	0	0	0	0	0	2
OG0001313	0	0	1	0	0	0	0	10	0	0	0	7
OG0001314	0	0	2	0	4	0	0	4	1	0	0	7
OG0001315	0	1	3	0	4	0	0	1	6	0	0	3
OG0001316	0	0	0	0	8	0	1	0	7	0	0	2
OG0001317	0	0	0	0	10	1	0	0	5	0	0	2
OG0001318	0	2	2	0	2	1	1	4	4	0	0	2
OG0001319	0	0	3	0	3	0	0	7	5	0	0	0
OG0001320	0	0	8	0	0	0	0	10	0	0	0	0
OG0001321	0	0	0	0	0	18	0	0	0	0	0	0
OG0001322	1	0	1	0	4	1	0	4	5	0	0	1
OG0001323	2	3	1	0	1	2	1	1	2	1	1	2
OG0001324	2	2	1	0	0	1	4	1	0	2	2	2
OG0001325	3	0	1	0	2	1	3	1	1	1	3	1
OG0001326	10	0	0	0	2	0	1	0	2	0	2	0
OG0001327	2	1	6	0	0	1	3	3	0	0	0	1
OG0001328	2	2	1	1	1	2	1	1	2	1	2	1
OG0001329	2	1	2	1	2	1	1	1	2	1	1	2
OG0001330	1	1	1	1	1	3	3	1	1	2	1	1
OG0001331	4	0	0	0	3	1	0	0	2	0	0	7
OG0001332	2	1	1	1	1	1	1	1	3	2	2	1
OG0001333	8	1	1	1	1	1	0	1	1	1	0	1
OG0001334	3	1	3	0	4	1	0	3	2	0	0	0
OG0001335	3	1	2	0	2	1	2	1	2	1	0	2
OG0001336	1	1	1	1	2	1	2	1	1	2	3	1
OG0001337	1	1	1	1	1	2	2	2	2	1	1	2
OG0001338	2	1	2	2	1	0	1	2	1	1	2	2
OG0001339	2	2	1	1	2	1	1	2	1	1	1	2
OG0001340	1	1	1	1	1	2	1	1	1	1	1	5
OG0001341	2	1	2	2	1	1	2	1	1	1	2	1
OG0001342	2	2	5	0	1	0	0	4	1	0	0	2
OG0001343	1	2	2	1	2	1	1	2	2	1	1	1
OG0001344	1	0	1	1	1	1	1	1	1	4	4	1
OG0001345	1	2	1	1	1	2	1	1	1	2	2	2
OG0001346	1	2	2	1	2	2	0	1	2	0	0	4
OG0001347	1	1	1	0	1	2	3	2	2	0	2	2
OG0001348	2	2	1	2	1	1	2	1	1	2	1	1
OG0001349	2	2	2	1	1	2	1	1	2	1	1	1
OG0001350	1	1	1	1	1	1	5	2	1	1	1	1
OG0001351	2	1	1	1	1	3	0	1	2	3	1	1
OG0001352	2	1	1	2	1	1	1	1	1	2	2	2
OG0001353	1	2	2	0	3	3	2	1	2	0	0	1
OG0001354	1	2	2	2	1	1	1	1	2	2	1	1
OG0001355	3	0	4	0	2	1	0	0	2	1	1	3
OG0001356	4	1	0	1	0	0	5	1	3	0	1	1
OG0001357	1	1	1	9	1	1	0	1	0	1	1	0
OG0001358	1	0	0	5	0	0	3	3	1	3	1	0
OG0001359	1	3	1	1	1	3	3	1	3	0	0	0
OG0001360	1	2	1	1	2	2	2	1	2	1	1	1
OG0001361	1	2	0	0	3	1	1	1	4	2	1	1
OG0001362	1	1	5	1	1	1	1	2	1	1	1	1
OG0001363	1	1	1	2	1	1	1	1	2	2	2	2
OG0001364	3	3	1	0	1	2	2	2	1	0	0	2
OG0001365	2	0	2	0	4	0	0	3	3	0	0	3
OG0001366	2	1	1	1	2	1	1	2	1	2	1	2
OG0001367	2	1	1	1	1	2	2	1	2	1	2	1
OG0001368	1	1	1	1	1	1	2	2	2	1	2	2
OG0001369	2	0	1	2	1	2	2	1	2	2	0	2
OG0001370	2	3	1	0	2	4	0	1	0	0	0	4
OG0001371	2	0	2	0	1	2	2	5	3	0	0	0
OG0001372	2	1	1	2	1	1	2	1	1	2	2	1
OG0001373	3	1	2	0	2	1	1	2	2	0	0	3
OG0001374	1	5	1	1	1	1	1	1	1	1	2	1
OG0001375	2	1	1	2	1	1	2	1	1	2	2	1
OG0001376	1	1	1	1	1	1	1	3	1	2	3	1
OG0001377	2	2	2	1	2	1	1	1	1	1	1	2
OG0001378	2	1	1	2	1	1	2	1	1	2	2	1
OG0001379	2	1	1	2	1	2	0	1	1	1	3	2
OG0001380	3	1	2	2	1	1	1	1	1	2	1	1
OG0001381	1	1	0	2	1	1	2	2	2	1	3	1
OG0001382	3	3	0	3	1	3	1	0	1	1	1	0
OG0001383	1	1	2	2	1	2	1	1	1	2	2	1
OG0001384	2	2	1	0	2	2	3	2	2	0	0	1
OG0001385	1	1	1	1	1	1	1	6	1	1	1	1
OG0001386	1	1	7	0	0	0	1	7	0	0	0	0
OG0001387	2	1	2	2	1	2	2	3	1	0	0	1
OG0001388	2	2	2	0	1	1	2	4	1	0	0	2
OG0001389	1	1	1	1	2	1	1	2	2	2	1	2
OG0001390	3	2	1	0	2	1	1	4	1	0	0	2
OG0001391	2	1	1	2	2	1	1	2	1	1	2	1
OG0001392	2	2	1	2	1	1	1	1	1	1	3	1
OG0001393	2	1	1	2	2	1	2	1	1	2	1	1
OG0001394	1	1	1	2	1	1	1	1	1	2	3	2
OG0001395	6	1	0	1	0	1	1	0	2	0	1	4
OG0001396	3	1	0	1	1	0	2	2	0	0	4	3
OG0001397	1	1	2	1	2	1	1	1	2	2	2	1
OG0001398	1	1	2	1	1	2	2	1	1	2	2	1
OG0001399	3	0	5	5	0	1	1	1	0	0	1	0
OG0001400	2	1	1	0	2	2	1	1	2	2	2	1
OG0001401	1	1	1	6	1	1	1	1	1	1	1	1
OG0001402	2	1	2	1	1	1	2	1	2	1	2	1
OG0001403	2	1	1	2	1	1	2	1	2	1	2	1
OG0001404	2	2	1	1	1	2	1	1	2	1	1	2
OG0001405	1	1	1	2	2	1	1	1	2	2	2	1
OG0001406	4	1	1	1	1	1	1	1	1	2	2	1
OG0001407	1	2	1	1	1	1	2	1	2	1	2	2
OG0001408	2	1	1	1	2	1	2	1	1	2	2	1
OG0001409	1	1	1	2	1	1	3	1	1	2	2	1
OG0001410	1	1	2	1	2	2	2	0	2	2	2	0
OG0001411	1	1	3	0	0	0	1	4	1	0	0	6
OG0001412	1	1	3	1	3	1	1	1	1	2	1	1
OG0001413	1	1	1	2	0	1	0	1	1	4	4	1
OG0001414	0	2	1	0	3	3	0	2	1	2	1	2
OG0001415	0	1	2	3	1	2	1	1	1	3	2	0
OG0001416	0	1	5	2	1	2	0	3	2	1	0	0
OG0001417	0	1	0	4	0	1	2	1	1	4	2	1
OG0001418	0	3	1	2	5	2	1	0	1	1	0	1
OG0001419	0	0	0	1	0	0	0	0	0	7	9	0
OG0001420	0	0	0	1	0	0	0	0	0	8	8	0
OG0001421	0	0	0	0	0	0	0	0	0	9	8	0
OG0001422	0	1	1	1	0	2	0	1	3	2	5	1
OG0001423	0	0	0	0	0	0	0	0	0	13	4	0
OG0001424	0	0	0	4	0	0	0	0	0	7	6	0
OG0001425	0	0	0	7	0	0	2	0	0	2	6	0
OG0001426	0	2	2	2	6	0	0	2	1	0	2	0
OG0001427	0	0	0	0	0	0	0	0	0	0	17	0
OG0001428	0	0	6	0	0	0	1	2	0	0	0	8
OG0001429	0	1	2	0	1	1	2	2	1	0	0	7
OG0001430	0	3	0	0	0	4	0	0	5	0	0	5
OG0001431	0	2	2	0	3	3	2	2	2	0	0	1
OG0001432	0	2	3	0	4	2	0	4	1	0	0	1
OG0001433	0	0	3	0	1	0	0	4	6	0	0	3
OG0001434	0	0	1	2	3	0	4	2	3	0	0	2
OG0001435	0	1	4	0	0	0	0	5	2	0	0	5
OG0001436	0	2	3	0	2	1	3	2	2	0	0	2
OG0001437	0	0	0	0	0	0	0	0	0	0	0	17
OG0001438	0	2	2	0	2	3	0	7	1	0	0	0
OG0001439	0	8	4	0	0	1	1	2	1	0	0	0
OG0001440	0	0	10	0	0	0	0	5	2	0	0	0
OG0001441	0	0	0	17	0	0	0	0	0	0	0	0
OG0001442	0	0	0	0	0	0	17	0	0	0	0	0
OG0001443	0	0	0	0	0	0	0	0	17	0	0	0
OG0001444	10	0	1	0	1	0	2	1	1	0	0	0
OG0001445	4	1	1	1	1	1	2	1	1	1	1	1
OG0001446	1	0	3	0	3	1	0	2	5	0	0	1
OG0001447	9	4	0	0	0	1	2	0	0	0	0	0
OG0001448	4	0	3	0	1	0	2	2	1	0	1	2
OG0001449	1	1	1	1	1	2	2	1	1	1	2	2
OG0001450	2	1	1	2	1	1	1	1	1	2	2	1
OG0001451	2	1	1	1	1	1	1	2	1	2	2	1
OG0001452	1	1	1	1	1	2	4	1	1	1	1	1
OG0001453	1	1	2	2	2	1	1	1	1	1	1	2
OG0001454	1	3	1	1	1	1	1	1	1	1	2	2
OG0001455	1	8	1	0	1	2	0	2	0	0	0	1
OG0001456	2	2	1	0	1	4	2	1	1	0	0	2
OG0001457	4	0	1	0	1	1	2	3	3	0	0	1
OG0001458	2	1	1	1	1	1	1	1	2	2	2	1
OG0001459	3	1	1	0	1	2	1	2	3	1	0	1
OG0001460	3	1	0	1	2	1	5	2	0	0	1	0
OG0001461	1	1	1	1	1	3	1	2	1	1	1	2
OG0001462	3	1	2	0	2	1	3	1	1	1	0	1
OG0001463	1	1	2	1	1	1	3	2	1	1	1	1
OG0001464	3	1	1	1	1	1	1	1	1	2	2	1
OG0001465	2	1	1	2	1	1	1	1	1	2	1	2
OG0001466	1	1	0	7	0	1	3	0	2	1	0	0
OG0001467	1	1	2	1	2	1	1	2	1	1	1	2
OG0001468	1	0	4	1	4	1	1	2	0	0	1	1
OG0001469	1	5	3	0	3	2	0	1	0	0	1	0
OG0001470	1	2	1	1	1	2	1	1	1	1	3	1
OG0001471	2	1	1	2	1	1	2	1	1	2	1	1
OG0001472	1	2	1	1	1	2	1	1	1	1	2	2
OG0001473	1	2	1	0	2	1	1	2	2	0	0	4
OG0001474	1	2	0	2	1	1	0	0	0	9	0	0
OG0001475	2	2	1	0	2	2	1	1	2	0	1	2
OG0001476	1	1	1	1	1	1	2	1	1	2	2	2
OG0001477	2	1	2	1	0	1	1	2	1	1	2	2
OG0001478	2	1	1	2	1	1	1	1	1	2	2	1
OG0001479	2	1	3	0	0	2	1	2	1	0	3	1
OG0001480	2	0	1	3	1	1	1	0	1	1	2	3
OG0001481	1	2	1	1	1	5	0	3	2	0	0	0
OG0001482	3	2	2	0	3	1	1	1	2	0	1	0
OG0001483	2	1	2	1	1	2	1	1	1	1	1	2
OG0001484	2	1	1	2	2	2	1	1	1	1	1	1
OG0001485	1	2	1	1	1	2	1	1	1	1	2	2
OG0001486	1	2	1	3	2	1	0	1	2	1	1	1
OG0001487	2	1	0	3	0	0	0	0	0	6	4	0
OG0001488	1	1	1	1	1	2	1	3	1	1	1	2
OG0001489	1	0	1	0	1	1	1	2	0	5	1	3
OG0001490	1	1	1	1	1	1	4	1	1	1	1	2
OG0001491	1	2	1	1	2	1	1	1	2	2	1	1
OG0001492	2	0	3	0	3	0	1	3	4	0	0	0
OG0001493	1	1	1	1	2	1	2	1	1	2	2	1
OG0001494	1	1	4	3	1	0	1	3	0	1	1	0
OG0001495	2	2	1	0	1	2	2	1	1	2	1	1
OG0001496	1	1	2	1	1	2	2	1	2	1	1	1
OG0001497	1	1	2	1	1	2	5	1	1	0	0	1
OG0001498	1	1	1	2	1	2	1	1	1	2	2	1
OG0001499	1	1	2	1	2	2	2	2	1	1	0	1
OG0001500	1	1	1	1	1	1	1	1	1	1	5	1
OG0001501	1	1	1	7	2	0	1	1	1	0	0	1
OG0001502	1	2	1	2	1	3	2	1	1	1	1	0
OG0001503	1	2	1	1	1	2	1	2	2	1	1	1
OG0001504	2	2	1	3	1	0	1	1	2	0	2	1
OG0001505	1	2	1	1	1	1	2	2	1	1	1	2
OG0001506	1	1	1	2	2	1	1	1	1	2	2	1
OG0001507	1	1	1	1	1	2	2	1	1	1	2	2
OG0001508	1	2	1	1	1	1	1	1	1	2	3	1
OG0001509	1	1	2	1	2	2	0	2	2	0	1	2
OG0001510	1	0	3	0	0	1	8	0	1	0	0	2
OG0001511	2	4	0	0	1	6	1	0	1	0	0	1
OG0001512	3	0	3	1	0	1	3	2	0	0	0	3
OG0001513	1	1	1	0	3	0	4	3	3	0	0	0
OG0001514	1	2	1	0	1	1	2	0	2	2	3	1
OG0001515	2	1	1	2	1	1	2	1	0	2	1	2
OG0001516	2	1	2	2	2	1	1	0	1	2	1	1
OG0001517	1	3	2	0	1	3	0	3	2	0	0	1
OG0001518	2	1	1	1	1	1	2	1	1	1	2	2
OG0001519	2	1	1	1	1	2	2	1	2	0	1	2
OG0001520	1	2	1	1	1	2	1	1	2	1	1	2
OG0001521	1	1	1	1	2	2	1	1	2	2	1	1
OG0001522	2	1	1	2	1	2	1	1	1	2	1	1
OG0001523	2	2	0	0	2	2	3	1	2	0	0	2
OG0001524	1	1	1	2	1	1	2	1	1	2	2	1
OG0001525	5	0	0	0	0	3	6	1	1	0	0	0
OG0001526	2	2	1	1	1	1	1	1	2	0	1	3
OG0001527	2	3	0	0	2	5	1	0	3	0	0	0
OG0001528	1	3	1	0	0	5	2	3	1	0	0	0
OG0001529	2	2	1	1	2	1	2	1	1	1	1	1
OG0001530	2	1	1	1	1	2	1	2	1	1	1	2
OG0001531	2	1	0	0	2	0	5	2	3	0	0	1
OG0001532	1	1	2	1	1	2	1	2	1	1	1	2
OG0001533	2	1	1	0	2	1	2	1	1	1	3	1
OG0001534	1	2	2	0	2	2	2	1	2	0	0	2
OG0001535	1	1	1	1	2	1	2	1	1	1	2	2
OG0001536	2	2	2	0	2	2	1	2	2	0	0	1
OG0001537	1	2	2	1	2	1	1	2	2	1	1	0
OG0001538	1	2	1	2	1	1	1	1	1	2	2	1
OG0001539	1	2	1	2	1	1	1	1	1	1	2	2
OG0001540	1	1	1	1	2	2	2	2	1	1	1	1
OG0001541	1	2	1	1	0	2	0	2	2	4	0	1
OG0001542	1	1	1	1	1	2	3	2	1	1	1	1
OG0001543	1	0	2	0	0	1	0	0	0	8	4	0
OG0001544	4	5	0	0	0	4	0	0	0	0	0	3
OG0001545	4	0	1	0	1	2	2	3	2	0	0	1
OG0001546	1	0	6	0	0	1	6	1	0	0	0	1
OG0001547	1	1	1	1	1	1	1	1	1	1	5	1
OG0001548	3	0	5	0	0	0	4	4	0	0	0	0
OG0001549	4	0	5	0	0	2	1	3	0	0	0	1
OG0001550	2	2	1	1	1	2	1	1	2	1	1	1
OG0001551	2	1	1	1	2	1	1	1	2	2	1	1
OG0001552	3	1	2	1	2	0	2	2	1	1	0	1
OG0001553	4	2	3	0	2	0	0	3	1	0	0	1
OG0001554	3	1	1	0	1	2	2	2	3	0	0	1
OG0001555	1	2	2	1	2	1	1	1	2	1	1	1
OG0001556	1	1	1	1	1	2	1	2	1	1	1	3
OG0001557	2	2	1	1	1	3	1	1	1	1	1	1
OG0001558	2	1	1	1	2	1	1	1	2	2	1	1
OG0001559	1	1	1	4	2	1	2	1	1	1	1	0
OG0001560	1	1	2	0	1	1	3	2	1	1	1	2
OG0001561	1	0	0	0	0	0	0	1	0	11	3	0
OG0001562	1	2	1	0	1	2	1	4	1	1	1	1
OG0001563	1	3	0	4	0	4	0	3	1	0	0	0
OG0001564	1	1	2	0	1	2	1	2	0	2	2	2
OG0001565	1	1	1	0	2	2	1	2	2	1	1	2
OG0001566	1	1	1	2	1	2	1	2	1	2	1	1
OG0001567	1	1	1	1	1	1	1	3	1	2	2	1
OG0001568	1	1	1	1	2	2	2	1	1	1	1	2
OG0001569	2	2	1	1	2	1	1	1	1	1	1	2
OG0001570	0	0	0	0	0	0	0	0	0	8	8	0
OG0001571	0	0	0	0	1	0	0	0	1	7	4	3
OG0001572	0	5	1	0	0	2	2	2	0	3	1	0
OG0001573	0	0	0	7	0	0	0	0	0	3	6	0
OG0001574	0	0	1	2	1	0	0	1	1	4	5	1
OG0001575	0	0	0	0	1	1	1	2	1	6	3	1
OG0001576	0	1	1	0	3	3	0	1	3	2	1	1
OG0001577	0	1	1	0	6	1	1	2	1	1	1	1
OG0001578	0	1	7	1	1	1	0	1	2	1	0	1
OG0001579	0	0	0	0	0	0	0	0	0	13	3	0
OG0001580	0	1	0	0	0	1	0	0	0	10	3	1
OG0001581	0	0	0	0	0	0	0	0	0	15	1	0
OG0001582	0	0	0	1	0	0	0	0	0	9	6	0
OG0001583	0	0	1	1	1	2	1	1	2	1	5	1
OG0001584	0	2	1	0	0	4	2	1	0	4	2	0
OG0001585	0	0	1	2	0	2	0	2	3	2	2	2
OG0001586	0	0	0	0	0	0	0	0	0	14	2	0
OG0001587	0	0	0	5	0	0	1	0	0	4	5	1
OG0001588	0	0	2	0	4	0	0	2	4	1	0	3
OG0001589	0	2	1	2	2	2	0	2	0	2	2	1
OG0001590	0	1	1	3	2	2	0	3	2	0	1	1
OG0001591	0	1	2	5	1	2	1	1	1	0	1	1
OG0001592	0	1	2	1	3	1	2	1	1	0	1	3
OG0001593	0	0	2	0	4	0	0	1	5	0	0	4
OG0001594	0	0	0	0	0	7	0	1	0	0	0	8
OG0001595	0	2	2	1	3	1	1	2	2	0	0	2
OG0001596	0	4	2	0	1	2	1	2	2	0	0	2
OG0001597	0	1	3	0	3	3	0	3	2	0	0	1
OG0001598	0	4	2	0	0	4	1	2	0	0	0	3
OG0001599	0	1	5	0	0	3	0	2	1	0	0	4
OG0001600	0	5	1	0	0	3	0	1	1	0	0	5
OG0001601	0	4	1	0	1	3	0	0	4	0	0	3
OG0001602	0	2	0	0	3	2	1	2	5	0	0	1
OG0001603	0	1	1	0	1	1	2	2	5	0	0	3
OG0001604	0	0	2	0	3	0	0	5	0	0	0	6
OG0001605	0	3	1	0	1	3	5	3	0	0	0	0
OG0001606	0	8	0	1	0	6	0	1	0	0	0	0
OG0001607	0	1	5	0	3	0	0	6	1	0	0	0
OG0001608	0	0	13	0	0	0	0	3	0	0	0	0
OG0001609	0	0	6	0	1	0	0	8	1	0	0	0
OG0001610	0	0	3	4	3	0	1	2	3	0	0	0
OG0001611	0	0	0	16	0	0	0	0	0	0	0	0
OG0001612	1	2	0	0	3	0	1	3	2	1	0	2
OG0001613	15	0	0	0	0	0	0	0	0	0	0	0
OG0001614	3	1	1	0	3	0	0	1	2	0	0	4
OG0001615	1	1	0	2	1	1	2	0	2	2	2	1
OG0001616	3	3	1	0	2	1	2	2	1	0	0	0
OG0001617	3	0	2	0	0	3	2	1	1	0	0	3
OG0001618	1	0	4	0	2	0	4	2	0	1	0	1
OG0001619	2	3	3	0	2	1	0	2	1	0	0	1
OG0001620	2	1	2	1	2	0	4	0	1	0	0	2
OG0001621	1	1	1	2	1	1	1	1	1	2	2	1
OG0001622	1	1	1	2	1	1	1	1	1	2	2	1
OG0001623	1	1	0	0	1	1	1	1	3	1	1	4
OG0001624	2	1	1	1	1	1	1	1	2	1	1	2
OG0001625	2	1	1	1	1	1	1	1	1	2	2	1
OG0001626	1	1	1	0	1	0	2	2	0	1	2	4
OG0001627	2	1	1	1	1	2	1	1	1	1	1	2
OG0001628	2	1	1	1	1	1	1	1	2	1	1	2
OG0001629	1	1	1	1	2	1	1	1	3	1	1	1
OG0001630	1	0	1	0	1	0	12	0	0	0	0	0
OG0001631	2	1	2	3	1	1	1	0	2	1	1	0
OG0001632	2	1	1	0	0	1	5	1	3	0	1	0
OG0001633	3	2	0	1	0	3	2	0	3	0	0	1
OG0001634	2	1	1	1	1	1	1	2	1	1	1	2
OG0001635	1	1	2	1	1	1	1	2	1	1	1	2
OG0001636	2	2	2	1	1	1	1	3	1	0	0	1
OG0001637	1	1	1	1	1	2	3	1	1	1	1	1
OG0001638	1	1	1	1	1	2	1	2	1	1	1	2
OG0001639	1	1	3	1	1	1	1	1	2	1	1	1
OG0001640	1	1	1	2	1	1	1	1	1	2	2	1
OG0001641	1	1	1	1	1	1	1	1	1	2	3	1
OG0001642	1	2	1	1	1	3	1	1	1	1	1	1
OG0001643	2	1	1	0	2	2	2	1	1	1	1	1
OG0001644	1	1	1	1	1	1	4	1	1	1	1	1
OG0001645	1	1	1	1	1	4	1	1	1	1	1	1
OG0001646	3	1	1	0	3	1	1	3	2	0	0	0
OG0001647	2	1	1	2	1	1	0	1	1	2	2	1
OG0001648	1	1	1	1	4	1	1	1	1	1	1	1
OG0001649	2	0	4	0	2	0	1	3	1	0	0	2
OG0001650	1	1	2	0	2	0	2	1	3	0	0	3
OG0001651	2	0	1	0	1	0	0	1	3	4	3	0
OG0001652	1	2	1	1	1	1	2	1	2	1	1	1
OG0001653	1	1	1	1	2	1	2	1	2	0	2	1
OG0001654	1	1	1	1	1	2	3	1	1	1	1	1
OG0001655	1	1	1	2	2	1	1	1	1	1	1	2
OG0001656	1	2	1	1	1	2	1	1	1	1	1	2
OG0001657	1	2	1	1	1	2	1	1	1	1	2	1
OG0001658	1	2	2	1	1	2	2	1	1	0	1	1
OG0001659	1	1	1	1	1	1	3	1	1	1	2	1
OG0001660	1	1	1	1	2	1	1	1	3	1	1	1
OG0001661	1	1	1	0	2	0	1	1	2	2	4	0
OG0001662	1	1	1	2	1	1	1	1	1	2	2	1
OG0001663	1	1	1	2	1	1	1	1	1	2	2	1
OG0001664	1	1	1	1	3	1	1	1	1	1	2	1
OG0001665	1	2	1	2	1	1	1	1	1	1	1	2
OG0001666	1	1	3	1	1	2	1	1	1	1	1	1
OG0001667	1	1	2	1	1	0	1	2	0	3	2	1
OG0001668	1	1	1	6	1	0	1	2	1	0	0	1
OG0001669	2	1	1	1	2	1	1	1	1	1	1	2
OG0001670	2	2	1	1	2	2	0	0	2	1	2	0
OG0001671	1	1	1	2	1	1	1	1	1	2	2	1
OG0001672	2	3	1	2	1	4	0	1	0	0	0	1
OG0001673	1	1	1	2	2	2	1	1	1	1	1	1
OG0001674	1	2	1	1	1	3	1	1	1	1	1	1
OG0001675	2	1	1	2	1	1	1	2	1	1	1	1
OG0001676	1	1	1	1	1	2	1	1	1	1	2	2
OG0001677	1	1	2	0	0	1	0	4	2	0	0	4
OG0001678	1	2	2	2	1	1	1	1	1	1	1	1
OG0001679	1	1	1	1	1	2	1	1	1	1	2	2
OG0001680	1	2	1	1	1	1	1	1	1	1	2	2
OG0001681	1	2	1	2	1	1	2	0	1	2	1	1
OG0001682	1	1	1	2	1	1	1	2	2	2	0	1
OG0001683	1	2	1	1	1	1	1	2	1	1	1	2
OG0001684	1	1	1	2	1	1	2	1	1	1	2	1
OG0001685	1	2	1	1	1	2	1	1	1	1	2	1
OG0001686	1	1	1	1	1	2	1	2	1	1	1	2
OG0001687	1	1	3	1	1	1	1	2	1	1	1	1
OG0001688	1	2	1	1	2	2	1	1	0	2	2	0
OG0001689	1	1	2	1	2	1	1	2	1	1	1	1
OG0001690	1	1	0	0	1	1	1	1	7	1	0	1
OG0001691	1	1	2	1	1	1	2	2	1	1	1	1
OG0001692	1	1	0	2	1	1	1	1	1	2	3	1
OG0001693	2	0	4	2	1	0	2	1	1	1	1	0
OG0001694	1	1	0	2	1	1	3	1	0	2	2	1
OG0001695	1	1	1	1	0	1	1	0	1	1	2	5
OG0001696	1	1	1	1	1	4	1	1	1	1	1	1
OG0001697	1	1	1	1	2	2	1	1	1	1	2	1
OG0001698	1	1	1	1	1	2	1	1	1	1	2	2
OG0001699	1	1	8	0	2	1	1	1	0	0	0	0
OG0001700	1	3	1	1	1	1	1	1	1	1	2	1
OG0001701	2	1	1	1	2	1	1	1	1	1	2	1
OG0001702	2	1	1	2	1	1	2	1	1	1	1	1
OG0001703	4	1	1	1	1	1	1	1	1	1	1	1
OG0001704	2	1	2	1	2	1	1	1	1	1	1	1
OG0001705	1	1	2	1	1	1	2	1	1	1	1	2
OG0001706	2	1	2	1	1	1	1	1	2	1	1	1
OG0001707	2	1	1	1	1	1	2	1	1	2	1	1
OG0001708	1	0	5	0	2	0	1	2	2	0	0	2
OG0001709	1	1	1	1	2	1	2	1	2	1	1	1
OG0001710	1	1	2	1	2	1	1	1	2	1	1	1
OG0001711	1	1	1	1	1	1	1	1	1	4	1	1
OG0001712	2	1	1	2	1	1	1	1	1	1	1	2
OG0001713	2	1	1	1	1	1	2	1	1	1	1	2
OG0001714	2	1	1	2	1	1	1	1	1	1	2	1
OG0001715	1	1	1	1	3	1	1	2	1	1	1	1
OG0001716	1	1	1	2	1	2	1	2	1	1	1	1
OG0001717	1	1	1	4	1	1	1	1	1	1	1	1
OG0001718	1	1	1	2	1	1	1	1	1	1	2	2
OG0001719	1	2	1	1	2	1	1	2	1	1	1	1
OG0001720	1	1	1	1	2	1	2	1	2	1	1	1
OG0001721	1	0	1	0	3	0	0	4	4	0	0	2
OG0001722	1	3	1	0	1	3	2	2	0	0	0	2
OG0001723	2	1	1	2	1	1	2	0	0	2	2	1
OG0001724	2	2	1	1	1	1	1	1	1	1	1	2
OG0001725	1	0	2	0	3	1	4	1	1	0	0	2
OG0001726	1	2	1	1	2	1	1	1	2	1	1	1
OG0001727	1	2	1	2	1	1	1	1	2	1	1	1
OG0001728	1	1	1	2	1	1	1	1	1	2	2	1
OG0001729	1	1	1	1	1	1	1	1	1	3	2	1
OG0001730	1	1	1	1	2	1	2	2	1	1	1	1
OG0001731	1	1	2	1	1	1	1	1	1	1	3	1
OG0001732	1	2	1	2	1	1	2	1	2	1	1	0
OG0001733	1	0	2	2	2	0	1	1	2	2	2	0
OG0001734	1	1	1	3	1	1	2	1	1	1	1	1
OG0001735	1	0	1	1	2	2	2	2	1	1	1	1
OG0001736	1	1	1	1	1	1	1	1	4	1	1	1
OG0001737	1	2	1	1	1	1	2	2	1	1	1	1
OG0001738	1	2	2	0	4	2	3	1	0	0	0	0
OG0001739	1	1	1	2	1	1	1	1	1	1	2	2
OG0001740	3	1	1	1	1	1	1	1	1	1	2	1
OG0001741	1	1	1	1	1	2	2	2	1	1	1	1
OG0001742	1	1	1	1	1	1	1	4	1	1	1	1
OG0001743	1	1	1	4	1	1	1	1	1	1	1	1
OG0001744	1	1	1	4	1	1	1	1	1	1	1	1
OG0001745	2	1	1	1	1	1	1	1	1	2	2	1
OG0001746	1	0	2	1	1	1	1	3	1	1	2	1
OG0001747	1	3	2	0	2	2	1	1	2	0	0	1
OG0001748	1	1	1	4	1	1	1	1	1	1	1	1
OG0001749	1	1	2	2	1	1	2	1	1	1	1	1
OG0001750	4	1	1	1	1	1	1	1	1	1	1	1
OG0001751	2	1	1	2	1	1	1	1	1	2	1	1
OG0001752	1	1	1	3	1	1	2	1	1	1	1	1
OG0001753	1	1	1	2	1	1	1	1	1	2	2	1
OG0001754	9	0	0	0	0	0	3	3	0	0	0	0
OG0001755	2	1	1	1	2	1	0	1	1	2	2	1
OG0001756	1	1	1	4	1	1	1	1	1	1	1	1
OG0001757	1	1	1	1	2	1	1	2	2	1	1	1
OG0001758	1	0	3	1	1	0	3	1	1	1	2	1
OG0001759	2	1	1	2	1	1	1	1	1	2	1	1
OG0001760	3	0	1	0	3	0	4	2	0	0	0	2
OG0001761	1	1	1	0	1	1	0	3	3	0	0	4
OG0001762	1	2	1	2	1	1	2	1	2	0	0	2
OG0001763	4	1	0	5	0	2	1	1	0	0	0	1
OG0001764	2	1	1	1	1	1	1	1	1	1	2	2
OG0001765	2	1	1	1	1	1	1	1	1	2	2	1
OG0001766	2	0	2	0	6	0	3	0	1	0	0	1
OG0001767	2	1	0	2	3	1	0	3	2	0	0	1
OG0001768	1	1	1	1	1	1	1	4	1	1	1	1
OG0001769	1	2	1	0	1	2	2	1	2	0	0	3
OG0001770	2	1	1	1	1	1	1	2	1	2	1	1
OG0001771	1	2	0	6	1	1	0	0	0	1	3	0
OG0001772	1	1	1	1	1	1	1	1	1	3	2	1
OG0001773	2	1	0	2	2	0	2	1	2	0	1	2
OG0001774	1	1	1	0	1	1	7	1	1	0	0	1
OG0001775	1	1	2	1	2	1	1	2	1	1	1	1
OG0001776	1	1	2	1	3	1	1	1	1	1	1	1
OG0001777	1	1	2	1	1	1	1	4	0	1	1	1
OG0001778	1	1	1	4	1	1	1	1	1	1	1	1
OG0001779	2	2	1	1	1	2	1	1	1	1	1	1
OG0001780	1	1	3	2	1	2	0	0	1	2	2	0
OG0001781	1	1	4	1	1	1	1	1	1	1	1	1
OG0001782	1	1	1	1	1	1	1	4	1	1	1	1
OG0001783	1	1	2	1	1	1	1	1	2	1	2	1
OG0001784	1	1	1	2	2	1	1	1	1	1	2	1
OG0001785	1	1	1	4	1	1	1	1	1	1	1	1
OG0001786	0	1	0	0	5	0	0	2	3	1	1	2
OG0001787	0	1	0	1	2	2	0	0	1	3	5	0
OG0001788	0	0	0	2	0	0	0	0	0	6	6	1
OG0001789	0	1	2	4	0	1	0	2	0	1	2	2
OG0001790	0	0	1	1	3	1	2	1	1	1	2	2
OG0001791	0	1	2	3	2	1	2	1	1	1	0	1
OG0001792	0	1	1	2	2	1	1	1	1	2	2	1
OG0001793	0	0	2	1	1	4	3	0	1	1	2	0
OG0001794	0	2	0	2	0	3	2	0	0	2	2	2
OG0001795	0	1	1	0	2	1	1	2	2	2	2	1
OG0001796	0	0	0	0	0	0	0	0	0	4	11	0
OG0001797	0	1	1	1	0	2	0	2	1	1	4	2
OG0001798	0	0	0	2	0	0	0	0	0	12	1	0
OG0001799	0	1	0	0	0	0	0	0	0	1	13	0
OG0001800	0	1	0	8	0	0	0	0	0	5	1	0
OG0001801	0	0	0	13	0	0	0	1	0	0	1	0
OG0001802	0	1	4	0	2	1	0	3	3	0	1	0
OG0001803	0	3	1	0	1	2	2	1	3	0	1	1
OG0001804	0	0	0	0	0	0	0	0	0	0	15	0
OG0001805	0	0	0	7	0	0	0	0	0	0	8	0
OG0001806	0	3	3	0	1	2	0	2	2	0	1	1
OG0001807	0	2	3	0	2	2	1	2	1	0	0	2
OG0001808	0	3	4	0	0	2	0	2	3	0	0	1
OG0001809	0	5	3	0	1	2	0	3	0	0	0	1
OG0001810	0	3	3	1	2	1	1	2	1	0	0	1
OG0001811	0	1	0	0	0	2	5	0	2	0	0	5
OG0001812	0	0	3	0	2	2	0	4	2	0	0	2
OG0001813	0	5	2	1	0	4	1	1	0	0	0	1
OG0001814	0	0	0	0	7	0	1	0	6	0	0	1
OG0001815	0	2	4	0	2	2	1	2	1	0	0	1
OG0001816	0	0	0	0	8	0	0	1	0	0	0	6
OG0001817	0	6	0	0	3	4	1	0	1	0	0	0
OG0001818	0	8	0	0	0	7	0	0	0	0	0	0
OG0001819	0	6	1	0	0	6	1	1	0	0	0	0
OG0001820	0	3	4	0	0	3	0	5	0	0	0	0
OG0001821	0	0	4	0	2	0	4	2	3	0	0	0
OG0001822	0	0	0	0	0	0	14	0	1	0	0	0
OG0001823	3	1	1	1	1	1	1	1	1	1	1	1
OG0001824	3	1	1	1	1	1	1	1	1	1	1	1
OG0001825	3	1	1	1	1	1	1	1	1	1	1	1
OG0001826	14	0	0	0	0	0	0	0	0	0	0	0
OG0001827	3	1	1	1	1	1	1	1	1	1	1	1
OG0001828	2	1	1	1	1	1	1	1	1	2	1	1
OG0001829	2	0	3	0	0	4	2	0	0	0	0	3
OG0001830	2	1	1	1	1	1	1	1	1	1	2	1
OG0001831	1	1	2	1	1	1	1	1	1	1	1	2
OG0001832	1	1	1	1	1	1	1	2	1	1	1	2
OG0001833	2	1	1	1	1	1	1	1	1	1	2	1
OG0001834	4	2	1	0	1	1	3	1	0	0	0	1
OG0001835	1	0	1	0	0	0	0	0	0	5	7	0
OG0001836	2	2	1	1	1	2	0	1	1	0	2	1
OG0001837	1	0	0	11	1	0	0	0	1	0	0	0
OG0001838	1	1	1	1	1	1	3	1	1	1	1	1
OG0001839	2	1	1	1	1	1	1	1	1	2	1	1
OG0001840	1	1	2	1	1	3	1	1	2	0	0	1
OG0001841	1	1	1	1	1	1	1	3	1	1	1	1
OG0001842	1	1	1	3	1	1	1	1	1	1	1	1
OG0001843	1	1	2	1	1	1	1	1	1	2	1	1
OG0001844	1	1	1	1	1	1	1	1	1	2	1	2
OG0001845	2	2	1	1	1	2	1	1	1	0	0	2
OG0001846	1	1	1	2	1	1	1	1	1	2	2	0
OG0001847	1	1	1	1	1	1	3	1	1	1	1	1
OG0001848	1	0	3	2	1	0	0	3	4	0	0	0
OG0001849	2	3	2	0	2	2	1	1	1	0	0	0
OG0001850	1	3	1	0	2	0	0	1	2	0	0	4
OG0001851	2	1	1	1	1	1	2	1	1	1	1	1
OG0001852	3	2	2	0	2	1	0	0	2	0	1	1
OG0001853	2	1	1	1	1	2	1	1	2	1	0	1
OG0001854	1	1	1	1	1	1	2	1	1	1	2	1
OG0001855	1	2	1	1	1	1	1	1	1	1	2	1
OG0001856	2	0	1	1	2	1	1	1	2	1	0	2
OG0001857	1	1	2	1	1	1	2	1	1	1	1	1
OG0001858	1	1	2	1	1	1	1	1	1	1	2	1
OG0001859	1	1	1	1	2	1	1	1	1	1	1	2
OG0001860	2	3	0	1	0	2	2	2	0	0	2	0
OG0001861	1	1	1	1	1	1	1	1	1	2	2	1
OG0001862	1	1	1	1	1	2	1	2	1	1	1	1
OG0001863	2	1	1	1	1	1	2	1	1	1	1	1
OG0001864	1	1	1	1	1	1	1	3	1	1	1	1
OG0001865	4	1	1	0	2	1	0	2	2	0	0	1
OG0001866	2	1	1	1	1	1	1	1	1	1	2	1
OG0001867	1	2	1	1	1	1	1	1	1	1	2	1
OG0001868	1	1	1	1	1	1	3	1	1	1	1	1
OG0001869	1	1	2	1	1	2	1	1	1	1	1	1
OG0001870	1	1	1	1	1	2	1	1	1	1	2	1
OG0001871	1	1	1	1	2	2	1	1	1	1	1	1
OG0001872	1	1	2	1	1	1	1	1	2	1	1	1
OG0001873	1	1	1	1	1	1	3	1	1	1	1	1
OG0001874	1	2	2	1	1	1	1	1	0	1	1	2
OG0001875	1	1	1	1	1	1	1	1	1	1	3	1
OG0001876	1	2	1	1	1	2	1	1	1	1	1	1
OG0001877	1	1	1	1	2	1	1	1	1	1	2	1
OG0001878	1	1	1	1	1	2	1	2	1	1	1	1
OG0001879	8	0	1	0	1	1	0	2	1	0	0	0
OG0001880	1	1	3	0	1	2	1	1	1	1	1	1
OG0001881	1	1	2	1	1	2	1	1	1	1	1	1
OG0001882	2	1	1	1	2	2	1	1	1	0	0	2
OG0001883	1	1	1	1	2	1	1	1	1	1	2	1
OG0001884	7	0	1	1	0	0	0	1	0	0	0	4
OG0001885	1	1	1	1	1	1	1	1	1	2	2	1
OG0001886	1	1	1	1	1	1	3	1	1	1	1	1
OG0001887	1	1	1	1	1	1	2	1	1	1	2	1
OG0001888	1	1	2	1	1	1	1	2	1	1	1	1
OG0001889	1	1	2	1	1	1	1	1	1	1	2	1
OG0001890	1	1	1	1	1	2	2	1	1	1	1	1
OG0001891	2	1	1	1	1	1	1	1	1	2	1	1
OG0001892	1	2	1	1	1	1	1	1	1	1	2	1
OG0001893	2	1	1	1	1	1	1	2	1	1	1	1
OG0001894	2	1	1	1	1	1	1	1	1	1	1	2
OG0001895	4	0	2	1	1	0	2	1	1	1	0	1
OG0001896	1	1	1	1	3	1	1	1	1	1	1	1
OG0001897	1	1	1	1	1	2	2	1	1	1	1	1
OG0001898	1	1	1	1	1	3	1	1	1	1	1	1
OG0001899	1	1	2	1	1	1	1	1	1	1	1	2
OG0001900	1	1	1	1	1	2	2	1	1	1	1	1
OG0001901	1	1	1	1	3	1	1	1	1	1	1	1
OG0001902	1	1	2	1	1	1	1	1	1	1	1	2
OG0001903	1	1	1	1	1	1	1	1	3	1	1	1
OG0001904	1	2	1	1	1	2	1	1	1	1	1	1
OG0001905	1	1	1	1	1	2	2	1	1	1	1	1
OG0001906	1	1	1	1	1	2	2	1	1	1	1	1
OG0001907	1	0	0	0	4	1	0	0	8	0	0	0
OG0001908	1	1	2	1	1	2	1	1	1	1	1	1
OG0001909	1	1	1	1	1	1	1	1	1	1	3	1
OG0001910	1	1	1	1	1	2	1	2	1	1	1	1
OG0001911	2	2	1	2	1	1	1	1	2	0	1	0
OG0001912	1	1	0	1	1	2	1	0	1	3	2	1
OG0001913	1	1	1	1	1	2	1	2	1	1	1	1
OG0001914	1	1	1	1	1	1	1	3	1	1	1	1
OG0001915	1	1	1	1	1	1	2	1	1	1	1	2
OG0001916	3	0	0	0	2	1	2	2	1	0	0	3
OG0001917	1	1	2	1	1	1	1	1	1	1	2	1
OG0001918	1	1	2	1	1	1	1	2	1	1	1	1
OG0001919	1	1	1	1	1	2	1	2	1	1	1	1
OG0001920	1	2	1	1	1	1	1	1	1	1	2	1
OG0001921	2	0	2	0	1	2	3	0	0	1	2	1
OG0001922	1	1	1	1	1	2	1	2	1	1	1	1
OG0001923	1	1	1	1	1	2	2	1	1	1	1	1
OG0001924	1	1	1	1	1	2	2	1	1	1	1	1
OG0001925	1	1	2	1	1	2	1	1	1	1	1	1
OG0001926	2	2	1	1	1	1	1	1	1	1	1	1
OG0001927	1	1	1	1	1	2	2	1	1	1	1	1
OG0001928	1	1	0	2	1	3	0	1	0	2	1	2
OG0001929	1	1	2	1	1	1	1	1	1	1	2	1
OG0001930	1	0	2	1	1	2	1	1	1	0	1	3
OG0001931	2	3	1	0	0	2	2	4	0	0	0	0
OG0001932	1	1	1	1	1	1	1	1	1	1	3	1
OG0001933	1	1	1	1	1	1	1	1	1	1	1	3
OG0001934	1	1	1	1	2	1	1	1	1	1	2	1
OG0001935	1	1	2	1	1	1	1	2	1	1	1	1
OG0001936	1	1	1	1	1	1	1	1	1	2	2	1
OG0001937	1	1	1	1	1	1	3	1	1	1	1	1
OG0001938	1	1	1	1	2	0	4	2	1	0	0	1
OG0001939	2	1	1	1	1	1	1	1	1	1	2	1
OG0001940	1	2	1	1	1	1	2	1	1	1	1	1
OG0001941	1	1	1	1	1	1	1	1	1	1	3	1
OG0001942	1	1	1	1	1	1	3	1	1	1	1	1
OG0001943	1	2	1	1	1	2	1	1	1	1	1	1
OG0001944	1	1	1	2	1	1	1	1	1	1	2	1
OG0001945	1	1	1	0	1	1	3	1	1	1	2	1
OG0001946	1	1	1	1	3	1	1	1	1	1	1	1
OG0001947	1	1	1	1	2	1	1	2	1	1	1	1
OG0001948	1	1	1	1	1	2	1	1	1	1	2	1
OG0001949	1	0	1	0	5	1	0	3	3	0	0	0
OG0001950	1	2	1	1	1	2	1	1	1	1	1	1
OG0001951	1	2	1	1	1	1	1	1	1	1	2	1
OG0001952	1	1	2	1	1	2	1	1	1	1	1	1
OG0001953	1	1	2	1	1	1	1	1	1	1	2	1
OG0001954	1	1	2	1	1	2	1	1	1	1	1	1
OG0001955	1	1	1	1	1	2	2	1	1	1	1	1
OG0001956	1	1	2	1	1	1	1	1	1	1	1	2
OG0001957	1	1	1	2	1	1	1	1	1	1	2	1
OG0001958	1	1	1	1	1	1	1	1	1	2	2	1
OG0001959	1	2	1	1	1	1	1	1	1	1	1	2
OG0001960	1	1	1	1	2	1	0	1	3	1	1	1
OG0001961	1	1	1	1	1	2	1	1	1	1	1	2
OG0001962	1	1	1	1	1	2	1	0	1	1	2	2
OG0001963	1	1	2	1	1	2	1	1	1	1	1	1
OG0001964	1	1	1	2	1	1	1	1	1	2	1	1
OG0001965	1	2	1	1	1	1	1	1	2	1	1	1
OG0001966	1	0	0	10	0	0	0	1	0	1	0	1
OG0001967	1	2	1	1	1	1	1	1	1	1	2	1
OG0001968	2	1	1	1	2	1	1	1	1	1	1	1
OG0001969	1	1	1	1	1	1	1	1	1	1	3	1
OG0001970	1	1	2	1	1	2	1	1	1	1	1	1
OG0001971	1	1	2	1	1	1	2	1	1	1	1	1
OG0001972	1	2	0	0	1	2	2	1	1	2	1	1
OG0001973	1	1	1	1	1	2	1	1	1	1	1	2
OG0001974	1	1	1	1	1	2	1	1	1	1	2	1
OG0001975	1	1	1	1	1	2	2	1	1	1	1	1
OG0001976	1	0	0	0	1	0	11	1	0	0	0	0
OG0001977	1	1	1	2	1	1	1	1	1	2	1	1
OG0001978	1	1	1	1	2	1	1	1	1	1	2	1
OG0001979	2	2	2	0	1	2	1	0	1	1	1	1
OG0001980	2	1	1	1	1	2	1	1	2	1	0	1
OG0001981	1	1	2	2	1	1	1	1	1	1	1	1
OG0001982	3	0	1	1	0	0	0	4	1	0	3	1
OG0001983	1	1	1	0	1	2	1	1	2	1	2	1
OG0001984	1	1	1	1	1	1	3	1	1	1	1	1
OG0001985	1	2	1	1	1	2	1	1	1	1	1	1
OG0001986	1	2	1	1	1	1	2	1	1	1	1	1
OG0001987	1	1	1	1	1	2	2	1	1	1	1	1
OG0001988	1	1	1	1	1	2	2	1	1	1	1	1
OG0001989	1	2	3	0	1	2	1	2	2	0	0	0
OG0001990	1	1	1	2	1	1	1	1	1	1	2	1
OG0001991	1	1	1	1	1	1	2	1	2	1	1	1
OG0001992	1	3	2	0	1	0	0	3	2	0	0	2
OG0001993	1	1	1	1	1	3	1	1	1	1	1	1
OG0001994	1	1	1	1	1	2	2	1	1	1	1	1
OG0001995	1	1	1	1	1	3	1	1	1	1	1	1
OG0001996	1	1	1	1	1	1	1	3	1	1	1	1
OG0001997	1	1	1	2	1	1	1	1	1	2	1	1
[truncated: 18,819 more rows]

## Sheet: ST10
Supplementary Table 10| Unclustered genes of Trichinella
T1	T2	T3	T4	T5	T6	T7	T8	T9	T10	T11	T12
T1_CTG1_0010.1	T2_Chr1_0001.1	T3_Chr1_0026.1	T4_Chr1_0007.1	T5_Chr1_0017.1	T6_Chr1_0022.1	T7_Chr1_0001.1	T8_Chr1_0003.1	T9_Chr1_0046.1	T10_CTG1_0009.1	T11_Chr1_0001.1	T12_Chr1_0082.1
T1_CTG1_0016.1	T2_Chr1_0044.1	T3_Chr1_0056.1	T4_Chr1_0040.1	T5_Chr1_0023.1	T6_Chr1_0024.1	T7_Chr1_0022.1	T8_Chr1_0004.1	T9_Chr1_0170.1	T10_CTG1_0014.1	T11_Chr1_0003.1	T12_Chr1_0085.1
T1_CTG1_0025.1	T2_Chr1_0125.1	T3_Chr1_0141.1	T4_Chr1_0044.1	T5_Chr1_0024.1	T6_Chr1_0063.1	T7_Chr1_0032.1	T8_Chr1_0005.1	T9_Chr1_0297.1	T10_CTG1_0007.1	T11_Chr1_0008.1	T12_Chr1_0100.1
T1_CTG1_0003.1	T2_Chr1_0129.1	T3_Chr1_0164.1	T4_Chr1_0051.1	T5_Chr1_0041.1	T6_Chr1_0165.1	T7_Chr1_0062.1	T8_Chr1_0007.1	T9_Chr1_0307.1	T10_CTG10_0001.1	T11_Chr1_0011.1	T12_Chr1_0101.1
T1_CTG1_0009.1	T2_Chr1_0299.1	T3_Chr1_0276.1	T4_Chr1_0056.1	T5_Chr1_0162.1	T6_Chr1_0214.1	T7_Chr1_0063.1	T8_Chr1_0008.1	T9_Chr1_0336.1	T10_CTG100_0001.1	T11_Chr1_0046.1	T12_Chr1_0113.1
T1_CTG1_0022.1	T2_Chr1_0308.1	T3_Chr1_0293.1	T4_Chr1_0058.1	T5_Chr1_0229.1	T6_Chr1_0417.1	T7_Chr1_0081.1	T8_Chr1_0040.1	T9_Chr1_0430.1	T10_CTG119_0023.1	T11_Chr1_0068.1	T12_Chr1_0147.1
T1_CTG1_0002.1	T2_Chr1_0334.1	T3_Chr1_0300.1	T4_Chr1_0063.1	T5_Chr1_0233.1	T6_Chr1_0436.1	T7_Chr1_0088.1	T8_Chr1_0041.1	T9_Chr1_0439.1	T10_CTG123_0003.1	T11_Chr1_0084.1	T12_Chr1_0162.1
T1_CTG1_0023.1	T2_Chr1_0390.1	T3_Chr1_0545.1	T4_Chr1_0066.1	T5_Chr1_0276.1	T6_Chr1_0438.1	T7_Chr1_0120.1	T8_Chr1_0094.1	T9_Chr1_0546.1	T10_CTG123_0001.1	T11_Chr1_0087.1	T12_Chr1_0210.1
T1_CTG1_0018.1	T2_Chr1_0465.1	T3_Chr1_0562.1	T4_Chr1_0067.1	T5_Chr1_0361.1	T6_Chr1_0443.1	T7_Chr1_0123.1	T8_Chr1_0101.1	T9_Chr1_0575.1	T10_CTG123_0002.1	T11_Chr1_0094.1	T12_Chr1_0246.1
T1_CTG1_0005.1	T2_Chr1_0467.1	T3_Chr1_0636.1	T4_Chr1_0068.1	T5_Chr1_0423.1	T6_Chr1_0536.1	T7_Chr1_0134.1	T8_Chr1_0103.1	T9_Chr1_0766.1	T10_CTG126_0001.1	T11_Chr1_0095.1	T12_Chr1_0254.1
T1_CTG1_0004.1	T2_Chr1_0590.1	T3_Chr1_0641.1	T4_Chr1_0079.1	T5_Chr1_0473.1	T6_Chr1_0602.1	T7_Chr1_0176.1	T8_Chr1_0161.1	T9_Chr1_0813.1	T10_CTG126_0002.1	T11_Chr1_0096.1	T12_Chr1_0274.1
T1_CTG1_0008.1	T2_Chr1_0718.1	T3_Chr1_0642.1	T4_Chr1_0088.1	T5_Chr1_0564.1	T6_Chr1_0628.1	T7_Chr1_0189.1	T8_Chr1_0335.1	T9_Chr1_1112.1	T10_CTG127_0008.1	T11_Chr1_0124.1	T12_Chr1_0324.1
T1_CTG1_0014.1	T2_Chr1_0739.1	T3_Chr1_0656.1	T4_Chr1_0100.1	T5_Chr1_0565.1	T6_Chr1_0643.1	T7_Chr1_0215.1	T8_Chr1_0339.1	T9_Chr1_1114.1	T10_CTG130_0001.1	T11_Chr1_0125.1	T12_Chr1_0338.1
T1_CTG1_0017.1	T2_Chr1_0782.1	T3_Chr1_0660.1	T4_Chr1_0133.1	T5_Chr1_0641.1	T6_Chr1_0698.1	T7_Chr1_0275.1	T8_Chr1_0414.1	T9_Chr1_1123.1	T10_CTG139_0012.1	T11_Chr1_0149.1	T12_Chr1_0357.1
T1_CTG1_0032.1	T2_Chr1_0869.1	T3_Chr1_0692.1	T4_Chr1_0143.1	T5_Chr1_0661.1	T6_Chr1_0897.1	T7_Chr1_0277.1	T8_Chr1_0447.1	T9_Chr1_1133.1	T10_CTG140_0005.1	T11_Chr1_0183.1	T12_Chr1_0380.1
T1_CTG1_0012.1	T2_Chr1_0919.1	T3_Chr1_0764.1	T4_Chr1_0153.1	T5_Chr1_0677.1	T6_Chr1_0975.1	T7_Chr1_0280.1	T8_Chr1_0563.1	T9_Chr1_1135.1	T10_CTG141_0001.1	T11_Chr1_0214.1	T12_Chr1_0396.1
T1_CTG1_0011.1	T2_Chr1_0952.1	T3_Chr1_0845.1	T4_Chr1_0154.1	T5_Chr1_0840.1	T6_Chr1_1027.1	T7_Chr1_0299.1	T8_Chr1_0603.1	T9_Chr1_1260.1	T10_CTG146_0008.1	T11_Chr1_0218.1	T12_Chr1_0450.1
T1_CTG1_0019.1	T2_Chr1_0961.1	T3_Chr1_0888.1	T4_Chr1_0159.1	T5_Chr1_0916.1	T6_Chr1_1070.1	T7_Chr1_0301.1	T8_Chr1_0606.1	T9_Chr1_1275.1	T10_CTG148_0002.1	T11_Chr1_0219.1	T12_Chr1_0466.1
T1_CTG107_0001.1	T2_Chr1_0980.1	T3_Chr1_0915.1	T4_Chr1_0172.1	T5_Chr1_0957.1	T6_Chr1_1113.1	T7_Chr1_0331.1	T8_Chr1_0628.1	T9_Chr1_1284.1	T10_CTG18_0015.1	T11_Chr1_0287.1	T12_Chr1_0468.1
T1_CTG107_0002.1	T2_Chr1_1069.1	T3_Chr1_0981.1	T4_Chr1_0188.1	T5_Chr1_0969.1	T6_Chr1_1148.1	T7_Chr1_0344.1	T8_Chr1_0629.1	T9_Chr1_1321.1	T10_CTG2_0001.1	T11_Chr1_0294.1	T12_Chr1_0562.1
T1_CTG112_0010.1	T2_Chr1_1141.1	T3_Chr1_1092.1	T4_Chr1_0195.1	T5_Chr1_1021.1	T6_Chr1_1230.1	T7_Chr1_0366.1	T8_Chr1_0630.1	T9_Chr1_1366.1	T10_CTG2_0052.1	T11_Chr1_0334.1	T12_Chr1_0573.1
T1_CTG114_0001.1	T2_Chr1_1147.1	T3_Chr1_1193.1	T4_Chr1_0196.1	T5_Chr1_1034.1	T6_Chr1_1275.1	T7_Chr1_0386.1	T8_Chr1_0632.1	T9_Chr1_1439.1	T10_CTG21_0001.1	T11_Chr1_0339.1	T12_Chr1_0580.1
T1_CTG114_0002.1	T2_Chr1_1223.1	T3_Chr1_1198.1	T4_Chr1_0209.1	T5_Chr1_1042.1	T6_Chr1_1290.1	T7_Chr1_0412.1	T8_Chr1_0633.1	T9_Chr1_1473.1	T10_CTG22_0001.1	T11_Chr1_0345.1	T12_Chr1_0640.1
T1_CTG120_0005.1	T2_Chr1_1365.1	T3_Chr1_1247.1	T4_Chr1_0214.1	T5_Chr1_1103.1	T6_Chr1_1309.1	T7_Chr1_0436.1	T8_Chr1_0634.1	T9_Chr1_1483.1	T10_CTG23_0006.1	T11_Chr1_0348.1	T12_Chr1_0658.1
T1_CTG120_0002.1	T2_Chr1_1383.1	T3_Chr1_1282.1	T4_Chr1_0221.1	T5_Chr1_1125.1	T6_Chr1_1413.1	T7_Chr1_0460.1	T8_Chr1_0659.1	T9_Chr1_1575.1	T10_CTG23_0001.1	T11_Chr1_0364.1	T12_Chr1_0693.1
T1_CTG120_0007.1	T2_Chr1_1386.1	T3_Chr1_1337.1	T4_Chr1_0253.1	T5_Chr1_1134.1	T6_Chr1_1441.1	T7_Chr1_0545.1	T8_Chr1_0673.1	T9_Chr1_1580.1	T10_CTG23_0007.1	T11_Chr1_0390.1	T12_Chr1_0719.1
T1_CTG120_0003.1	T2_Chr1_1422.1	T3_Chr1_1434.1	T4_Chr1_0261.1	T5_Chr1_1139.1	T6_Chr1_1449.1	T7_Chr1_0554.1	T8_Chr1_0699.1	T9_Chr1_1668.1	T10_CTG24_0006.1	T11_Chr1_0425.1	T12_Chr1_0773.1
T1_CTG120_0004.1	T2_Chr1_1467.1	T3_Chr1_1447.1	T4_Chr1_0275.1	T5_Chr1_1209.1	T6_Chr1_1467.1	T7_Chr1_0560.1	T8_Chr1_0726.1	T9_Chr1_1672.1	T10_CTG24_0002.1	T11_Chr1_0452.1	T12_Chr1_0800.1
T1_CTG122_0001.1	T2_Chr1_1506.1	T3_Chr1_1448.1	T4_Chr1_0298.1	T5_Chr1_1221.1	T6_Chr1_1521.1	T7_Chr1_0596.1	T8_Chr1_0742.1	T9_Chr1_1678.1	T10_CTG24_0004.1	T11_Chr1_0456.1	T12_Chr1_0817.1
T1_CTG14_0014.1	T2_Chr1_1523.1	T3_Chr1_1492.1	T4_Chr1_0315.1	T5_Chr1_1282.1	T6_Chr1_1543.1	T7_Chr1_0630.1	T8_Chr1_0851.1	T9_Chr1_1679.1	T10_CTG24_0007.1	T11_Chr1_0479.1	T12_Chr1_0833.1
T1_CTG142_0001.1	T2_Chr1_1700.1	T3_Chr1_1517.1	T4_Chr1_0333.1	T5_Chr1_1283.1	T6_Chr1_1550.1	T7_Chr1_0635.1	T8_Chr1_0869.1	T9_Chr1_1681.1	T10_CTG24_0008.1	T11_Chr1_0488.1	T12_Chr1_0847.1
T1_CTG143_0002.1	T2_Chr1_1704.1	T3_Chr1_1584.1	T4_Chr1_0345.1	T5_Chr1_1289.1	T6_Chr1_1562.1	T7_Chr1_0638.1	T8_Chr1_0893.1	T9_Chr1_1683.1	T10_CTG24_0003.1	T11_Chr1_0512.1	T12_Chr1_0848.1
T1_CTG143_0003.1	T2_Chr1_1733.1	T3_Chr1_1612.1	T4_Chr1_0347.1	T5_Chr1_1354.1	T6_Chr1_1585.1	T7_Chr1_0666.1	T8_Chr1_0894.1	T9_Chr1_1689.1	T10_CTG25_0001.1	T11_Chr1_0539.1	T12_Chr1_0878.1
T1_CTG149_0001.1	T2_Chr1_1745.1	T3_Chr1_1613.1	T4_Chr1_0349.1	T5_Chr1_1422.1	T6_Chr1_1641.1	T7_Chr1_0668.1	T8_Chr1_0895.1	T9_Chr1_1691.1	T10_CTG28_0010.1	T11_Chr1_0540.1	T12_Chr1_0985.1
T1_CTG149_0002.1	T2_Chr1_1765.1	T3_Chr1_1621.1	T4_Chr1_0354.1	T5_Chr1_1423.1	T6_Chr1_1646.1	T7_Chr1_0677.1	T8_Chr1_0912.1	T9_Chr1_1694.1	T10_CTG28_0005.1	T11_Chr1_0559.1	T12_Chr1_0986.1
T1_CTG152_0002.1	T2_Chr1_1813.1	T3_Chr1_1698.1	T4_Chr1_0367.1	T5_Chr1_1438.1	T6_Chr1_1677.1	T7_Chr1_0684.1	T8_Chr1_0934.1	T9_Chr1_1696.1	T10_CTG3_0008.1	T11_Chr1_0563.1	T12_Chr1_0987.1
T1_CTG17_0001.1	T2_Chr1_1829.1	T3_Chr1_1709.1	T4_Chr1_0371.1	T5_Chr1_1594.1	T6_Chr1_1682.1	T7_Chr1_0693.1	T8_Chr1_0981.1	T9_Chr1_1698.1	T10_CTG32_0005.1	T11_Chr1_0598.1	T12_Chr1_0988.1
T1_CTG20_0001.1	T2_Chr1_1907.1	T3_Chr1_1771.1	T4_Chr1_0378.1	T5_Chr1_1674.1	T6_Chr1_1693.1	T7_Chr1_0720.1	T8_Chr1_1034.1	T9_Chr1_1700.1	T10_CTG32_0004.1	T11_Chr1_0599.1	T12_Chr1_0989.1
T1_CTG21_0002.1	T2_Chr1_1944.1	T3_Chr1_1825.1	T4_Chr1_0386.1	T5_Chr1_1765.1	T6_Chr1_1696.1	T7_Chr1_0726.1	T8_Chr1_1086.1	T9_Chr1_1701.1	T10_CTG32_0002.1	T11_Chr1_0619.1	T12_Chr1_0990.1
T1_CTG22_0001.1	T2_Chr1_2146.1	T3_Chr1_1849.1	T4_Chr1_0389.1	T5_Chr1_1780.1	T6_Chr1_1707.1	T7_Chr1_0768.1	T8_Chr1_1169.1	T9_Chr1_1713.1	T10_CTG37_0001.1	T11_Chr1_0640.1	T12_Chr1_0991.1
T1_CTG22_0002.1	T2_Chr1_2245.1	T3_Chr1_1865.1	T4_Chr1_0422.1	T5_Chr1_1819.1	T6_Chr1_1765.1	T7_Chr1_0783.1	T8_Chr1_1217.1	T9_Chr1_1716.1	T10_CTG37_0005.1	T11_Chr1_0710.1	T12_Chr1_0993.1
T1_CTG24_0001.1	T2_Chr1_2267.1	T3_Chr1_1872.1	T4_Chr1_0438.1	T5_Chr1_1949.1	T6_Chr1_1785.1	T7_Chr1_0788.1	T8_Chr1_1300.1	T9_Chr1_1717.1	T10_CTG37_0006.1	T11_Chr1_0768.1	T12_Chr1_0994.1
T1_CTG26_0001.1	T2_Chr1_2349.1	T3_Chr1_1930.1	T4_Chr1_0470.1	T5_Chr1_1970.1	T6_Chr1_1791.1	T7_Chr1_0798.1	T8_Chr1_1340.1	T9_Chr1_1723.1	T10_CTG37_0003.1	T11_Chr1_0794.1	T12_Chr1_0995.1
T1_CTG26_0003.1	T2_Chr1_2379.1	T3_Chr1_1934.1	T4_Chr1_0482.1	T5_Chr1_2015.1	T6_Chr1_1796.1	T7_Chr1_0824.1	T8_Chr1_1377.1	T9_Chr1_1726.1	T10_CTG41_0009.1	T11_Chr1_0808.1	T12_Chr1_0997.1
T1_CTG26_0002.1	T2_Chr1_2455.1	T3_Chr1_1974.1	T4_Chr1_0488.1	T5_Chr1_2123.1	T6_Chr1_1798.1	T7_Chr1_0831.1	T8_Chr1_1390.1	T9_Chr1_1727.1	T10_CTG41_0004.1	T11_Chr1_0814.1	T12_Chr1_1054.1
T1_CTG28_0005.1	T2_Chr1_2461.1	T3_Chr1_2022.1	T4_Chr1_0501.1	T5_Chr1_2223.1	T6_Chr1_1968.1	T7_Chr1_0858.1	T8_Chr1_1391.1	T9_Chr1_1729.1	T10_CTG44_0003.1	T11_Chr1_0822.1	T12_Chr1_1062.1
T1_CTG28_0008.1	T2_Chr1_2479.1	T3_Chr1_2073.1	T4_Chr1_0506.1	T5_Chr1_2227.1	T6_Chr1_2079.1	T7_Chr1_0899.1	T8_Chr1_1413.1	T9_Chr1_1731.1	T10_CTG47_0011.1	T11_Chr1_0852.1	T12_Chr1_1077.1
T1_CTG28_0004.1	T2_Chr1_2539.1	T3_Chr1_2216.1	T4_Chr1_0508.1	T5_Chr1_2276.1	T6_Chr1_2143.1	T7_Chr1_0916.1	T8_Chr1_1416.1	T9_Chr1_1733.1	T10_CTG47_0008.1	T11_Chr1_0861.1	T12_Chr1_1137.1
T1_CTG28_0001.1	T2_Chr1_2540.1	T3_Chr1_2219.1	T4_Chr1_0509.1	T5_Chr1_2344.1	T6_Chr1_2168.1	T7_Chr1_0934.1	T8_Chr1_1427.1	T9_Chr1_1736.1	T10_CTG48_0007.1	T11_Chr1_0864.1	T12_Chr1_1160.1
T1_CTG28_0007.1	T2_Chr1_2568.1	T3_Chr1_2302.1	T4_Chr1_0510.1	T5_Chr1_2353.1	T6_Chr1_2180.1	T7_Chr1_0984.1	T8_Chr1_1428.1	T9_Chr1_1737.1	T10_CTG48_0009.1	T11_Chr1_0869.1	T12_Chr1_1218.1
T1_CTG28_0003.1	T2_Chr1_2569.1	T3_Chr1_2327.1	T4_Chr1_0512.1	T5_Chr1_2374.1	T6_Chr1_2201.1	T7_Chr1_0987.1	T8_Chr1_1460.1	T9_Chr1_1739.1	T10_CTG49_0001.1	T11_Chr1_0879.1	T12_Chr1_1264.1
T1_CTG28_0002.1	T2_Chr1_2632.1	T3_Chr1_2333.1	T4_Chr1_0515.1	T5_Chr1_2399.1	T6_Chr1_2212.1	T7_Chr1_0992.1	T8_Chr1_1505.1	T9_Chr1_1740.1	T10_CTG50_0004.1	T11_Chr1_0890.1	T12_Chr1_1288.1
T1_CTG3_0003.1	T2_Chr1_2695.1	T3_Chr1_2349.1	T4_Chr1_0530.1	T5_Chr1_2413.1	T6_Chr1_2273.1	T7_Chr1_1034.1	T8_Chr1_1508.1	T9_Chr1_1742.1	T10_CTG50_0005.1	T11_Chr1_0895.1	T12_Chr1_1386.1
T1_CTG3_0005.1	T2_Chr1_2756.1	T3_Chr1_2385.1	T4_Chr1_0539.1	T5_Chr1_2418.1	T6_Chr1_2279.1	T7_Chr1_1038.1	T8_Chr1_1511.1	T9_Chr1_1744.1	T10_CTG50_0002.1	T11_Chr1_0911.1	T12_Chr1_1398.1
T1_CTG3_0004.1	T2_Chr1_2790.1	T3_Chr1_2409.1	T4_Chr1_0540.1	T5_Chr1_2477.1	T6_Chr1_2304.1	T7_Chr1_1091.1	T8_Chr1_1516.1	T9_Chr1_1745.1	T10_CTG50_0007.1	T11_Chr1_0914.1	T12_Chr1_1447.1
T1_CTG3_0002.1	T2_Chr1_2890.1	T3_Chr1_2429.1	T4_Chr1_0542.1	T5_Chr1_2493.1	T6_Chr1_2312.1	T7_Chr1_1097.1	T8_Chr1_1530.1	T9_Chr1_1748.1	T10_CTG50_0003.1	T11_Chr1_0957.1	T12_Chr1_1458.1
T1_CTG3_0012.1	T2_Chr1_3099.1	T3_Chr1_2454.1	T4_Chr1_0543.1	T5_Chr1_2547.1	T6_Chr1_2382.1	T7_Chr1_1100.1	T8_Chr1_1615.1	T9_Chr1_1838.1	T10_CTG57_0002.1	T11_Chr1_0994.1	T12_Chr1_1465.1
T1_CTG31_0005.1	T2_Chr1_3185.1	T3_Chr1_2582.1	T4_Chr1_0544.1	T5_Chr1_2619.1	T6_Chr1_2402.1	T7_Chr1_1110.1	T8_Chr1_1640.1	T9_Chr1_1956.1	T10_CTG69_0016.1	T11_Chr1_1004.1	T12_Chr1_1466.1
T1_CTG31_0001.1	T2_Chr1_3209.1	T3_Chr1_2583.1	T4_Chr1_0559.1	T5_Chr1_2631.1	T6_Chr1_2464.1	T7_Chr1_1133.1	T8_Chr1_1702.1	T9_Chr1_2025.1	T10_CTG69_0014.1	T11_Chr1_1010.1	T12_Chr1_1494.1
T1_CTG31_0003.1	T2_Chr1_3297.1	T3_Chr1_2593.1	T4_Chr1_0569.1	T5_Chr1_2662.1	T6_Chr1_2500.1	T7_Chr1_1141.1	T8_Chr1_1731.1	T9_Chr1_2142.1	T10_CTG70_0005.1	T11_Chr1_1012.1	T12_Chr1_1556.1
T1_CTG33_0002.1	T2_Chr1_3352.1	T3_Chr1_2672.1	T4_Chr1_0575.1	T5_Chr1_2703.1	T6_Chr1_2501.1	T7_Chr1_1151.1	T8_Chr1_1742.1	T9_Chr1_2254.1	T10_CTG70_0003.1	T11_Chr1_1014.1	T12_Chr1_1615.1
T1_CTG33_0006.1	T2_Chr1_3456.1	T3_Chr1_2673.1	T4_Chr1_0588.1	T5_Chr1_2811.1	T6_Chr1_2590.1	T7_Chr1_1169.1	T8_Chr1_1796.1	T9_Chr1_2324.1	T10_CTG70_0004.1	T11_Chr1_1026.1	T12_Chr1_1617.1
T1_CTG33_0001.1	T2_Chr1_3484.1	T3_Chr1_2674.1	T4_Chr1_0623.1	T5_Chr1_2817.1	T6_Chr1_2618.1	T7_Chr1_1204.1	T8_Chr1_1814.1	T9_Chr1_2333.1	T10_CTG70_0002.1	T11_Chr1_1096.1	T12_Chr1_1658.1
T1_CTG33_0005.1	T2_Chr1_3634.1	T3_Chr1_2675.1	T4_Chr1_0634.1	T5_Chr1_2818.1	T6_Chr1_2634.1	T7_Chr1_1207.1	T8_Chr1_1895.1	T9_Chr1_2338.1	T10_CTG71_0005.1	T11_Chr1_1108.1	T12_Chr1_1679.1
T1_CTG34_0003.1	T2_Chr1_3666.1	T3_Chr1_2676.1	T4_Chr1_0636.1	T5_Chr1_2819.1	T6_Chr1_2642.1	T7_Chr1_1221.1	T8_Chr1_1899.1	T9_Chr1_2359.1	T10_CTG79_0004.1	T11_Chr1_1138.1	T12_Chr1_1695.1
T1_CTG34_0004.1	T2_Chr1_3692.1	T3_Chr1_2677.1	T4_Chr1_0638.1	T5_Chr1_2840.1	T6_Chr1_2716.1	T7_Chr1_1249.1	T8_Chr1_1980.1	T9_Chr1_2367.1	T10_CTG96_0001.1	T11_Chr1_1146.1	T12_Chr1_1841.1
T1_CTG4_0003.1	T2_Chr1_3713.1	T3_Chr1_2679.1	T4_Chr1_0642.1	T5_Chr1_2852.1	T6_Chr1_2774.1	T7_Chr1_1264.1	T8_Chr1_1982.1	T9_Chr1_2394.1	T10_CTG97_0001.1	T11_Chr1_1149.1	T12_Chr1_1855.1
T1_CTG4_0005.1	T2_Chr1_3720.1	T3_Chr1_2681.1	T4_Chr1_0646.1	T5_Chr1_2864.1	T6_Chr1_2790.1	T7_Chr1_1272.1	T8_Chr1_1995.1	T9_Chr1_2528.1	T10_CTG99_0011.1	T11_Chr1_1168.1	T12_Chr1_1950.1
T1_CTG4_0004.1	T2_Chr1_3836.1	T3_Chr1_2706.1	T4_Chr1_0647.1	T5_Chr1_3004.1	T6_Chr1_2820.1	T7_Chr1_1295.1	T8_Chr1_2149.1	T9_Chr1_2770.1	T10_Chr1_1891.1	T11_Chr1_1183.1	T12_Chr1_1952.1
T1_CTG4_0002.1	T2_Chr1_3985.1	T3_Chr1_2781.1	T4_Chr1_0654.1	T5_Chr1_3014.1	T6_Chr1_2859.1	T7_Chr1_1296.1	T8_Chr1_2257.1	T9_Chr1_2797.1	T10_Chr1_4261.1	T11_Chr1_1190.1	T12_Chr1_2022.1
T1_CTG4_0006.1	T2_Chr1_4037.1	T3_Chr1_2791.1	T4_Chr1_0663.1	T5_Chr1_3041.1	T6_Chr1_2870.1	T7_Chr1_1319.1	T8_Chr1_2282.1	T9_Chr1_2812.1	T10_Chr1_3975.1	T11_Chr1_1193.1	T12_Chr1_2050.1
T1_CTG44_0004.1	T2_Chr1_4083.1	T3_Chr1_2813.1	T4_Chr1_0666.1	T5_Chr1_3060.1	T6_Chr1_2925.1	T7_Chr1_1327.1	T8_Chr1_2301.1	T9_Chr1_2813.1	T10_Chr1_2728.1	T11_Chr1_1212.1	T12_Chr1_2077.1
T1_CTG48_0043.1	T2_Chr1_4107.1	T3_Chr1_2864.1	T4_Chr1_0673.1	T5_Chr1_3081.1	T6_Chr1_2948.1	T7_Chr1_1392.1	T8_Chr1_2334.1	T9_Chr1_2814.1	T10_Chr1_0216.1	T11_Chr1_1221.1	T12_Chr1_2132.1
T1_CTG48_0044.1	T2_Chr1_4148.1	T3_Chr1_2895.1	T4_Chr1_0694.1	T5_Chr1_3208.1	T6_Chr1_2957.1	T7_Chr1_1431.1	T8_Chr1_2377.1	T9_Chr1_2837.1	T10_Chr1_4089.1	T11_Chr1_1251.1	T12_Chr1_2150.1
T1_CTG5_0019.1	T2_Chr1_4201.1	T3_Chr1_2920.1	T4_Chr1_0706.1	T5_Chr1_3345.1	T6_Chr1_2975.1	T7_Chr1_1458.1	T8_Chr1_2400.1	T9_Chr1_2883.1	T10_Chr1_4965.1	T11_Chr1_1268.1	T12_Chr1_2165.1
T1_CTG5_0014.1	T2_Chr1_4204.1	T3_Chr1_2997.1	T4_Chr1_0708.1	T5_Chr1_3346.1	T6_Chr1_2982.1	T7_Chr1_1474.1	T8_Chr1_2403.1	T9_Chr1_2907.1	T10_Chr1_2661.1	T11_Chr1_1275.1	T12_Chr1_2224.1
T1_CTG5_0017.1	T2_Chr1_4257.1	T3_Chr1_3063.1	T4_Chr1_0719.1	T5_Chr1_3400.1	T6_Chr1_3045.1	T7_Chr1_1486.1	T8_Chr1_2474.1	T9_Chr1_2946.1	T10_Chr1_4122.1	T11_Chr1_1284.1	T12_Chr1_2328.1
T1_CTG5_0002.1	T2_Chr1_4313.1	T3_Chr1_3098.1	T4_Chr1_0720.1	T5_Chr1_3407.1	T6_Chr1_3051.1	T7_Chr1_1501.1	T8_Chr1_2510.1	T9_Chr1_2950.1	T10_Chr1_0623.1	T11_Chr1_1310.1	T12_Chr1_2375.1
T1_CTG5_0018.1	T2_Chr1_4324.1	T3_Chr1_3111.1	T4_Chr1_0721.1	T5_Chr1_3734.1	T6_Chr1_3103.1	T7_Chr1_1518.1	T8_Chr1_2601.1	T9_Chr1_3011.1	T10_Chr1_4084.1	T11_Chr1_1320.1	T12_Chr1_2378.1
T1_CTG5_0004.1	T2_Chr1_4369.1	T3_Chr1_3128.1	T4_Chr1_0722.1	T5_Chr1_3745.1	T6_Chr1_3112.1	T7_Chr1_1520.1	T8_Chr1_2609.1	T9_Chr1_3022.1	T10_Chr1_2732.1	T11_Chr1_1321.1	T12_Chr1_2411.1
T1_CTG5_0003.1	T2_Chr1_4379.1	T3_Chr1_3164.1	T4_Chr1_0723.1	T5_Chr1_3767.1	T6_Chr1_3126.1	T7_Chr1_1521.1	T8_Chr1_2619.1	T9_Chr1_3164.1	T10_Chr1_3183.1	T11_Chr1_1322.1	T12_Chr1_2536.1
T1_CTG5_0001.1	T2_Chr1_4427.1	T3_Chr1_3184.1	T4_Chr1_0727.1	T5_Chr1_3807.1	T6_Chr1_3147.1	T7_Chr1_1522.1	T8_Chr1_2649.1	T9_Chr1_3233.1	T10_Chr1_2787.1	T11_Chr1_1350.1	T12_Chr1_2585.1
T1_CTG5_0016.1	T2_Chr1_4496.1	T3_Chr1_3199.1	T4_Chr1_0728.1	T5_Chr1_3819.1	T6_Chr1_3154.1	T7_Chr1_1523.1	T8_Chr1_2666.1	T9_Chr1_3336.1	T10_Chr1_2553.1	T11_Chr1_1392.1	T12_Chr1_2602.1
T1_CTG50_0001.1	T2_Chr1_4510.1	T3_Chr1_3218.1	T4_Chr1_0736.1	T5_Chr1_3822.1	T6_Chr1_3160.1	T7_Chr1_1524.1	T8_Chr1_2680.1	T9_Chr1_3344.1	T10_Chr1_3854.1	T11_Chr1_1402.1	T12_Chr1_2620.1
T1_CTG56_0008.1	T2_Chr1_4512.1	T3_Chr1_3324.1	T4_Chr1_0738.1	T5_Chr1_3823.1	T6_Chr1_3184.1	T7_Chr1_1525.1	T8_Chr1_2689.1	T9_Chr1_3389.1	T10_Chr1_1225.1	T11_Chr1_1425.1	T12_Chr1_2631.1
T1_CTG56_0009.1	T2_Chr1_4539.1	T3_Chr1_3360.1	T4_Chr1_0741.1	T5_Chr1_3824.1	T6_Chr1_3202.1	T7_Chr1_1526.1	T8_Chr1_2727.1	T9_Chr1_3394.1	T10_Chr1_1836.1	T11_Chr1_1466.1	T12_Chr1_2681.1
T1_CTG67_0001.1	T2_Chr1_4561.1	T3_Chr1_3376.1	T4_Chr1_0743.1	T5_Chr1_3872.1	T6_Chr1_3218.1	T7_Chr1_1527.1	T8_Chr1_2793.1	T9_Chr1_3404.1	T10_Chr1_2124.1	T11_Chr1_1475.1	T12_Chr1_2707.1
T1_CTG7_0012.1	T2_Chr1_4572.1	T3_Chr1_3525.1	T4_Chr1_0747.1	T5_Chr1_3886.1	T6_Chr1_3238.1	T7_Chr1_1528.1	T8_Chr1_2858.1	T9_Chr1_3628.1	T10_Chr1_0348.1	T11_Chr1_1499.1	T12_Chr1_2729.1
T1_CTG7_0014.1	T2_Chr1_4588.1	T3_Chr1_3559.1	T4_Chr1_0750.1	T5_Chr1_3911.1	T6_Chr1_3242.1	T7_Chr1_1529.1	T8_Chr1_2876.1	T9_Chr1_3692.1	T10_Chr1_3268.1	T11_Chr1_1504.1	T12_Chr1_2740.1
T1_CTG7_0015.1	T2_Chr1_4590.1	T3_Chr1_3606.1	T4_Chr1_0757.1	T5_Chr1_3913.1	T6_Chr1_3243.1	T7_Chr1_1530.1	T8_Chr1_2878.1	T9_Chr1_3730.1	T10_Chr1_3847.1	T11_Chr1_1516.1	T12_Chr1_2752.1
T1_CTG7_0013.1	T2_Chr1_4623.1	T3_Chr1_3811.1	T4_Chr1_0766.1	T5_Chr1_3914.1	T6_Chr1_3271.1	T7_Chr1_1534.1	T8_Chr1_2887.1	T9_Chr1_3732.1	T10_Chr1_1004.1	T11_Chr1_1523.1	T12_Chr1_2757.1
T1_CTG70_0087.1	T2_Chr1_4647.1	T3_Chr1_3826.1	T4_Chr1_0767.1	T5_Chr1_3918.1	T6_Chr1_3326.1	T7_Chr1_1535.1	T8_Chr1_2959.1	T9_Chr1_3762.1	T10_Chr1_5871.1	T11_Chr1_1525.1	T12_Chr1_2779.1
T1_CTG76_0007.1	T2_Chr1_4699.1	T3_Chr1_3889.1	T4_Chr1_0782.1	T5_Chr1_3929.1	T6_Chr1_3333.1	T7_Chr1_1536.1	T8_Chr1_2978.1	T9_Chr1_3798.1	T10_Chr1_0850.1	T11_Chr1_1548.1	T12_Chr1_2781.1
T1_CTG78_0011.1	T2_Chr1_4725.1	T3_Chr1_3924.1	T4_Chr1_0783.1	T5_Chr1_3951.1	T6_Chr1_3366.1	T7_Chr1_1538.1	T8_Chr1_3034.1	T9_Chr1_3837.1	T10_Chr1_5528.1	T11_Chr1_1550.1	T12_Chr1_2812.1
T1_CTG78_0009.1	T2_Chr1_4757.1	T3_Chr1_3943.1	T4_Chr1_0786.1	T5_Chr1_3974.1	T6_Chr1_3403.1	T7_Chr1_1539.1	T8_Chr1_3165.1	T9_Chr1_3894.1	T10_Chr1_2082.1	T11_Chr1_1552.1	T12_Chr1_2953.1
T1_CTG78_0015.1	T2_Chr1_4763.1	T3_Chr1_4008.1	T4_Chr1_0788.1	T5_Chr1_4055.1	T6_Chr1_3407.1	T7_Chr1_1540.1	T8_Chr1_3203.1	T9_Chr1_3897.1	T10_Chr1_4074.1	T11_Chr1_1573.1	T12_Chr1_2969.1
T1_CTG78_0010.1	T2_Chr1_4809.1	T3_Chr1_4009.1	T4_Chr1_0800.1	T5_Chr1_4086.1	T6_Chr1_3420.1	T7_Chr1_1541.1	T8_Chr1_3230.1	T9_Chr1_3923.1	T10_Chr1_2582.1	T11_Chr1_1574.1	T12_Chr1_2999.1
T1_CTG80_0001.1	T2_Chr1_4838.1	T3_Chr1_4065.1	T4_Chr1_0811.1	T5_Chr1_4087.1	T6_Chr1_3535.1	T7_Chr1_1542.1	T8_Chr1_3255.1	T9_Chr1_3963.1	T10_Chr1_4249.1	T11_Chr1_1582.1	T12_Chr1_3008.1
T1_CTG94_0027.1	T2_Chr1_4871.1	T3_Chr1_4085.1	T4_Chr1_0835.1	T5_Chr1_4152.1	T6_Chr1_3539.1	T7_Chr1_1543.1	T8_Chr1_3301.1	T9_Chr1_3965.1	T10_Chr1_0364.1	T11_Chr1_1630.1	T12_Chr1_3055.1
T1_CTG94_0002.1	T2_Chr1_4879.1	T3_Chr1_4117.1	T4_Chr1_0857.1	T5_Chr1_4175.1	T6_Chr1_3592.1	T7_Chr1_1544.1	T8_Chr1_3356.1	T9_Chr1_4190.1	T10_Chr1_1669.1	T11_Chr1_1631.1	T12_Chr1_3085.1
T1_Chr1_0786.1	T2_Chr1_4995.1	T3_Chr1_4132.1	T4_Chr1_0863.1	T5_Chr1_4178.1	T6_Chr1_3596.1	T7_Chr1_1545.1	T8_Chr1_3378.1	T9_Chr1_4202.1	T10_Chr1_4938.1	T11_Chr1_1673.1	T12_Chr1_3123.1
T1_Chr1_2905.1	T2_Chr1_4996.1	T3_Chr1_4181.1	T4_Chr1_0865.1	T5_Chr1_4189.1	T6_Chr1_3623.1	T7_Chr1_1546.1	T8_Chr1_3424.1	T9_Chr1_4280.1	T10_Chr1_4311.1	T11_Chr1_1677.1	T12_Chr1_3168.1
T1_Chr1_4486.1	T2_Chr1_4998.1	T3_Chr1_4330.1	T4_Chr1_0884.1	T5_Chr1_4294.1	T6_Chr1_3654.1	T7_Chr1_1577.1	T8_Chr1_3450.1	T9_Chr1_4296.1	T10_Chr1_1950.1	T11_Chr1_1700.1	T12_Chr1_3198.1
T1_Chr1_4692.1	T2_Chr1_5047.1	T3_Chr1_4401.1	T4_Chr1_0889.1	T5_Chr1_4368.1	T6_Chr1_3655.1	T7_Chr1_1586.1	T8_Chr1_3480.1	T9_Chr1_4417.1	T10_Chr1_2924.1	T11_Chr1_1738.1	T12_Chr1_3204.1
T1_Chr1_1916.1	T2_Chr1_5100.1	T3_Chr1_4585.1	T4_Chr1_0891.1	T5_Chr1_4397.1	T6_Chr1_3723.1	T7_Chr1_1641.1	T8_Chr1_3481.1	T9_Chr1_4486.1	T10_Chr1_2512.1	T11_Chr1_1740.1	T12_Chr1_3267.1
T1_Chr1_5016.1	T2_Chr1_5105.1	T3_Chr1_4586.1	T4_Chr1_0910.1	T5_Chr1_4403.1	T6_Chr1_3805.1	T7_Chr1_1654.1	T8_Chr1_3502.1	T9_Chr1_4492.1	T10_Chr1_1121.1	T11_Chr1_1777.1	T12_Chr1_3313.1
T1_Chr1_1781.1	T2_Chr1_5111.1	T3_Chr1_4591.1	T4_Chr1_0911.1	T5_Chr1_4464.1	T6_Chr1_3857.1	T7_Chr1_1672.1	T8_Chr1_3532.1	T9_Chr1_4493.1	T10_Chr1_3400.1	T11_Chr1_1808.1	T12_Chr1_3346.1
T1_Chr1_5284.1	T2_Chr1_5149.1	T3_Chr1_4594.1	T4_Chr1_0914.1	T5_Chr1_4467.1	T6_Chr1_3871.1	T7_Chr1_1678.1	T8_Chr1_3569.1	T9_Chr1_4494.1	T10_Chr1_4930.1	T11_Chr1_1817.1	T12_Chr1_3386.1
T1_Chr1_5975.1	T2_Chr1_5235.1	T3_Chr1_4641.1	T4_Chr1_0937.1	T5_Chr1_4476.1	T6_Chr1_3878.1	T7_Chr1_1685.1	T8_Chr1_3576.1	T9_Chr1_4525.1	T10_Chr1_0248.1	T11_Chr1_1833.1	T12_Chr1_3448.1
T1_Chr1_4502.1	T2_Chr1_5240.1	T3_Chr1_4643.1	T4_Chr1_0962.1	T5_Chr1_4538.1	T6_Chr1_3912.1	T7_Chr1_1709.1	T8_Chr1_3753.1	T9_Chr1_4556.1	T10_Chr1_3615.1	T11_Chr1_1834.1	T12_Chr1_3454.1
T1_Chr1_3405.1	T2_Chr1_5246.1	T3_Chr1_4726.1	T4_Chr1_0963.1	T5_Chr1_4539.1	T6_Chr1_3923.1	T7_Chr1_1715.1	T8_Chr1_3816.1	T9_Chr1_4598.1	T10_Chr1_1031.1	T11_Chr1_1835.1	T12_Chr1_3464.1
T1_Chr1_3477.1	T2_Chr1_5275.1	T3_Chr1_4752.1	T4_Chr1_0976.1	T5_Chr1_4540.1	T6_Chr1_3992.1	T7_Chr1_1759.1	T8_Chr1_3913.1	T9_Chr1_4623.1	T10_Chr1_0709.1	T11_Chr1_1856.1	T12_Chr1_3483.1
T1_Chr1_3574.1	T2_Chr1_5282.1	T3_Chr1_4756.1	T4_Chr1_1004.1	T5_Chr1_4575.1	T6_Chr1_4002.1	T7_Chr1_1783.1	T8_Chr1_3916.1	T9_Chr1_4645.1	T10_Chr1_4104.1	T11_Chr1_1860.1	T12_Chr1_3498.1
T1_Chr1_1155.1	T2_Chr1_5304.1	T3_Chr1_4766.1	T4_Chr1_1006.1	T5_Chr1_4634.1	T6_Chr1_4007.1	T7_Chr1_1832.1	T8_Chr1_3925.1	T9_Chr1_4652.1	T10_Chr1_0059.1	T11_Chr1_1867.1	T12_Chr1_3510.1
T1_Chr1_3899.1	T2_Chr1_5342.1	T3_Chr1_4827.1	T4_Chr1_1007.1	T5_Chr1_4719.1	T6_Chr1_4048.1	T7_Chr1_1839.1	T8_Chr1_4014.1	T9_Chr1_4699.1	T10_Chr1_4106.1	T11_Chr1_1870.1	T12_Chr1_3588.1
T1_Chr1_2958.1	T2_Chr1_5344.1	T3_Chr1_4869.1	T4_Chr1_1016.1	T5_Chr1_4725.1	T6_Chr1_4090.1	T7_Chr1_1872.1	T8_Chr1_4039.1	T9_Chr1_4709.1	T10_Chr1_0485.1	T11_Chr1_1873.1	T12_Chr1_3596.1
T1_Chr1_2712.1	T2_Chr1_5359.1	T3_Chr1_4892.1	T4_Chr1_1045.1	T5_Chr1_4818.1	T6_Chr1_4176.1	T7_Chr1_1936.1	T8_Chr1_4045.1	T9_Chr1_4787.1	T10_Chr1_2451.1	T11_Chr1_1877.1	T12_Chr1_3617.1
T1_Chr1_4045.1	T2_Chr1_5394.1	T3_Chr1_4914.1	T4_Chr1_1066.1	T5_Chr1_4825.1	T6_Chr1_4256.1	T7_Chr1_1940.1	T8_Chr1_4115.1	T9_Chr1_4857.1	T10_Chr1_4827.1	T11_Chr1_1889.1	T12_Chr1_3630.1
T1_Chr1_3031.1	T2_Chr1_5526.1	T3_Chr1_5034.1	T4_Chr1_1082.1	T5_Chr1_4854.1	T6_Chr1_4261.1	T7_Chr1_1942.1	T8_Chr1_4165.1	T9_Chr1_4937.1	T10_Chr1_2275.1	T11_Chr1_1903.1	T12_Chr1_3638.1
T1_Chr1_2855.1	T2_Chr1_5556.1	T3_Chr1_5060.1	T4_Chr1_1094.1	T5_Chr1_4858.1	T6_Chr1_4399.1	T7_Chr1_1958.1	T8_Chr1_4179.1	T9_Chr1_4970.1	T10_Chr1_5423.1	T11_Chr1_1909.1	T12_Chr1_3676.1
T1_Chr1_0787.1	T2_Chr1_5576.1	T3_Chr1_5099.1	T4_Chr1_1095.1	T5_Chr1_4899.1	T6_Chr1_4413.1	T7_Chr1_1974.1	T8_Chr1_4199.1	T9_Chr1_4989.1	T10_Chr1_0864.1	T11_Chr1_2028.1	T12_Chr1_3687.1
T1_Chr1_1547.1	T2_Chr1_5588.1	T3_Chr1_5139.1	T4_Chr1_1124.1	T5_Chr1_4940.1	T6_Chr1_4414.1	T7_Chr1_2020.1	T8_Chr1_4256.1	T9_Chr1_4998.1	T10_Chr1_2795.1	T11_Chr1_2036.1	T12_Chr1_3705.1
T1_Chr1_2873.1	T2_Chr1_5594.1	T3_Chr1_5175.1	T4_Chr1_1148.1	T5_Chr1_4966.1	T6_Chr1_4415.1	T7_Chr1_2036.1	T8_Chr1_4276.1	T9_Chr1_5009.1	T10_Chr1_3665.1	T11_Chr1_2075.1	T12_Chr1_3714.1
T1_Chr1_0832.1	T2_Chr1_5599.1	T3_Chr1_5187.1	T4_Chr1_1178.1	T5_Chr1_4970.1	T6_Chr1_4416.1	T7_Chr1_2081.1	T8_Chr1_4280.1	T9_Chr1_5055.1	T10_Chr1_3505.1	T11_Chr1_2083.1	T12_Chr1_3731.1
T1_Chr1_2144.1	T2_Chr1_5600.1	T3_Chr1_5190.1	T4_Chr1_1192.1	T5_Chr1_5081.1	T6_Chr1_4507.1	T7_Chr1_2084.1	T8_Chr1_4307.1	T9_Chr1_5137.1	T10_Chr1_3520.1	T11_Chr1_2125.1	T12_Chr1_3756.1
T1_Chr1_0233.1	T2_Chr1_5741.1	T3_Chr1_5216.1	T4_Chr1_1219.1	T5_Chr1_5084.1	T6_Chr1_4509.1	T7_Chr1_2096.1	T8_Chr1_4322.1	T9_Chr1_5156.1	T10_Chr1_5455.1	T11_Chr1_2130.1	T12_Chr1_3760.1
T1_Chr1_2933.1	T2_Chr1_5743.1	T3_Chr1_5337.1	T4_Chr1_1227.1	T5_Chr1_5095.1	T6_Chr1_4617.1	T7_Chr1_2112.1	T8_Chr1_4339.1	T9_Chr1_5229.1	T10_Chr1_1343.1	T11_Chr1_2135.1	T12_Chr1_3791.1
T1_Chr1_5188.1	T2_Chr1_5755.1	T3_Chr1_5339.1	T4_Chr1_1232.1	T5_Chr1_5131.1	T6_Chr1_4692.1	T7_Chr1_2114.1	T8_Chr1_4344.1	T9_Chr1_5258.1	T10_Chr1_1189.1	T11_Chr1_2144.1	T12_Chr1_3793.1
T1_Chr1_5970.1	T2_Chr1_5925.1	T3_Chr1_5340.1	T4_Chr1_1238.1	T5_Chr1_5183.1	T6_Chr1_4739.1	T7_Chr1_2146.1	T8_Chr1_4362.1	T9_Chr1_5337.1	T10_Chr1_3567.1	T11_Chr1_2149.1	T12_Chr1_3873.1
T1_Chr1_5617.1	T2_Chr1_5985.1	T3_Chr1_5430.1	T4_Chr1_1252.1	T5_Chr1_5206.1	T6_Chr1_4790.1	T7_Chr1_2147.1	T8_Chr1_4381.1	T9_Chr1_5338.1	T10_Chr1_3725.1	T11_Chr1_2166.1	T12_Chr1_3892.1
T1_Chr1_0495.1	T2_Chr1_6054.1	T3_Chr1_5508.1	T4_Chr1_1259.1	T5_Chr1_5213.1	T6_Chr1_4865.1	T7_Chr1_2165.1	T8_Chr1_4545.1	T9_Chr1_5340.1	T10_Chr1_5271.1	T11_Chr1_2167.1	T12_Chr1_3897.1
T1_Chr1_4199.1	T2_Chr1_6157.1	T3_Chr1_5572.1	T4_Chr1_1260.1	T5_Chr1_5301.1	T6_Chr1_4956.1	T7_Chr1_2190.1	T8_Chr1_4566.1	T9_Chr1_5341.1	T10_Chr1_2978.1	T11_Chr1_2178.1	T12_Chr1_3934.1
T1_Chr1_2900.1	T2_Chr1_6182.1	T3_Chr1_5573.1	T4_Chr1_1262.1	T5_Chr1_5309.1	T6_Chr1_4957.1	T7_Chr1_2202.1	T8_Chr1_4571.1	T9_Chr1_5346.1	T10_Chr1_5378.1	T11_Chr1_2181.1	T12_Chr1_3961.1
T1_Chr1_2311.1	T2_Chr1_6204.1	T3_Chr1_5574.1	T4_Chr1_1263.1	T5_Chr1_5381.1	T6_Chr1_4958.1	T7_Chr1_2204.1	T8_Chr1_4572.1	T9_Chr1_5357.1	T10_Chr1_2467.1	T11_Chr1_2191.1	T12_Chr1_3996.1
T1_Chr1_3264.1	T2_Chr1_6263.1	T3_Chr1_5575.1	T4_Chr1_1281.1	T5_Chr1_5410.1	T6_Chr1_4960.1	T7_Chr1_2232.1	T8_Chr1_4583.1	T9_Chr1_5392.1	T10_Chr1_0137.1	T11_Chr1_2197.1	T12_Chr1_4010.1
T1_Chr1_2004.1	T2_Chr1_6323.1	T3_Chr1_5576.1	T4_Chr1_1288.1	T5_Chr1_5414.1	T6_Chr1_4961.1	T7_Chr1_2245.1	T8_Chr1_4590.1	T9_Chr1_5416.1	T10_Chr1_0840.1	T11_Chr1_2204.1	T12_Chr1_4024.1
T1_Chr1_0830.1	T2_Chr1_6391.1	T3_Chr1_5582.1	T4_Chr1_1289.1	T5_Chr1_5421.1	T6_Chr1_4963.1	T7_Chr1_2262.1	T8_Chr1_4626.1	T9_Chr1_5418.1	T10_Chr1_4498.1	T11_Chr1_2243.1	T12_Chr1_4032.1
T1_Chr1_4539.1	T2_Chr1_6491.1	T3_Chr1_5583.1	T4_Chr1_1295.1	T5_Chr1_5485.1	T6_Chr1_4965.1	T7_Chr1_2276.1	T8_Chr1_4665.1	T9_Chr1_5419.1	T10_Chr1_2299.1	T11_Chr1_2269.1	T12_Chr1_4043.1
T1_Chr1_4331.1	T2_Chr1_6524.1	T3_Chr1_5606.1	T4_Chr1_1305.1	T5_Chr1_5635.1	T6_Chr1_4966.1	T7_Chr1_2285.1	T8_Chr1_4693.1	T9_Chr1_5420.1	T10_Chr1_3904.1	T11_Chr1_2273.1	T12_Chr1_4072.1
T1_Chr1_4709.1	T2_Chr1_6551.1	T3_Chr1_5657.1	T4_Chr1_1306.1	T5_Chr1_5654.1	T6_Chr1_4967.1	T7_Chr1_2305.1	T8_Chr1_4778.1	T9_Chr1_5458.1	T10_Chr1_5824.1	T11_Chr1_2289.1	T12_Chr1_4087.1
T1_Chr1_1451.1	T2_Chr1_6676.1	T3_Chr1_5766.1	T4_Chr1_1312.1	T5_Chr1_5739.1	T6_Chr1_5001.1	T7_Chr1_2309.1	T8_Chr1_4847.1	T9_Chr1_5506.1	T10_Chr1_2170.1	T11_Chr1_2293.1	T12_Chr1_4119.1
T1_Chr1_5835.1	T2_Chr2_0040.1	T3_Chr1_5806.1	T4_Chr1_1313.1	T5_Chr1_5746.1	T6_Chr1_5007.1	T7_Chr1_2323.1	T8_Chr1_4848.1	T9_Chr1_5520.1	T10_Chr1_2171.1	T11_Chr1_2305.1	T12_Chr1_4132.1
T1_Chr1_0393.1	T2_Chr2_0043.1	T3_Chr1_5819.1	T4_Chr1_1324.1	T5_Chr1_5763.1	T6_Chr1_5015.1	T7_Chr1_2355.1	T8_Chr1_4865.1	T9_Chr1_5542.1	T10_Chr1_4020.1	T11_Chr1_2310.1	T12_Chr1_4198.1
T1_Chr1_3186.1	T2_Chr2_0264.1	T3_Chr1_5832.1	T4_Chr1_1335.1	T5_Chr1_5794.1	T6_Chr1_5016.1	T7_Chr1_2396.1	T8_Chr1_4952.1	T9_Chr1_5626.1	T10_Chr1_5380.1	T11_Chr1_2319.1	T12_Chr1_4236.1
T1_Chr1_0017.1	T2_Chr2_0289.1	T3_Chr1_5965.1	T4_Chr1_1340.1	T5_Chr1_6001.1	T6_Chr1_5030.1	T7_Chr1_2450.1	T8_Chr1_4962.1	T9_Chr1_5632.1	T10_Chr1_3434.1	T11_Chr1_2343.1	T12_Chr1_4253.1
T1_Chr1_3784.1	T2_Chr2_0399.1	T3_Chr1_5986.1	T4_Chr1_1342.1	T5_Chr1_6017.1	T6_Chr1_5074.1	T7_Chr1_2475.1	T8_Chr1_4974.1	T9_Chr1_5910.1	T10_Chr1_1658.1	T11_Chr1_2347.1	T12_Chr1_4254.1
T1_Chr1_4832.1	T2_Chr2_0401.1	T3_Chr1_6015.1	T4_Chr1_1356.1	T5_Chr1_6087.1	T6_Chr1_5137.1	T7_Chr1_2495.1	T8_Chr1_5026.1	T9_Chr1_5913.1	T10_Chr1_0172.1	T11_Chr1_2352.1	T12_Chr1_4255.1
T1_Chr1_2429.1	T2_Chr2_0406.1	T3_Chr1_6235.1	T4_Chr1_1358.1	T5_Chr1_6146.1	T6_Chr1_5139.1	T7_Chr1_2498.1	T8_Chr1_5089.1	T9_Chr1_6058.1	T10_Chr1_2118.1	T11_Chr1_2378.1	T12_Chr1_4260.1
T1_Chr1_0032.1	T2_Chr2_0410.1	T3_Chr1_6323.1	T4_Chr1_1365.1	T5_Chr1_6337.1	T6_Chr1_5231.1	T7_Chr1_2500.1	T8_Chr1_5173.1	T9_Chr1_6084.1	T10_Chr1_2263.1	T11_Chr1_2389.1	T12_Chr1_4280.1
T1_Chr1_3649.1	T2_Chr2_0485.1	T3_Chr1_6353.1	T4_Chr1_1368.1	T5_Chr1_6346.1	T6_Chr1_5257.1	T7_Chr1_2508.1	T8_Chr1_5192.1	T9_Chr1_6103.1	T10_Chr1_3613.1	T11_Chr1_2405.1	T12_Chr1_4312.1
T1_Chr1_5241.1	T2_Chr2_0497.1	T3_Chr1_6354.1	T4_Chr1_1376.1	T5_Chr1_6520.1	T6_Chr1_5272.1	T7_Chr1_2550.1	T8_Chr1_5246.1	T9_Chr1_6110.1	T10_Chr1_3631.1	T11_Chr1_2423.1	T12_Chr1_4359.1
T1_Chr1_1169.1	T2_Chr2_0537.1	T3_Chr1_6381.1	T4_Chr1_1382.1	T5_Chr1_6540.1	T6_Chr1_5366.1	T7_Chr1_2557.1	T8_Chr1_5247.1	T9_Chr1_6192.1	T10_Chr1_3630.1	T11_Chr1_2425.1	T12_Chr1_4393.1
T1_Chr1_1510.1	T2_Chr2_0539.1	T3_Chr1_6387.1	T4_Chr1_1383.1	T5_Chr1_6564.1	T6_Chr1_5374.1	T7_Chr1_2578.1	T8_Chr1_5250.1	T9_Chr1_6276.1	T10_Chr1_2178.1	T11_Chr1_2451.1	T12_Chr1_4455.1
T1_Chr1_5828.1	T2_Chr2_0612.1	T3_Chr1_6402.1	T4_Chr1_1387.1	T5_Chr1_6629.1	T6_Chr1_5418.1	T7_Chr1_2580.1	T8_Chr1_5251.1	T9_Chr1_6559.1	T10_Chr1_4347.1	T11_Chr1_2455.1	T12_Chr1_4457.1
T1_Chr1_1903.1	T2_Chr2_0630.1	T3_Chr1_6406.1	T4_Chr1_1390.1	T5_Chr1_6633.1	T6_Chr1_5449.1	T7_Chr1_2596.1	T8_Chr1_5252.1	T9_Chr1_6560.1	T10_Chr1_2629.1	T11_Chr1_2466.1	T12_Chr1_4494.1
T1_Chr1_4787.1	T2_Chr2_0632.1	T3_Chr1_6465.1	T4_Chr1_1395.1	T5_Chr1_6634.1	T6_Chr1_5463.1	T7_Chr1_2613.1	T8_Chr1_5253.1	T9_Chr1_6561.1	T10_Chr1_5333.1	T11_Chr1_2479.1	T12_Chr1_4509.1
T1_Chr1_5267.1	T2_Chr2_0685.1	T3_Chr1_6476.1	T4_Chr1_1410.1	T5_Chr1_6635.1	T6_Chr1_5466.1	T7_Chr1_2616.1	T8_Chr1_5254.1	T9_Chr1_6562.1	T10_Chr1_4087.1	T11_Chr1_2487.1	T12_Chr1_4534.1
T1_Chr1_1859.1	T2_Chr2_0701.1	T3_Chr1_6520.1	T4_Chr1_1414.1	T5_Chr1_6636.1	T6_Chr1_5473.1	T7_Chr1_2632.1	T8_Chr1_5270.1	T9_Chr1_6563.1	T10_Chr1_3550.1	T11_Chr1_2520.1	T12_Chr1_4540.1
T1_Chr1_3195.1	T2_Chr2_0909.1	T3_Chr1_6571.1	T4_Chr1_1430.1	T5_Chr1_6637.1	T6_Chr1_5524.1	T7_Chr1_2649.1	T8_Chr1_5272.1	T9_Chr1_6565.1	T10_Chr1_5327.1	T11_Chr1_2523.1	T12_Chr1_4618.1
T1_Chr1_2815.1	T2_Chr2_0932.1	T3_Chr1_6595.1	T4_Chr1_1431.1	T5_Chr1_6771.1	T6_Chr1_5551.1	T7_Chr1_2650.1	T8_Chr1_5274.1	T9_Chr1_6645.1	T10_Chr1_3663.1	T11_Chr1_2531.1	T12_Chr1_4629.1
T1_Chr1_1379.1	T2_Chr2_0956.1	T3_Chr1_6596.1	T4_Chr1_1438.1	T5_Chr1_6773.1	T6_Chr1_5565.1	T7_Chr1_2663.1	T8_Chr1_5279.1	T9_Chr2_0008.1	T10_Chr1_2213.1	T11_Chr1_2554.1	T12_Chr1_4638.1
T1_Chr1_1995.1	T2_Chr2_1111.1	T3_Chr1_6597.1	T4_Chr1_1442.1	T5_Chr1_6774.1	T6_Chr1_5597.1	T7_Chr1_2669.1	T8_Chr1_5346.1	T9_Chr2_0073.1	T10_Chr1_0848.1	T11_Chr1_2584.1	T12_Chr1_4655.1
T1_Chr1_4531.1	T2_Chr2_1131.1	T3_Chr1_6651.1	T4_Chr1_1444.1	T5_Chr1_6775.1	T6_Chr1_5630.1	T7_Chr1_2716.1	T8_Chr1_5362.1	T9_Chr2_0115.1	T10_Chr1_0303.1	T11_Chr1_2597.1	T12_Chr1_4695.1
T1_Chr1_2159.1	T2_Chr2_1149.1	T3_Chr1_6757.1	T4_Chr1_1449.1	T5_Chr1_6776.1	T6_Chr1_5635.1	T7_Chr1_2722.1	T8_Chr1_5363.1	T9_Chr2_0186.1	T10_Chr1_1702.1	T11_Chr1_2613.1	T12_Chr1_4702.1
T1_Chr1_0960.1	T2_Chr2_1189.1	T3_Chr1_6849.1	T4_Chr1_1453.1	T5_Chr1_6777.1	T6_Chr1_5656.1	T7_Chr1_2736.1	T8_Chr1_5364.1	T9_Chr2_0239.1	T10_Chr1_3359.1	T11_Chr1_2631.1	T12_Chr1_4703.1
T1_Chr1_4445.1	T2_Chr2_1198.1	T3_Chr1_6859.1	T4_Chr1_1461.1	T5_Chr1_6810.1	T6_Chr1_5662.1	T7_Chr1_2773.1	T8_Chr1_5365.1	T9_Chr2_0246.1	T10_Chr1_5175.1	T11_Chr1_2634.1	T12_Chr1_4705.1
T1_Chr1_0502.1	T2_Chr2_1224.1	T3_Chr1_6860.1	T4_Chr1_1474.1	T5_Chr2_0003.1	T6_Chr1_5692.1	T7_Chr1_2802.1	T8_Chr1_5366.1	T9_Chr2_0272.1	T10_Chr1_0613.1	T11_Chr1_2653.1	T12_Chr1_4706.1
T1_Chr1_1481.1	T2_Chr2_1228.1	T3_Chr1_6862.1	T4_Chr1_1484.1	T5_Chr2_0015.1	T6_Chr1_5723.1	T7_Chr1_2842.1	T8_Chr1_5367.1	T9_Chr2_0276.1	T10_Chr1_2234.1	T11_Chr1_2718.1	T12_Chr1_4707.1
T1_Chr1_4490.1	T2_Chr2_1234.1	T3_Chr1_6864.1	T4_Chr1_1499.1	T5_Chr2_0016.1	T6_Chr1_5752.1	T7_Chr1_2843.1	T8_Chr1_5368.1	T9_Chr2_0397.1	T10_Chr1_0762.1	T11_Chr1_2719.1	T12_Chr1_4724.1
T1_Chr1_1065.1	T2_Chr2_1330.1	T3_Chr1_6888.1	T4_Chr1_1535.1	T5_Chr2_0061.1	T6_Chr1_5792.1	T7_Chr1_2873.1	T8_Chr1_5370.1	T9_Chr2_0516.1	T10_Chr1_2781.1	T11_Chr1_2723.1	T12_Chr1_4725.1
T1_Chr1_3216.1	T2_Chr2_1331.1	T3_Chr1_6899.1	T4_Chr1_1536.1	T5_Chr2_0118.1	T6_Chr1_5821.1	T7_Chr1_2874.1	T8_Chr1_5410.1	T9_Chr2_0605.1	T10_Chr1_2096.1	T11_Chr1_2725.1	T12_Chr1_4726.1
T1_Chr1_2294.1	T2_Chr2_1334.1	T3_Chr1_7060.1	T4_Chr1_1541.1	T5_Chr2_0143.1	T6_Chr1_5877.1	T7_Chr1_2929.1	T8_Chr1_5420.1	T9_Chr2_0608.1	T10_Chr1_3112.1	T11_Chr1_2726.1	T12_Chr1_4728.1
T1_Chr1_0756.1	T2_Chr2_1364.1	T3_Chr1_7119.1	T4_Chr1_1544.1	T5_Chr2_0164.1	T6_Chr1_5929.1	T7_Chr1_2958.1	T8_Chr1_5542.1	T9_Chr2_0655.1	T10_Chr1_0028.1	T11_Chr1_2728.1	T12_Chr1_4729.1
T1_Chr1_1932.1	T2_Chr2_1419.1	T3_Chr1_7146.1	T4_Chr1_1560.1	T5_Chr2_0231.1	T6_Chr1_5933.1	T7_Chr1_2967.1	T8_Chr1_5623.1	T9_Chr2_0656.1	T10_Chr1_4494.1	T11_Chr1_2734.1	T12_Chr1_4730.1
T1_Chr1_5064.1	T2_Chr2_1462.1	T3_Chr1_7246.1	T4_Chr1_1563.1	T5_Chr2_0438.1	T6_Chr1_5981.1	T7_Chr1_3008.1	T8_Chr1_5631.1	T9_Chr2_0671.1	T10_Chr1_3155.1	T11_Chr1_2747.1	T12_Chr1_4731.1
T1_Chr1_2170.1	T2_Chr2_1511.1	T3_Chr1_7275.1	T4_Chr1_1570.1	T5_Chr2_0501.1	T6_Chr1_5985.1	T7_Chr1_3035.1	T8_Chr1_5724.1	T9_Chr2_0678.1	T10_Chr1_4499.1	T11_Chr1_2774.1	T12_Chr1_4767.1
T1_Chr1_3749.1	T2_Chr2_1526.1	T3_Chr1_7356.1	T4_Chr1_1575.1	T5_Chr2_0502.1	T6_Chr1_5992.1	T7_Chr1_3053.1	T8_Chr1_5736.1	T9_Chr2_0728.1	T10_Chr1_5518.1	T11_Chr1_2816.1	T12_Chr1_4789.1
T1_Chr1_5920.1	T2_Chr2_1531.1	T3_Chr1_7387.1	T4_Chr1_1576.1	T5_Chr2_0509.1	T6_Chr1_5994.1	T7_Chr1_3067.1	T8_Chr1_5802.1	T9_Chr2_0747.1	T10_Chr1_0849.1	T11_Chr1_2860.1	T12_Chr1_4800.1
T1_Chr1_3387.1	T2_Chr2_1540.1	T3_Chr1_7404.1	T4_Chr1_1579.1	T5_Chr2_0602.1	T6_Chr1_6045.1	T7_Chr1_3072.1	T8_Chr1_5809.1	T9_Chr2_0900.1	T10_Chr1_5625.1	T11_Chr1_2883.1	T12_Chr1_4811.1
T1_Chr1_4717.1	T2_Chr2_1591.1	T3_Chr1_7519.1	T4_Chr1_1580.1	T5_Chr2_0626.1	T6_Chr1_6140.1	T7_Chr1_3074.1	T8_Chr1_5872.1	T9_Chr2_0910.1	T10_Chr1_1215.1	T11_Chr1_2931.1	T12_Chr1_4819.1
T1_Chr1_5994.1	T2_Chr2_1611.1	T3_Chr1_7582.1	T4_Chr1_1583.1	T5_Chr2_0652.1	T6_Chr1_6291.1	T7_Chr1_3094.1	T8_Chr1_6009.1	T9_Chr2_0943.1	T10_Chr1_2632.1	T11_Chr1_2953.1	T12_Chr1_4951.1
T1_Chr1_4440.1	T2_Chr2_1638.1	T3_Chr1_7672.1	T4_Chr1_1584.1	T5_Chr2_0670.1	T6_Chr1_6299.1	T7_Chr1_3105.1	T8_Chr1_6147.1	T9_Chr2_1050.1	T10_Chr1_0846.1	T11_Chr1_2989.1	T12_Chr1_4998.1
T1_Chr1_4975.1	T2_Chr2_1649.1	T3_Chr1_7674.1	T4_Chr1_1589.1	T5_Chr2_0728.1	T6_Chr1_6307.1	T7_Chr1_3126.1	T8_Chr1_6254.1	T9_Chr2_1087.1	T10_Chr1_2563.1	T11_Chr1_2991.1	T12_Chr1_4999.1
T1_Chr1_5695.1	T2_Chr2_1673.1	T3_Chr1_7676.1	T4_Chr1_1594.1	T5_Chr2_0755.1	T6_Chr1_6332.1	T7_Chr1_3127.1	T8_Chr1_6285.1	T9_Chr2_1090.1	T10_Chr1_3320.1	T11_Chr1_2998.1	T12_Chr1_5013.1
T1_Chr1_5206.1	T2_Chr2_1679.1	T3_Chr1_7680.1	T4_Chr1_1639.1	T5_Chr2_0792.1	T6_Chr1_6354.1	T7_Chr1_3132.1	T8_Chr1_6415.1	T9_Chr2_1222.1	T10_Chr1_0997.1	T11_Chr1_3006.1	T12_Chr1_5026.1
T1_Chr1_3571.1	T2_Chr2_1701.1	T3_Chr1_7682.1	T4_Chr1_1654.1	T5_Chr2_0833.1	T6_Chr1_6361.1	T7_Chr1_3152.1	T8_Chr1_6468.1	T9_Chr2_1228.1	T10_Chr1_5190.1	T11_Chr1_3011.1	T12_Chr1_5080.1
T1_Chr1_5381.1	T2_Chr2_1756.1	T3_Chr1_7684.1	T4_Chr1_1659.1	T5_Chr2_0865.1	T6_Chr1_6364.1	T7_Chr1_3241.1	T8_Chr1_6469.1	T9_Chr2_1276.1	T10_Chr1_2993.1	T11_Chr1_3022.1	T12_Chr1_5084.1
T1_Chr1_5408.1	T2_Chr2_1793.1	T3_Chr1_7688.1	T4_Chr1_1662.1	T5_Chr2_1251.1	T6_Chr1_6368.1	T7_Chr1_3256.1	T8_Chr1_6537.1	T9_Chr2_1299.1	T10_Chr1_1091.1	T11_Chr1_3027.1	T12_Chr1_5090.1
T1_Chr1_5905.1	T2_Chr2_1860.1	T3_Chr1_7690.1	T4_Chr1_1664.1	T5_Chr2_1284.1	T6_Chr1_6369.1	T7_Chr1_3271.1	T8_Chr1_6557.1	T9_Chr2_1342.1	T10_Chr1_0708.1	T11_Chr1_3075.1	T12_Chr1_5137.1
T1_Chr1_2728.1	T2_Chr2_1874.1	T3_Chr1_7696.1	T4_Chr1_1671.1	T5_Chr2_1407.1	T6_Chr1_6372.1	T7_Chr1_3278.1	T8_Chr1_6700.1	T9_Chr2_1361.1	T10_Chr1_0700.1	T11_Chr1_3149.1	T12_Chr1_5160.1
T1_Chr1_1157.1	T2_Chr2_1952.1	T3_Chr1_7708.1	T4_Chr1_1677.1	T5_Chr2_1417.1	T6_Chr1_6374.1	T7_Chr1_3305.1	T8_Chr1_6744.1	T9_Chr2_1387.1	T10_Chr1_1719.1	T11_Chr1_3150.1	T12_Chr1_5179.1
T1_Chr1_3129.1	T2_Chr2_1959.1	T3_Chr1_7737.1	T4_Chr1_1681.1	T5_Chr2_1427.1	T6_Chr1_6377.1	T7_Chr1_3310.1	T8_Chr1_6842.1	T9_Chr2_1488.1	T10_Chr1_4709.1	T11_Chr1_3155.1	T12_Chr1_5194.1
T1_Chr1_1002.1	T2_Chr2_1996.1	T3_Chr2_0043.1	T4_Chr1_1694.1	T5_Chr2_1511.1	T6_Chr1_6379.1	T7_Chr1_3319.1	T8_Chr1_6963.1	T9_Chr2_1536.1	T10_Chr1_1806.1	T11_Chr1_3174.1	T12_Chr1_5195.1
T1_Chr1_1929.1	T2_Chr2_2004.1	T3_Chr2_0045.1	T4_Chr1_1710.1	T5_Chr2_1532.1	T6_Chr1_6383.1	T7_Chr1_3337.1	T8_Chr1_7028.1	T9_Chr2_1565.1	T10_Chr1_3485.1	T11_Chr1_3187.1	T12_Chr1_5196.1
T1_Chr1_3725.1	T2_Chr2_2087.1	T3_Chr2_0052.1	T4_Chr1_1725.1	T5_Chr2_1641.1	T6_Chr1_6384.1	T7_Chr1_3368.1	T8_Chr1_7032.1	T9_Chr2_1599.1	T10_Chr1_1039.1	T11_Chr1_3225.1	T12_Chr1_5197.1
T1_Chr1_5685.1	T2_Chr2_2118.1	T3_Chr2_0089.1	T4_Chr1_1729.1	T5_Chr2_1687.1	T6_Chr1_6385.1	T7_Chr1_3380.1	T8_Chr1_7079.1	T9_Chr2_1701.1	T10_Chr1_5731.1	T11_Chr1_3236.1	T12_Chr1_5232.1
T1_Chr1_5873.1	T2_Chr2_2120.1	T3_Chr2_0206.1	T4_Chr1_1736.1	T5_Chr2_1789.1	T6_Chr1_6390.1	T7_Chr1_3438.1	T8_Chr1_7088.1	T9_Chr2_1707.1	T10_Chr1_1127.1	T11_Chr1_3241.1	T12_Chr1_5247.1
T1_Chr1_4394.1	T2_Chr2_2182.1	T3_Chr2_0207.1	T4_Chr1_1770.1	T5_Chr2_1801.1	T6_Chr1_6391.1	T7_Chr1_3463.1	T8_Chr1_7197.1	T9_Chr2_1750.1	T10_Chr1_1296.1	T11_Chr1_3263.1	T12_Chr1_5252.1
T1_Chr1_3373.1	T2_Chr2_2190.1	T3_Chr2_0282.1	T4_Chr1_1784.1	T5_Chr2_1804.1	T6_Chr1_6392.1	T7_Chr1_3545.1	T8_Chr1_7198.1	T9_Chr2_1781.1	T10_Chr1_4937.1	T11_Chr1_3291.1	T12_Chr1_5253.1
T1_Chr1_1316.1	T2_Chr2_2227.1	T3_Chr2_0342.1	T4_Chr1_1797.1	T5_Chr2_1805.1	T6_Chr1_6395.1	T7_Chr1_3574.1	T8_Chr1_7218.1	T9_Chr2_1874.1	T10_Chr1_3384.1	T11_Chr1_3293.1	T12_Chr1_5259.1
T1_Chr1_1099.1	T2_Chr2_2249.1	T3_Chr2_0473.1	T4_Chr1_1798.1	T5_Chr2_1820.1	T6_Chr1_6396.1	T7_Chr1_3578.1	T8_Chr1_7265.1	T9_Chr2_1889.1	T10_Chr1_4821.1	T11_Chr1_3300.1	T12_Chr1_5264.1
T1_Chr1_5012.1	T2_Chr2_2265.1	T3_Chr2_0578.1	T4_Chr1_1803.1	T5_Chr2_1853.1	T6_Chr2_0023.1	T7_Chr1_3595.1	T8_Chr1_7267.1	T9_Chr2_2019.1	T10_Chr1_4939.1	T11_Chr1_3335.1	T12_Chr1_5290.1
T1_Chr1_3034.1	T2_Chr2_2273.1	T3_Chr2_0672.1	T4_Chr1_1825.1	T5_Chr2_1856.1	T6_Chr2_0091.1	T7_Chr1_3596.1	T8_Chr1_7480.1	T9_Chr2_2127.1	T10_Chr1_4518.1	T11_Chr1_3358.1	T12_Chr1_5294.1
T1_Chr1_4148.1	T2_Chr2_2282.1	T3_Chr2_0744.1	T4_Chr1_1826.1	T5_Chr2_1871.1	T6_Chr2_0099.1	T7_Chr1_3598.1	T8_Chr1_7511.1	T9_Chr2_2139.1	T10_Chr1_3386.1	T11_Chr1_3416.1	T12_Chr1_5295.1
T1_Chr1_1758.1	T2_Chr2_2289.1	T3_Chr2_0748.1	T4_Chr1_1840.1	T5_Chr2_1895.1	T6_Chr2_0135.1	T7_Chr1_3601.1	T8_Chr2_0008.1	T9_Chr2_2155.1	T10_Chr1_0829.1	T11_Chr1_3465.1	T12_Chr1_5321.1
T1_Chr1_2701.1	T2_Chr2_2376.1	T3_Chr2_0781.1	T4_Chr1_1841.1	T5_Chr2_1917.1	T6_Chr2_0213.1	T7_Chr1_3641.1	T8_Chr2_0040.1	T9_Chr2_2159.1	T10_Chr1_2372.1	T11_Chr1_3501.1	T12_Chr1_5326.1
T1_Chr1_1749.1	T2_Chr2_2408.1	T3_Chr2_0828.1	T4_Chr1_1849.1	T5_Chr2_1983.1	T6_Chr2_0231.1	T7_Chr1_3653.1	T8_Chr2_0079.1	T9_Chr2_2160.1	T10_Chr1_4386.1	T11_Chr1_3563.1	T12_Chr1_5359.1
T1_Chr1_1982.1	T2_Chr2_2425.1	T3_Chr2_0855.1	T4_Chr1_1850.1	T5_Chr2_1990.1	T6_Chr2_0244.1	T7_Chr1_3701.1	T8_Chr2_0082.1	T9_Chr2_2204.1	T10_Chr1_1885.1	T11_Chr1_3580.1	T12_Chr1_5389.1
T1_Chr1_3346.1	T2_Chr2_2441.1	T3_Chr2_0935.1	T4_Chr1_1852.1	T5_Chr2_2019.1	T6_Chr2_0306.1	T7_Chr1_3710.1	T8_Chr2_0111.1	T9_Chr2_2258.1	T10_Chr1_4936.1	T11_Chr1_3587.1	T12_Chr1_5427.1
T1_Chr1_0119.1	T2_Chr2_2502.1	T3_Chr2_0983.1	T4_Chr1_1856.1	T5_Chr2_2034.1	T6_Chr2_0398.1	T7_Chr1_3739.1	T8_Chr2_0146.1	T9_Chr2_2334.1	T10_Chr1_1124.1	T11_Chr1_3602.1	T12_Chr1_5502.1
T1_Chr1_5534.1	T2_Chr2_2608.1	T3_Chr2_0984.1	T4_Chr1_1876.1	T5_Chr2_2136.1	T6_Chr2_0415.1	T7_Chr1_3779.1	T8_Chr2_0215.1	T9_Chr2_2416.1	T10_Chr1_0380.1	T11_Chr1_3620.1	T12_Chr1_5508.1
T1_Chr1_3644.1	T2_Chr2_2643.1	T3_Chr2_1029.1	T4_Chr1_1884.1	T5_Chr2_2172.1	T6_Chr2_0472.1	T7_Chr1_3803.1	T8_Chr2_0239.1	T9_Chr2_2418.1	T10_Chr1_1618.1	T11_Chr1_3636.1	T12_Chr1_5520.1
T1_Chr1_1286.1	T2_Chr2_2725.1	T3_Chr2_1273.1	T4_Chr1_1890.1	T5_Chr2_2286.1	T6_Chr2_0480.1	T7_Chr1_3804.1	T8_Chr2_0240.1	T9_Chr2_2456.1	T10_Chr1_4389.1	T11_Chr1_3640.1	T12_Chr1_5534.1
T1_Chr1_4708.1	T2_Chr2_2782.1	T3_Chr2_1315.1	T4_Chr1_1892.1	T5_Chr2_2290.1	T6_Chr2_0491.1	T7_Chr1_3806.1	T8_Chr2_0262.1	T9_Chr2_2488.1	T10_Chr1_4608.1	T11_Chr1_3648.1	T12_Chr1_5612.1
T1_Chr1_0306.1	T2_Chr2_2822.1	T3_Chr2_1331.1	T4_Chr1_1896.1	T5_Chr2_2293.1	T6_Chr2_0533.1	T7_Chr1_3821.1	T8_Chr2_0357.1	T9_Chr2_2523.1	T10_Chr1_4600.1	T11_Chr1_3669.1	T12_Chr1_5633.1
T1_Chr1_4096.1	T2_Chr2_2921.1	T3_Chr2_1342.1	T4_Chr1_1904.1	T5_Chr2_2341.1	T6_Chr2_0596.1	T7_Chr1_3874.1	T8_Chr2_0358.1	T9_Chr2_2543.1	T10_Chr1_1627.1	T11_Chr1_3703.1	T12_Chr1_5662.1
T1_Chr1_2435.1	T2_Chr2_2925.1	T3_Chr2_1352.1	T4_Chr1_1919.1	T5_Chr2_2383.1	T6_Chr2_0597.1	T7_Chr1_3877.1	T8_Chr2_0359.1	T9_Chr2_2547.1	T10_Chr1_4561.1	T11_Chr1_3704.1	T12_Chr1_5728.1
T1_Chr1_2239.1	T2_Chr2_2987.1	T3_Chr2_1428.1	T4_Chr1_1927.1	T5_Chr2_2413.1	T6_Chr2_0598.1	T7_Chr1_3888.1	T8_Chr2_0373.1	T9_Chr2_2560.1	T10_Chr1_4560.1	T11_Chr1_3710.1	T12_Chr1_5735.1
T1_Chr1_2832.1	T2_Chr2_3007.1	T3_Chr2_1476.1	T4_Chr1_1938.1	T5_Chr2_2420.1	T6_Chr2_0603.1	T7_Chr1_3931.1	T8_Chr2_0384.1	T9_Chr2_2581.1	T10_Chr1_3653.1	T11_Chr1_3713.1	T12_Chr1_5787.1
T1_Chr1_3321.1	T2_Chr2_3021.1	T3_Chr2_1545.1	T4_Chr1_1940.1	T5_Chr2_2422.1	T6_Chr2_0644.1	T7_Chr1_3958.1	T8_Chr2_0467.1	T9_Chr2_2618.1	T10_Chr1_3241.1	T11_Chr1_3721.1	T12_Chr1_5830.1
T1_Chr1_0162.1	T2_Chr2_3022.1	T3_Chr2_1643.1	T4_Chr1_1942.1	T5_Chr2_2427.1	T6_Chr2_0668.1	T7_Chr1_3986.1	T8_Chr2_0573.1	T9_Chr2_2628.1	T10_Chr1_5112.1	T11_Chr1_3738.1	T12_Chr1_5905.1
T1_Chr1_0298.1	T2_Chr2_3044.1	T3_Chr2_1659.1	T4_Chr1_1960.1	T5_Chr2_2505.1	T6_Chr2_0685.1	T7_Chr1_3998.1	T8_Chr2_0581.1	T9_Chr2_2650.1	T10_Chr1_5162.1	T11_Chr1_3744.1	T12_Chr1_5931.1
T1_Chr1_5160.1	T2_Chr2_3068.1	T3_Chr2_1722.1	T4_Chr1_1966.1	T5_Chr2_2522.1	T6_Chr2_0694.1	T7_Chr1_4031.1	T8_Chr2_0687.1	T9_Chr2_2736.1	T10_Chr1_2695.1	T11_Chr1_3769.1	T12_Chr1_5982.1
T1_Chr1_4107.1	T2_Chr2_3082.1	T3_Chr2_1727.1	T4_Chr1_1967.1	T5_Chr2_2620.1	T6_Chr2_0758.1	T7_Chr1_4072.1	T8_Chr2_0711.1	T9_Chr2_2755.1	T10_Chr1_0606.1	T11_Chr1_3782.1	T12_Chr1_6011.1
T1_Chr1_4815.1	T2_Chr2_3101.1	T3_Chr2_1729.1	T4_Chr1_1968.1	T5_Chr2_2637.1	T6_Chr2_0770.1	T7_Chr1_4073.1	T8_Chr2_0773.1	T9_Chr2_2882.1	T10_Chr1_0327.1	T11_Chr1_3790.1	T12_Chr1_6031.1
T1_Chr1_6093.1	T2_Chr2_3148.1	T3_Chr2_1751.1	T4_Chr1_1969.1	T5_Chr2_2717.1	T6_Chr2_0775.1	T7_Chr1_4096.1	T8_Chr2_0898.1	T9_Chr2_3007.1	T10_Chr1_0244.1	T11_Chr1_3794.1	T12_Chr1_6115.1
T1_Chr1_5189.1	T2_Chr2_3162.1	T3_Chr2_1773.1	T4_Chr1_1973.1	T5_Chr2_2760.1	T6_Chr2_0825.1	T7_Chr1_4144.1	T8_Chr2_0975.1	T9_Chr2_3036.1	T10_Chr1_3805.1	T11_Chr1_3802.1	T12_Chr1_6132.1
T1_Chr1_2193.1	T2_Chr2_3201.1	T3_Chr2_1782.1	T4_Chr1_1975.1	T5_Chr2_2796.1	T6_Chr2_0826.1	T7_Chr1_4163.1	T8_Chr2_1091.1	T9_Chr2_3041.1	T10_Chr1_0371.1	T11_Chr1_3821.1	T12_Chr1_6208.1
T1_Chr1_5322.1	T2_Chr2_3237.1	T3_Chr2_1802.1	T4_Chr1_2001.1	T5_Chr2_2954.1	T6_Chr2_0832.1	T7_Chr1_4182.1	T8_Chr2_1138.1	T9_Chr2_3054.1	T10_Chr1_4364.1	T11_Chr1_3837.1	T12_Chr1_6255.1
T1_Chr1_0696.1	T2_Chr2_3246.1	T3_Chr2_1820.1	T4_Chr1_2004.1	T5_Chr2_2970.1	T6_Chr2_0884.1	T7_Chr1_4232.1	T8_Chr2_1140.1	T9_Chr2_3142.1	T10_Chr1_3655.1	T11_Chr1_3840.1	T12_Chr1_6256.1
T1_Chr1_1955.1	T2_Chr2_3247.1	T3_Chr2_1845.1	T4_Chr1_2008.1	T5_Chr2_2972.1	T6_Chr2_0890.1	T7_Chr1_4258.1	T8_Chr2_1141.1	T9_Chr2_3363.1	T10_Chr1_0302.1	T11_Chr1_3841.1	T12_Chr1_6266.1
T1_Chr1_4248.1	T2_Chr2_3257.1	T3_Chr2_1857.1	T4_Chr1_2028.1	T5_Chr2_3004.1	T6_Chr2_0891.1	T7_Chr1_4259.1	T8_Chr2_1142.1	T9_Chr2_3368.1	T10_Chr1_3010.1	T11_Chr1_3848.1	T12_Chr1_6366.1
T1_Chr1_5365.1	T2_Chr2_3327.1	T3_Chr2_1861.1	T4_Chr1_2029.1	T5_Chr2_3032.1	T6_Chr2_0900.1	T7_Chr1_4265.1	T8_Chr2_1143.1	T9_Chr2_3396.1	T10_Chr1_2689.1	T11_Chr1_3858.1	T12_Chr1_6387.1
T1_Chr1_4189.1	T2_Chr2_3411.1	T3_Chr2_1970.1	T4_Chr1_2030.1	T5_Chr2_3089.1	T6_Chr2_0942.1	T7_Chr1_4325.1	T8_Chr2_1144.1	T9_Chr2_3415.1	T10_Chr1_4011.1	T11_Chr1_3879.1	T12_Chr1_6409.1
T1_Chr1_2177.1	T2_Chr2_3420.1	T3_Chr2_2003.1	T4_Chr1_2037.1	T5_Chr2_3151.1	T6_Chr2_0943.1	T7_Chr1_4343.1	T8_Chr2_1148.1	T9_Chr2_3471.1	T10_Chr1_2120.1	T11_Chr1_3883.1	T12_Chr1_6480.1
T1_Chr1_4939.1	T2_Chr2_3422.1	T3_Chr2_2013.1	T4_Chr1_2080.1	T5_Chr2_3159.1	T6_Chr2_0944.1	T7_Chr1_4350.1	T8_Chr2_1155.1	T9_Chr2_3517.1	T10_Chr1_2121.1	T11_Chr1_3887.1	T12_Chr1_6505.1
T1_Chr1_1240.1	T2_Chr2_3453.1	T3_Chr2_2125.1	T4_Chr1_2087.1	T5_Chr2_3200.1	T6_Chr2_0979.1	T7_Chr1_4354.1	T8_Chr2_1181.1	T9_Chr2_3598.1	T10_Chr1_2460.1	T11_Chr1_3888.1	T12_Chr1_6609.1
T1_Chr1_1257.1	T2_Chr2_3456.1	T3_Chr2_2132.1	T4_Chr1_2093.1	T5_Chr2_3228.1	T6_Chr2_1050.1	T7_Chr1_4364.1	T8_Chr2_1270.1	T9_Chr2_3641.1	T10_Chr1_0173.1	T11_Chr1_3909.1	T12_Chr1_6610.1
T1_Chr1_4447.1	T2_Chr2_3490.1	T3_Chr2_2161.1	T4_Chr1_2099.1	T5_Chr2_3256.1	T6_Chr2_1163.1	T7_Chr1_4385.1	T8_Chr2_1309.1	T9_Chr2_3645.1	T10_Chr1_4289.1	T11_Chr1_3911.1	T12_Chr1_6775.1
T1_Chr1_4612.1	T2_Chr2_3634.1	T3_Chr2_2229.1	T4_Chr1_2119.1	T5_Chr2_3290.1	T6_Chr2_1187.1	T7_Chr1_4402.1	T8_Chr2_1353.1	T9_Chr2_3704.1	T10_Chr1_5328.1	T11_Chr1_3912.1	T12_Chr1_6783.1
T1_Chr1_2468.1	T2_Chr2_3652.1	T3_Chr2_2251.1	T4_Chr1_2126.1	T5_Chr2_3340.1	T6_Chr2_1331.1	T7_Chr1_4423.1	T8_Chr2_1403.1	T9_Chr2_3712.1	T10_Chr1_3060.1	T11_Chr1_3914.1	T12_Chr1_6796.1
T1_Chr1_2533.1	T2_Chr2_3722.1	T3_Chr2_2272.1	T4_Chr1_2132.1	T5_Chr2_3396.1	T6_Chr2_1401.1	T7_Chr1_4460.1	T8_Chr2_1446.1	T9_Chr2_3772.1	T10_Chr1_2262.1	T11_Chr1_3925.1	T12_Chr1_6864.1
T1_Chr1_3611.1	T2_Chr2_3764.1	T3_Chr2_2273.1	T4_Chr1_2137.1	T5_Chr2_3607.1	T6_Chr2_1457.1	T7_Chr1_4493.1	T8_Chr2_1478.1	T9_Chr2_3773.1	T10_Chr1_4191.1	T11_Chr1_3930.1	T12_Chr1_7038.1
T1_Chr1_4623.1	T2_Chr2_3765.1	T3_Chr2_2319.1	T4_Chr1_2143.1	T5_Chr2_3609.1	T6_Chr2_1459.1	T7_Chr1_4520.1	T8_Chr2_1518.1	T9_Chr2_3833.1	T10_Chr1_0462.1	T11_Chr1_3934.1	T12_Chr2_0004.1
T1_Chr1_2792.1	T2_Chr2_3785.1	T3_Chr2_2347.1	T4_Chr1_2148.1	T5_Chr2_3618.1	T6_Chr2_1469.1	T7_Chr1_4591.1	T8_Chr2_1525.1	T9_Chr2_3907.1	T10_Chr1_5415.1	T11_Chr1_3939.1	T12_Chr2_0034.1
T1_Chr1_4513.1	T2_Chr2_3867.1	T3_Chr2_2380.1	T4_Chr1_2149.1	T5_Chr2_3694.1	T6_Chr2_1484.1	T7_Chr1_4696.1	T8_Chr2_1543.1	T9_Chr2_4128.1	T10_Chr1_2666.1	T11_Chr1_3943.1	T12_Chr2_0040.1
T1_Chr1_0737.1	T2_Chr2_3869.1	T3_Chr2_2465.1	T4_Chr1_2154.1	T5_Chr2_3695.1	T6_Chr2_1490.1	T7_Chr1_4717.1	T8_Chr2_1591.1	T9_Chr2_4251.1	T10_Chr1_5377.1	T11_Chr1_3948.1	T12_Chr2_0053.1
T1_Chr1_2176.1	T2_Chr2_3870.1	T3_Chr2_2490.1	T4_Chr1_2159.1	T5_Chr2_3870.1	T6_Chr2_1538.1	T7_Chr1_4721.1	T8_Chr2_1605.1	T9_Chr2_4321.1	T10_Chr1_3191.1	T11_Chr1_3953.1	T12_Chr2_0093.1
T1_Chr1_0052.1	T2_Chr2_3871.1	T3_Chr2_2548.1	T4_Chr1_2179.1	T5_Chr2_3931.1	T6_Chr2_1587.1	T7_Chr1_4725.1	T8_Chr2_1646.1	T9_Chr2_4401.1	T10_Chr1_2300.1	T11_Chr1_3959.1	T12_Chr2_0169.1
T1_Chr1_6027.1	T2_Chr2_3875.1	T3_Chr2_2583.1	T4_Chr1_2189.1	T5_Chr2_3946.1	T6_Chr2_1605.1	T7_Chr1_4765.1	T8_Chr2_1661.1	T9_Chr2_4573.1	T10_Chr1_1649.1	T11_Chr1_3961.1	T12_Chr2_0183.1
T1_Chr1_0362.1	T2_Chr2_3899.1	T3_Chr2_2592.1	T4_Chr1_2191.1	T5_Chr2_3956.1	T6_Chr2_1618.1	T7_Chr1_4788.1	T8_Chr2_1676.1	T9_Chr2_4626.1	T10_Chr1_2418.1	T11_Chr1_3991.1	T12_Chr2_0263.1
T1_Chr1_5111.1	T2_Chr2_3904.1	T3_Chr2_2695.1	T4_Chr1_2217.1	T5_Chr2_4002.1	T6_Chr2_1709.1	T7_Chr1_4796.1	T8_Chr2_1727.1	T9_Chr2_4714.1	T10_Chr1_3544.1	T11_Chr1_4002.1	T12_Chr2_0281.1
T1_Chr1_4307.1	T2_Chr2_3905.1	T3_Chr2_2750.1	T4_Chr1_2226.1	T5_Chr2_4028.1	T6_Chr2_1751.1	T7_Chr1_4797.1	T8_Chr2_1781.1	T9_Chr2_4753.1	T10_Chr1_0233.1	T11_Chr1_4005.1	T12_Chr2_0283.1
T1_Chr1_4479.1	T2_Chr2_3908.1	T3_Chr2_2752.1	T4_Chr1_2228.1	T5_Chr2_4046.1	T6_Chr2_1754.1	T7_Chr1_4911.1	T8_Chr2_1785.1	T9_Chr2_4776.1	T10_Chr1_0122.1	T11_Chr1_4009.1	T12_Chr2_0290.1
T1_Chr1_4685.1	T2_Chr2_3911.1	T3_Chr2_2804.1	T4_Chr1_2230.1	T5_Chr2_4131.1	T6_Chr2_1828.1	T7_Chr1_4926.1	T8_Chr2_1796.1	T9_Chr2_4789.1	T10_Chr1_4637.1	T11_Chr1_4019.1	T12_Chr2_0350.1
T1_Chr1_0079.1	T2_Chr2_4134.1	T3_Chr2_2819.1	T4_Chr1_2235.1	T5_Chr2_4138.1	T6_Chr2_1838.1	T7_Chr1_4945.1	T8_Chr2_1817.1	T9_Chr2_4808.1	T10_Chr1_1894.1	T11_Chr1_4033.1	T12_Chr2_0359.1
T1_Chr1_1364.1	T2_Chr2_4167.1	T3_Chr2_2918.1	T4_Chr1_2240.1	T5_Chr2_4173.1	T6_Chr2_1848.1	T7_Chr1_4983.1	T8_Chr2_1871.1	T9_Chr2_4844.1	T10_Chr1_1080.1	T11_Chr1_4036.1	T12_Chr2_0375.1
T1_Chr1_3573.1	T2_Chr2_4173.1	T3_Chr2_3041.1	T4_Chr1_2250.1	T5_Chr2_4214.1	T6_Chr2_1867.1	T7_Chr1_5002.1	T8_Chr2_1957.1	T9_Chr2_4846.1	T10_Chr1_5307.1	T11_Chr1_4040.1	T12_Chr2_0387.1
T1_Chr1_0869.1	T2_Chr2_4175.1	T3_Chr2_3067.1	T4_Chr1_2253.1	T5_Chr2_4240.1	T6_Chr2_1929.1	T7_Chr1_5018.1	T8_Chr2_2034.1	T9_Chr2_4849.1	T10_Chr1_4537.1	T11_Chr1_4041.1	T12_Chr2_0447.1
T1_Chr1_5954.1	T2_Chr2_4176.1	T3_Chr2_3069.1	T4_Chr1_2255.1	T5_Chr2_4267.1	T6_Chr2_1934.1	T7_Chr1_5046.1	T8_Chr2_2039.1	T9_Chr2_4942.1	T10_Chr1_4646.1	T11_Chr1_4046.1	T12_Chr2_0496.1
T1_Chr1_1290.1	T2_Chr2_4262.1	T3_Chr2_3162.1	T4_Chr1_2258.1	T5_Chr2_4303.1	T6_Chr2_2005.1	T7_Chr1_5099.1	T8_Chr2_2045.1	T9_ChrX_0134.1	T10_Chr1_3008.1	T11_Chr1_4052.1	T12_Chr2_0515.1
T1_Chr1_5673.1	T2_Chr2_4271.1	T3_Chr2_3183.1	T4_Chr1_2259.1	T5_Chr2_4385.1	T6_Chr2_2094.1	T7_Chr1_5128.1	T8_Chr2_2046.1	T9_ChrX_0299.1	T10_Chr1_3758.1	T11_Chr1_4054.1	T12_Chr2_0547.1
T1_Chr1_3285.1	T2_Chr2_4379.1	T3_Chr2_3196.1	T4_Chr1_2280.1	T5_Chr2_4416.1	T6_Chr2_2113.1	T7_Chr1_5133.1	T8_Chr2_2062.1	T9_ChrX_0331.1	T10_Chr1_2371.1	T11_Chr1_4060.1	T12_Chr2_0605.1
T1_Chr1_5036.1	T2_Chr2_4407.1	T3_Chr2_3199.1	T4_Chr1_2283.1	T5_Chr2_4425.1	T6_Chr2_2119.1	T7_Chr1_5134.1	T8_Chr2_2084.1	T9_ChrX_0353.1	T10_Chr1_2566.1	T11_Chr1_4065.1	T12_Chr2_0623.1
T1_Chr1_1245.1	T2_Chr2_4475.1	T3_Chr2_3214.1	T4_Chr1_2289.1	T5_Chr2_4430.1	T6_Chr2_2210.1	T7_Chr1_5135.1	T8_Chr2_2117.1	T9_ChrX_0387.1	T10_Chr1_4822.1	T11_Chr1_4072.1	T12_Chr2_0680.1
T1_Chr1_4958.1	T2_Chr2_4493.1	T3_Chr2_3215.1	T4_Chr1_2306.1	T5_Chr2_4431.1	T6_Chr2_2211.1	T7_Chr1_5136.1	T8_Chr2_2156.1	T9_ChrX_0425.1	T10_Chr1_0208.1	T11_Chr1_4082.1	T12_Chr2_0692.1
T1_Chr1_4977.1	T2_Chr2_4568.1	T3_Chr2_3249.1	T4_Chr1_2309.1	T5_Chr2_4450.1	T6_Chr2_2218.1	T7_Chr1_5142.1	T8_Chr2_2183.1	T9_ChrX_0469.1	T10_Chr1_4635.1	T11_Chr1_4088.1	T12_Chr2_0701.1
T1_Chr1_0734.1	T2_Chr2_4626.1	T3_Chr2_3296.1	T4_Chr1_2321.1	T5_Chr2_4459.1	T6_Chr2_2233.1	T7_Chr1_5191.1	T8_Chr2_2258.1	T9_ChrX_0487.1	T10_Chr1_5352.1	T11_Chr1_4089.1	T12_Chr2_0709.1
T1_Chr1_2641.1	T2_Chr2_4668.1	T3_Chr2_3366.1	T4_Chr1_2333.1	T5_Chr2_4483.1	T6_Chr2_2260.1	T7_Chr1_5212.1	T8_Chr2_2259.1	T9_ChrX_0531.1	T10_Chr1_1730.1	T11_Chr1_4098.1	T12_Chr2_0720.1
T1_Chr1_3836.1	T2_Chr2_4744.1	T3_Chr2_3378.1	T4_Chr1_2339.1	T5_Chr2_4538.1	T6_Chr2_2336.1	T7_Chr1_5231.1	T8_Chr2_2262.1	T9_ChrX_0543.1	T10_Chr1_3924.1	T11_Chr1_4109.1	T12_Chr2_0740.1
T1_Chr1_2849.1	T2_Chr2_4822.1	T3_Chr2_3419.1	T4_Chr1_2354.1	T5_Chr2_4539.1	T6_Chr2_2349.1	T7_Chr1_5240.1	T8_Chr2_2274.1	T9_ChrX_0544.1	T10_Chr1_3001.1	T11_Chr1_4150.1	T12_Chr2_0746.1
T1_Chr1_1100.1	T2_Chr2_4868.1	T3_Chr2_3450.1	T4_Chr1_2378.1	T5_Chr2_4610.1	T6_Chr2_2398.1	T7_Chr1_5245.1	T8_Chr2_2405.1	T9_ChrX_0583.1	T10_Chr1_2185.1	T11_Chr1_4185.1	T12_Chr2_0761.1
T1_Chr1_4229.1	T2_Chr2_4885.1	T3_Chr2_3518.1	T4_Chr1_2394.1	T5_Chr2_4694.1	T6_Chr2_2467.1	T7_Chr1_5255.1	T8_Chr2_2438.1	T9_ChrX_0681.1	T10_Chr1_1198.1	T11_Chr1_4197.1	T12_Chr2_0782.1
T1_Chr1_0744.1	T2_Chr2_4902.1	T3_Chr2_3536.1	T4_Chr1_2397.1	T5_Chr2_4703.1	T6_Chr2_2473.1	T7_Chr1_5272.1	T8_Chr2_2515.1	T9_ChrX_0686.1	T10_Chr1_5127.1	T11_Chr1_4212.1	T12_Chr2_0787.1
T1_Chr1_0169.1	T2_Chr2_4986.1	T3_Chr2_3548.1	T4_Chr1_2403.1	T5_Chr2_4708.1	T6_Chr2_2514.1	T7_Chr1_5279.1	T8_Chr2_2524.1	T9_ChrX_0696.1	T10_Chr1_3873.1	T11_Chr1_4221.1	T12_Chr2_0799.1
T1_Chr1_0978.1	T2_ChrX_0076.1	T3_Chr2_3567.1	T4_Chr1_2407.1	T5_Chr2_4761.1	T6_Chr2_2593.1	T7_Chr1_5292.1	T8_Chr2_2532.1	T9_ChrX_0698.1	T10_Chr1_2892.1	T11_Chr1_4227.1	T12_Chr2_0802.1
T1_Chr1_0881.1	T2_ChrX_0118.1	T3_Chr2_3647.1	T4_Chr1_2414.1	T5_Chr2_4763.1	T6_Chr2_2596.1	T7_Chr1_5297.1	T8_Chr2_2671.1	T9_ChrX_0727.1	T10_Chr1_3602.1	T11_Chr1_4248.1	T12_Chr2_0941.1
T1_Chr1_3565.1	T2_ChrX_0200.1	T3_Chr2_3654.1	T4_Chr1_2421.1	T5_Chr2_4781.1	T6_Chr2_2602.1	T7_Chr1_5300.1	T8_Chr2_2682.1	T9_ChrX_0843.1	T10_Chr1_1612.1	T11_Chr1_4274.1	T12_Chr2_0964.1
T1_Chr1_1887.1	T2_ChrX_0207.1	T3_Chr2_3688.1	T4_Chr1_2425.1	T5_Chr2_4801.1	T6_Chr2_2633.1	T7_Chr1_5301.1	T8_Chr2_2722.1	T9_ChrX_0885.1	T10_Chr1_5171.1	T11_Chr1_4284.1	T12_Chr2_0970.1
T1_Chr1_1735.1	T2_ChrX_0212.1	T3_Chr2_3692.1	T4_Chr1_2430.1	T5_Chr2_4892.1	T6_Chr2_2634.1	T7_Chr1_5309.1	T8_Chr2_2738.1	T9_ChrX_0904.1	T10_Chr1_1035.1	T11_Chr1_4312.1	T12_Chr2_0990.1
T1_Chr1_1692.1	T2_ChrX_0341.1	T3_Chr2_3694.1	T4_Chr1_2431.1	T5_Chr2_4901.1	T6_Chr2_2647.1	T7_Chr1_5361.1	T8_Chr2_2739.1	T9_ChrX_0909.1	T10_Chr1_5363.1	T11_Chr1_4329.1	T12_Chr2_1049.1
T1_Chr1_0807.1	T2_ChrX_0372.1	T3_Chr2_3741.1	T4_Chr1_2454.1	T5_Chr2_4951.1	T6_Chr2_2719.1	T7_Chr1_5388.1	T8_Chr2_2741.1	T9_ChrX_0911.1	T10_Chr1_3670.1	T11_Chr1_4333.1	T12_Chr2_1112.1
T1_Chr1_4363.1	T2_ChrX_0467.1	T3_Chr2_3747.1	T4_Chr1_2457.1	T5_Chr2_4962.1	T6_Chr2_2730.1	T7_Chr1_5394.1	T8_Chr2_2749.1	T9_ChrX_0913.1	T10_Chr1_0676.1	T11_Chr1_4345.1	T12_Chr2_1113.1
T1_Chr1_4813.1	T2_ChrX_0550.1	T3_Chr2_3757.1	T4_Chr1_2464.1	T5_Chr2_5022.1	T6_Chr2_2815.1	T7_Chr1_5399.1	T8_Chr2_2753.1	T9_ChrX_0914.1	T10_Chr1_3486.1	T11_Chr1_4346.1	T12_Chr2_1135.1
T1_Chr1_4098.1	T2_ChrX_0597.1	T3_Chr2_3780.1	T4_Chr1_2470.1	T5_Chr2_5039.1	T6_Chr2_2839.1	T7_Chr1_5408.1	T8_Chr2_2785.1	T9_ChrX_0915.1	T10_Chr1_1002.1	T11_Chr1_4368.1	T12_Chr2_1154.1
T1_Chr1_1989.1	T2_ChrX_0601.1	T3_Chr2_3785.1	T4_Chr1_2476.1	T5_Chr2_5046.1	T6_Chr2_2898.1	T7_Chr1_5424.1	T8_Chr2_2815.1	T9_ChrX_0916.1	T10_Chr1_1319.1	T11_Chr1_4369.1	T12_Chr2_1179.1
T1_Chr1_2574.1	T2_ChrX_0604.1	T3_Chr2_3820.1	T4_Chr1_2488.1	T5_Chr2_5053.1	T6_Chr2_2973.1	T7_Chr1_5445.1	T8_Chr2_2829.1	T9_ChrX_0917.1	T10_Chr1_2346.1	T11_Chr1_4375.1	T12_Chr2_1202.1
T1_Chr1_1092.1	T2_ChrX_0636.1	T3_Chr2_3957.1	T4_Chr1_2506.1	T5_Chr2_5077.1	T6_Chr2_2991.1	T7_Chr1_5482.1	T8_Chr2_2843.1	T9_ChrX_0918.1	T10_Chr1_0616.1	T11_Chr1_4378.1	T12_Chr2_1219.1
T1_Chr1_2955.1	T2_ChrX_0792.1	T3_Chr2_3977.1	T4_Chr1_2517.1	T5_Chr2_5078.1	T6_Chr2_3049.1	T7_Chr1_5536.1	T8_Chr2_2877.1	T9_ChrX_0919.1	T10_Chr1_2210.1	T11_Chr1_4387.1	T12_Chr2_1232.1
T1_Chr1_2066.1	T2_ChrX_0818.1	T3_Chr2_4042.1	T4_Chr1_2527.1	T5_Chr2_5079.1	T6_Chr2_3097.1	T7_Chr1_5538.1	T8_Chr2_2895.1	T9_ChrX_1039.1	T10_Chr1_3660.1	T11_Chr1_4415.1	T12_Chr2_1234.1
T1_Chr1_0246.1	T2_ChrX_0826.1	T3_Chr2_4053.1	T4_Chr1_2531.1	T5_Chr2_5082.1	T6_Chr2_3123.1	T7_Chr1_5541.1	T8_Chr2_2898.1	T9_ChrX_1103.1	T10_Chr1_2218.1	T11_Chr1_4416.1	T12_Chr2_1305.1
T1_Chr1_3281.1	T2_ChrX_0829.1	T3_Chr2_4135.1	T4_Chr1_2535.1	T5_Chr2_5091.1	T6_Chr2_3124.1	T7_Chr1_5544.1	T8_Chr2_2967.1	T9_ChrX_1133.1	T10_Chr1_2163.1	T11_Chr1_4439.1	T12_Chr2_1320.1
T1_Chr1_5689.1	T2_ChrX_0845.1	T3_Chr2_4284.1	T4_Chr1_2540.1	T5_Chr2_5101.1	T6_Chr2_3224.1	T7_Chr1_5618.1	T8_Chr2_3110.1	T9_ChrX_1148.1	T10_Chr1_3464.1	T11_Chr1_4440.1	T12_Chr2_1395.1
T1_Chr1_5169.1	T2_ChrX_0870.1	T3_Chr2_4320.1	T4_Chr1_2544.1	T5_ChrX_0007.1	T6_Chr2_3225.1	T7_Chr1_5625.1	T8_Chr2_3111.1	T9_ChrX_1178.1	T10_Chr1_3466.1	T11_Chr1_4481.1	T12_Chr2_1398.1
T1_Chr1_1102.1	T2_ChrX_0978.1	T3_Chr2_4391.1	T4_Chr1_2545.1	T5_ChrX_0185.1	T6_Chr2_3255.1	T7_Chr1_5678.1	T8_Chr2_3155.1	T9_ChrX_1185.1	T10_Chr1_5450.1	T11_Chr1_4495.1	T12_Chr2_1495.1
T1_Chr1_5725.1	T2_ChrX_0999.1	T3_Chr2_4432.1	T4_Chr1_2547.1	T5_ChrX_0213.1	T6_Chr2_3348.1	T7_Chr1_5704.1	T8_Chr2_3206.1	T9_ChrX_1217.1	T10_Chr1_5265.1	T11_Chr1_4507.1	T12_Chr2_1504.1
T1_Chr1_5163.1	T2_ChrX_1008.1	T3_Chr2_4434.1	T4_Chr1_2551.1	T5_ChrX_0274.1	T6_Chr2_3360.1	T7_Chr1_5806.1	T8_Chr2_3242.1	T9_ChrX_1232.1	T10_Chr1_3947.1	T11_Chr1_4519.1	T12_Chr2_1523.1
T1_Chr1_3023.1	T2_ChrX_1010.1	T3_Chr2_4446.1	T4_Chr1_2555.1	T5_ChrX_0354.1	T6_Chr2_3499.1	T7_Chr1_5838.1	T8_Chr2_3421.1	T9_ChrX_1285.1	T10_Chr1_1568.1	T11_Chr1_4530.1	T12_Chr2_1530.1
T1_Chr1_1645.1	T2_ChrX_1055.1	T3_Chr2_4569.1	T4_Chr1_2559.1	T5_ChrX_0360.1	T6_Chr2_3505.1	T7_Chr1_5839.1	T8_Chr2_3422.1	T9_ChrX_1324.1	T10_Chr1_4416.1	T11_Chr1_4589.1	T12_Chr2_1544.1
T1_Chr1_3897.1	T2_ChrX_1162.1	T3_Chr2_4584.1	T4_Chr1_2560.1	T5_ChrX_0409.1	T6_Chr2_3537.1	T7_Chr1_5848.1	T8_Chr2_3423.1	T9_ChrX_1447.1	T10_Chr1_0460.1	T11_Chr1_4616.1	T12_Chr2_1545.1
T1_Chr1_3808.1	T2_ChrX_1169.1	T3_Chr2_4655.1	T4_Chr1_2569.1	T5_ChrX_0510.1	T6_Chr2_3550.1	T7_Chr1_5870.1	T8_Chr2_3424.1	T9_ChrX_1577.1	T10_Chr1_1936.1	T11_Chr1_4672.1	T12_Chr2_1553.1
T1_Chr1_1664.1	T2_ChrX_1170.1	T3_Chr2_4693.1	T4_Chr1_2586.1	T5_ChrX_0668.1	T6_Chr2_3563.1	T7_Chr1_5918.1	T8_Chr2_3479.1	T9_ChrX_1615.1	T10_Chr1_3124.1	T11_Chr1_4676.1	T12_Chr2_1567.1
T1_Chr1_1913.1	T2_ChrX_1253.1	T3_Chr2_4737.1	T4_Chr1_2602.1	T5_ChrX_0675.1	T6_Chr2_3577.1	T7_Chr1_5977.1	T8_Chr2_3480.1	T9_ChrX_1664.1	T10_Chr1_2439.1	T11_Chr1_4680.1	T12_Chr2_1575.1
T1_Chr1_4582.1	T2_ChrX_1276.1	T3_Chr2_4841.1	T4_Chr1_2616.1	T5_ChrX_0711.1	T6_Chr2_3709.1	T7_Chr1_6095.1	T8_Chr2_3519.1	T9_ChrX_1674.1	T10_Chr1_5053.1	T11_Chr1_4713.1	T12_Chr2_1577.1
T1_Chr1_3021.1	T2_ChrX_1387.1	T3_Chr2_4868.1	T4_Chr1_2624.1	T5_ChrX_0724.1	T6_Chr2_3718.1	T7_Chr1_6136.1	T8_Chr2_3544.1	T9_ChrX_1675.1	T10_Chr1_5156.1	T11_Chr1_4715.1	T12_Chr2_1581.1
T1_Chr1_4255.1	T2_ChrX_1425.1	T3_Chr2_4959.1	T4_Chr1_2629.1	T5_ChrX_0744.1	T6_Chr2_3719.1	T7_Chr1_6185.1	T8_Chr2_3545.1	T9_ChrX_1713.1	T10_Chr1_0073.1	T11_Chr1_4733.1	T12_Chr2_1630.1
T1_Chr1_2854.1	T2_ChrX_1572.1	T3_Chr2_4967.1	T4_Chr1_2630.1	T5_ChrX_0754.1	T6_Chr2_3759.1	T7_Chr1_6193.1	T8_Chr2_3547.1	T9_ChrX_1832.1	T10_Chr1_1485.1	T11_Chr1_4766.1	T12_Chr2_1643.1
T1_Chr1_4208.1	T2_ChrX_1587.1	T3_Chr2_5011.1	T4_Chr1_2632.1	T5_ChrX_0794.1	T6_Chr2_3797.1	T7_Chr1_6194.1	T8_Chr2_3548.1	T9_ChrX_1900.1	T10_Chr1_0552.1	T11_Chr1_4769.1	T12_Chr2_1702.1
T1_Chr1_3572.1	T2_ChrX_1591.1	T3_Chr2_5017.1	T4_Chr1_2633.1	T5_ChrX_0795.1	T6_Chr2_3873.1	T7_Chr1_6288.1	T8_Chr2_3638.1	T9_ChrX_2065.1	T10_Chr1_5154.1	T11_Chr1_4776.1	T12_Chr2_1719.1
T1_Chr1_4620.1	T2_ChrX_1607.1	T3_ChrX_0152.1	T4_Chr1_2637.1	T5_ChrX_0809.1	T6_Chr2_3883.1	T7_Chr1_6292.1	T8_Chr2_3727.1	T9_ChrX_2084.1	T10_Chr1_5873.1	T11_Chr1_4788.1	T12_Chr2_1763.1
T1_Chr1_4940.1	T2_ChrX_1645.1	T3_ChrX_0184.1	T4_Chr1_2651.1	T5_ChrX_0826.1	T6_Chr2_3943.1	T7_Chr1_6294.1	T8_Chr2_3732.1	T9_ChrX_2091.1	T10_Chr1_0515.1	T11_Chr1_4814.1	T12_Chr2_1798.1
T1_Chr1_3575.1	T2_ChrX_1647.1	T3_ChrX_0185.1	T4_Chr1_2655.1	T5_ChrX_0834.1	T6_Chr2_4020.1	T7_Chr2_0007.1	T8_Chr2_3738.1	T9_ChrX_2246.1	T10_Chr1_0800.1	T11_Chr1_4838.1	T12_Chr2_1820.1
T1_Chr1_3991.1	T2_ChrX_1656.1	T3_ChrX_0286.1	T4_Chr1_2656.1	T5_ChrX_0912.1	T6_Chr2_4132.1	T7_Chr2_0010.1	T8_Chr2_3750.1	T9_ChrX_2269.1	T10_Chr1_2782.1	T11_Chr1_4843.1	T12_Chr2_1860.1
T1_Chr1_5974.1	T2_ChrX_1660.1	T3_ChrX_0364.1	T4_Chr1_2668.1	T5_ChrX_0936.1	T6_Chr2_4143.1	T7_Chr2_0050.1	T8_Chr2_3752.1	T9_ChrX_2299.1	T10_Chr1_3716.1	T11_Chr1_4847.1	T12_Chr2_2124.1
T1_Chr1_1333.1	T2_ChrX_1679.1	T3_ChrX_0373.1	T4_Chr1_2673.1	T5_ChrX_1069.1	T6_Chr2_4208.1	T7_Chr2_0098.1	T8_Chr2_3825.1	T9_ChrX_2302.1	T10_Chr1_3170.1	T11_Chr1_4896.1	T12_Chr2_2130.1
T1_Chr1_5282.1	T2_ChrX_1693.1	T3_ChrX_0379.1	T4_Chr1_2677.1	T5_ChrX_1128.1	T6_Chr2_4451.1	T7_Chr2_0133.1	T8_Chr2_3888.1	T9_ChrX_2304.1	T10_Chr1_4949.1	T11_Chr1_4898.1	T12_Chr2_2152.1
T1_Chr1_5155.1	T2_ChrX_1703.1	T3_ChrX_0396.1	T4_Chr1_2688.1	T5_ChrX_1137.1	T6_Chr2_4489.1	T7_Chr2_0149.1	T8_Chr2_3919.1	T9_ChrX_2305.1	T10_Chr1_0429.1	T11_Chr1_4964.1	T12_Chr2_2293.1
T1_Chr1_1430.1	T2_ChrX_1737.1	T3_ChrX_0403.1	T4_Chr1_2689.1	T5_ChrX_1188.1	T6_Chr2_4509.1	T7_Chr2_0157.1	T8_Chr2_4114.1	T9_ChrX_2307.1	T10_Chr1_4315.1	T11_Chr1_4965.1	T12_Chr2_2339.1
T1_Chr1_3926.1	T2_ChrX_1754.1	T3_ChrX_0465.1	T4_Chr1_2703.1	T5_ChrX_1193.1	T6_Chr2_4595.1	T7_Chr2_0167.1	T8_Chr2_4139.1	T9_ChrX_2308.1	T10_Chr1_0575.1	T11_Chr1_4967.1	T12_Chr2_2375.1
T1_Chr1_2195.1	T2_ChrX_1847.1	T3_ChrX_0468.1	T4_Chr1_2707.1	T5_ChrX_1194.1	T6_Chr2_4596.1	T7_Chr2_0194.1	T8_Chr2_4156.1	T9_ChrX_2309.1	T10_Chr1_2028.1	T11_Chr1_4972.1	T12_Chr2_2381.1
T1_Chr1_2005.1	T2_ChrX_1890.1	T3_ChrX_0472.1	T4_Chr1_2721.1	T5_ChrX_1245.1	T6_Chr2_4613.1	T7_Chr2_0206.1	T8_Chr2_4166.1	T9_ChrX_2314.1	T10_Chr1_5523.1	T11_Chr1_4975.1	T12_Chr2_2382.1
T1_Chr1_2228.1	T2_ChrX_2000.1	T3_ChrX_0508.1	T4_Chr1_2728.1	T5_ChrX_1286.1	T6_Chr2_4646.1	T7_Chr2_0228.1	T8_Chr2_4203.1	T9_ChrX_2318.1	T10_Chr1_1893.1	T11_Chr1_4983.1	T12_Chr2_2407.1
T1_Chr1_5425.1	T2_ChrX_2006.1	T3_ChrX_0545.1	T4_Chr1_2736.1	T5_ChrX_1297.1	T6_Chr2_4676.1	T7_Chr2_0247.1	T8_Chr2_4278.1	T9_ChrX_2319.1	T10_Chr1_5206.1	T11_Chr1_5036.1	T12_Chr2_2455.1
T1_Chr1_1409.1	T2_ChrX_2414.1	T3_ChrX_0572.1	T4_Chr1_2737.1	T5_ChrX_1320.1	T6_Chr2_4687.1	T7_Chr2_0256.1	T8_Chr2_4339.1	T9_ChrX_2322.1	T10_Chr1_0236.1	T11_Chr1_5064.1	T12_Chr2_2537.1
T1_Chr1_4634.1	T2_ChrX_2418.1	T3_ChrX_0581.1	T4_Chr1_2742.1	T5_ChrX_1341.1	T6_Chr2_4705.1	T7_Chr2_0272.1	T8_Chr2_4343.1	T9_ChrX_2324.1	T10_Chr1_5008.1	T11_Chr1_5065.1	T12_Chr2_2549.1
T1_Chr1_3106.1	T2_ChrX_2420.1	T3_ChrX_0600.1	T4_Chr1_2749.1	T5_ChrX_1351.1	T6_Chr2_4712.1	T7_Chr2_0277.1	T8_Chr2_4381.1	T9_ChrX_2328.1	T10_Chr1_1251.1	T11_Chr1_5066.1	T12_Chr2_2552.1
T1_Chr1_0675.1	T2_ChrX_2441.1	T3_ChrX_0608.1	T4_Chr1_2763.1	T5_ChrX_1356.1	T6_Chr2_4761.1	T7_Chr2_0291.1	T8_Chr2_4402.1	T9_ChrX_2330.1	T10_Chr1_3168.1	T11_Chr1_5067.1	T12_Chr2_2593.1
T1_Chr1_4185.1	T2_ChrX_2446.1	T3_ChrX_0728.1	T4_Chr1_2770.1	T5_ChrX_1358.1	T6_Chr2_4825.1	T7_Chr2_0382.1	T8_Chr2_4484.1	T9_ChrX_2333.1	T10_Chr1_3181.1	T11_Chr1_5068.1	T12_Chr2_2613.1
T1_Chr1_3650.1	T2_ChrX_2452.1	T3_ChrX_0787.1	T4_Chr1_2786.1	T5_ChrX_1514.1	T6_Chr2_4828.1	T7_Chr2_0389.1	T8_Chr2_4656.1	T9_ChrX_2334.1	T10_Chr1_3786.1	T11_Chr1_5069.1	T12_Chr2_2631.1
T1_Chr1_0489.1	T2_ChrX_2458.1	T3_ChrX_0794.1	T4_Chr1_2789.1	T5_ChrX_1531.1	T6_Chr2_4845.1	T7_Chr2_0417.1	T8_Chr2_4686.1	T9_ChrX_2336.1	T10_Chr1_4230.1	T11_Chr1_5071.1	T12_Chr2_2688.1
T1_Chr1_0586.1	T2_ChrX_2507.1	T3_ChrX_0847.1	T4_Chr1_2794.1	T5_ChrX_1565.1	T6_Chr2_4863.1	T7_Chr2_0452.1	T8_Chr2_4725.1	T9_ChrX_2337.1	T10_Chr1_5464.1	T11_Chr1_5174.1	T12_Chr2_2703.1
T1_Chr1_4705.1	T2_ChrX_2538.1	T3_ChrX_0849.1	T4_Chr1_2826.1	T5_ChrX_1570.1	T6_Chr2_4867.1	T7_Chr2_0454.1	T8_Chr2_4816.1	T9_ChrX_2339.1	T10_Chr1_2051.1	T11_Chr1_5176.1	T12_Chr2_2725.1
T1_Chr1_1389.1	T2_ChrX_2547.1	T3_ChrX_0888.1	T4_Chr1_2835.1	T5_ChrX_1686.1	T6_Chr2_4904.1	T7_Chr2_0455.1	T8_Chr2_4820.1	T9_ChrX_2340.1	T10_Chr1_5419.1	T11_Chr1_5177.1	T12_Chr2_2743.1
T1_Chr1_5187.1	T2_ChrX_2555.1	T3_ChrX_0892.1	T4_Chr1_2836.1	T5_ChrX_1687.1	T6_Chr2_4923.1	T7_Chr2_0460.1	T8_Chr2_4949.1	T9_ChrX_2379.1	T10_Chr1_1026.1	T11_Chr1_5184.1	T12_Chr2_2793.1
T1_Chr1_1148.1	T2_ChrX_2601.1	T3_ChrX_0903.1	T4_Chr1_2842.1	T5_ChrX_1762.1	T6_ChrX_0178.1	T7_Chr2_0517.1	T8_Chr2_4960.1	T9_ChrX_2584.1	T10_Chr1_5469.1	T11_Chr1_5187.1	T12_Chr2_2803.1
T1_Chr1_4633.1	T2_ChrX_2672.1	T3_ChrX_0934.1	T4_Chr1_2844.1	T5_ChrX_1891.1	T6_ChrX_0239.1	T7_Chr2_0528.1	T8_Chr2_4985.1	T9_ChrX_2665.1	T10_Chr1_3740.1	T11_Chr1_5188.1	T12_Chr2_2850.1
T1_Chr1_3527.1	T2_ChrX_2673.1	T3_ChrX_0953.1	T4_Chr1_2851.1	T5_ChrX_1987.1	T6_ChrX_0250.1	T7_Chr2_0530.1	T8_Chr2_5053.1	T9_ChrX_2831.1	T10_Chr1_1228.1	T11_Chr1_5192.1	T12_Chr2_2883.1
T1_Chr1_2783.1	T2_ChrX_2797.1	T3_ChrX_0992.1	T4_Chr1_2859.1	T5_ChrX_2045.1	T6_ChrX_0263.1	T7_Chr2_0539.1	T8_Chr2_5075.1	T9_ChrX_2855.1	T10_Chr1_5720.1	T11_Chr1_5193.1	T12_Chr2_2962.1
T1_Chr1_5101.1	T2_ChrX_2827.1	T3_ChrX_1007.1	T4_Chr1_2890.1	T5_ChrX_2071.1	T6_ChrX_0265.1	T7_Chr2_0561.1	T8_Chr2_5113.1	T9_ChrX_2856.1	T10_Chr1_1797.1	T11_Chr1_5194.1	T12_Chr2_2979.1
T1_Chr1_0067.1	T2_ChrX_2891.1	T3_ChrX_1018.1	T4_Chr1_2929.1	T5_ChrX_2141.1	T6_ChrX_0283.1	T7_Chr2_0578.1	T8_Chr2_5128.1	T9_ChrX_2857.1	T10_Chr1_4536.1	T11_Chr1_5195.1	T12_Chr2_3070.1
T1_Chr1_1404.1	T2_ChrX_2917.1	T3_ChrX_1103.1	T4_Chr1_2930.1	T5_ChrX_2143.1	T6_ChrX_0285.1	T7_Chr2_0589.1	T8_ChrX_0054.1	T9_ChrX_2963.1	T10_Chr1_4102.1	T11_Chr1_5196.1	T12_Chr2_3091.1
T1_Chr1_0499.1	T2_ChrX_2944.1	T3_ChrX_1197.1	T4_Chr1_2939.1	T5_ChrX_2161.1	T6_ChrX_0294.1	T7_Chr2_0600.1	T8_ChrX_0143.1	T9_ChrX_3161.1	T10_Chr1_1422.1	T11_Chr1_5197.1	T12_Chr2_3104.1
T1_Chr1_2350.1	T2_ChrX_2953.1	T3_ChrX_1203.1	T4_Chr1_2954.1	T5_ChrX_2260.1	T6_ChrX_0386.1	T7_Chr2_0631.1	T8_ChrX_0337.1	T9_ChrX_3164.1	T10_Chr1_3748.1	T11_Chr1_5198.1	T12_Chr2_3115.1
T1_Chr1_1750.1	T2_ChrX_3086.1	T3_ChrX_1278.1	T4_Chr1_2957.1	T5_ChrX_2272.1	T6_ChrX_0414.1	T7_Chr2_0646.1	T8_ChrX_0350.1	T9_ChrX_3184.1	T10_Chr1_0243.1	T11_Chr1_5199.1	T12_Chr2_3117.1
T1_Chr1_0618.1	T2_ChrX_3145.1	T3_ChrX_1280.1	T4_Chr1_2971.1	T5_ChrX_2280.1	T6_ChrX_0445.1	T7_Chr2_0651.1	T8_ChrX_0352.1	T9_ChrX_3185.1	T10_Chr1_0148.1	T11_Chr1_5200.1	T12_Chr2_3148.1
T1_Chr1_5209.1	T2_ChrX_3191.1	T3_ChrX_1298.1	T4_Chr1_2981.1	T5_ChrX_2301.1	T6_ChrX_0467.1	T7_Chr2_0658.1	T8_ChrX_0354.1	T9_ChrX_3231.1	T10_Chr1_3978.1	T11_Chr1_5201.1	T12_Chr2_3175.1
T1_Chr1_4910.1	T2_ChrX_3205.1	T3_ChrX_1491.1	T4_Chr1_2982.1	T5_ChrX_2331.1	T6_ChrX_0468.1	T7_Chr2_0695.1	T8_ChrX_0356.1	T9_ChrX_3333.1	T10_Chr1_2058.1	T11_Chr1_5234.1	T12_Chr2_3180.1
T1_Chr1_3856.1	T2_ChrX_3208.1	T3_ChrX_1500.1	T4_Chr1_3006.1	T5_ChrX_2420.1	T6_ChrX_0475.1	T7_Chr2_0698.1	T8_ChrX_0358.1	T9_ChrX_3361.1	T10_Chr1_1559.1	T11_Chr1_5283.1	T12_Chr2_3209.1
T1_Chr1_5458.1	T2_ChrX_3209.1	T3_ChrX_1504.1	T4_Chr1_3008.1	T5_ChrX_2508.1	T6_ChrX_0491.1	T7_Chr2_0705.1	T8_ChrX_0359.1	T9_ChrX_3385.1	T10_Chr1_0573.1	T11_Chr1_5288.1	T12_Chr2_3229.1
T1_Chr1_3686.1	T2_ChrX_3213.1	T3_ChrX_1537.1	T4_Chr1_3014.1	T5_ChrX_2525.1	T6_ChrX_0546.1	T7_Chr2_0711.1	T8_ChrX_0370.1	T9_ChrX_3423.1	T10_Chr1_3651.1	T11_Chr1_5289.1	T12_Chr2_3378.1
T1_Chr1_2406.1	T2_ChrX_3238.1	T3_ChrX_1617.1	T4_Chr1_3021.1	T5_ChrX_2551.1	T6_ChrX_0570.1	T7_Chr2_0723.1	T8_ChrX_0371.1	T9_ChrX_3485.1	T10_Chr1_5223.1	T11_Chr1_5290.1	T12_Chr2_3486.1
T1_Chr1_1548.1	T2_ChrX_3250.1	T3_ChrX_1639.1	T4_Chr1_3024.1	T5_ChrX_2628.1	T6_ChrX_0576.1	T7_Chr2_0758.1	T8_ChrX_0372.1	T9_ChrX_3516.1	T10_Chr1_3989.1	T11_Chr1_5291.1	T12_Chr2_3506.1
T1_Chr1_4386.1	T2_ChrX_3299.1	T3_ChrX_1645.1	T4_Chr1_3027.1	T5_ChrX_2765.1	T6_ChrX_0592.1	T7_Chr2_0798.1	T8_ChrX_0379.1	T9_ChrX_3566.1	T10_Chr1_1005.1	T11_Chr1_5292.1	T12_Chr2_3537.1
T1_Chr1_2208.1	T2_ChrX_3339.1	T3_ChrX_1690.1	T4_Chr1_3031.1	T5_ChrX_2806.1	T6_ChrX_0671.1	T7_Chr2_0804.1	T8_ChrX_0408.1	T9_ChrX_3605.1	T10_Chr1_2108.1	T11_Chr1_5294.1	T12_Chr2_3591.1
T1_Chr1_4190.1	T2_ChrX_3346.1	T3_ChrX_1712.1	T4_Chr1_3037.1	T5_ChrX_2817.1	T6_ChrX_0727.1	T7_Chr2_0873.1	T8_ChrX_0413.1	T9_ChrX_3655.1	T10_Chr1_2125.1	T11_Chr1_5297.1	T12_Chr2_3628.1
T1_Chr1_4135.1	T2_ChrX_3368.1	T3_ChrX_1714.1	T4_Chr1_3046.1	T5_ChrX_2818.1	T6_ChrX_0728.1	T7_Chr2_0897.1	T8_ChrX_0440.1	T9_ChrX_3677.1	T10_Chr1_0659.1	T11_Chr1_5298.1	T12_Chr2_3652.1
T1_Chr1_1880.1	T2_ChrX_3369.1	T3_ChrX_1848.1	T4_Chr1_3052.1	T5_ChrX_2981.1	T6_ChrX_0764.1	T7_Chr2_0903.1	T8_ChrX_0472.1	T9_ChrX_3716.1	T10_Chr1_2415.1	T11_Chr1_5299.1	T12_Chr2_3666.1
T1_Chr1_4128.1	T2_ChrX_3370.1	T3_ChrX_1868.1	T4_Chr1_3067.1	T5_ChrX_3036.1	T6_ChrX_0766.1	T7_Chr2_0907.1	T8_ChrX_0481.1	T9_ChrX_3743.1	T10_Chr1_2524.1	T11_Chr1_5301.1	T12_Chr2_3702.1
T1_Chr1_0103.1	T2_ChrX_3371.1	T3_ChrX_1914.1	T4_Chr1_3070.1	T5_ChrX_3192.1	T6_ChrX_0819.1	T7_Chr2_0930.1	T8_ChrX_0482.1	T9_ChrX_3781.1	T10_Chr1_3984.1	T11_Chr1_5316.1	T12_Chr2_3715.1
T1_Chr1_4117.1	T2_ChrX_3372.1	T3_ChrX_1929.1	T4_Chr1_3074.1	T5_ChrX_3256.1	T6_ChrX_0835.1	T7_Chr2_0979.1	T8_ChrX_0483.1	T9_ChrX_3864.1	T10_Chr1_2465.1	T11_Chr1_5317.1	T12_Chr2_3739.1
T1_Chr1_0002.1	T2_ChrX_3373.1	T3_ChrX_1988.1	T4_Chr1_3085.1	T5_ChrX_3257.1	T6_ChrX_0921.1	T7_Chr2_0988.1	T8_ChrX_0526.1	T9_ChrX_3869.1	T10_Chr1_0978.1	T11_Chr1_5319.1	T12_Chr2_3780.1
T1_Chr1_2851.1	T2_ChrX_3375.1	T3_ChrX_2009.1	T4_Chr1_3092.1	T5_ChrX_3287.1	T6_ChrX_0934.1	T7_Chr2_0995.1	T8_ChrX_0527.1	T9_ChrX_3873.1	T10_Chr1_3531.1	T11_Chr1_5325.1	T12_Chr2_3801.1
T1_Chr1_5684.1	T2_ChrX_3484.1	T3_ChrX_2017.1	T4_Chr1_3096.1	T5_ChrX_3291.1	T6_ChrX_1077.1	T7_Chr2_1018.1	T8_ChrX_0548.1	T9_ChrX_3926.1	T10_Chr1_2250.1	T11_Chr1_5334.1	T12_Chr2_3820.1
T1_Chr1_4877.1	T2_ChrX_3496.1	T3_ChrX_2042.1	T4_Chr1_3102.1	T5_ChrX_3373.1	T6_ChrX_1079.1	T7_Chr2_1057.1	T8_ChrX_0579.1	T9_ChrX_3944.1	T10_Chr1_0656.1	T11_Chr1_5336.1	T12_Chr2_3846.1
T1_Chr1_2070.1	T2_ChrX_3535.1	T3_ChrX_2072.1	T4_Chr1_3109.1	T5_ChrX_3423.1	T6_ChrX_1080.1	T7_Chr2_1061.1	T8_ChrX_0583.1	T9_ChrX_3972.1	T10_Chr1_1439.1	T11_Chr1_5345.1	T12_Chr2_3848.1
T1_Chr1_1623.1	T2_ChrX_3554.1	T3_ChrX_2073.1	T4_Chr1_3119.1	T5_ChrX_3442.1	T6_ChrX_1121.1	T7_Chr2_1090.1	T8_ChrX_0593.1	T9_ChrX_4073.1	T10_Chr1_3391.1	T11_Chr1_5346.1	T12_Chr2_3912.1
T1_Chr1_3143.1	T2_ChrX_3560.1	T3_ChrX_2085.1	T4_Chr1_3124.1	T5_ChrX_3464.1	T6_ChrX_1190.1	T7_Chr2_1102.1	T8_ChrX_0601.1	T9_ChrX_4100.1	T10_Chr1_0970.1	T11_Chr1_5347.1	T12_Chr2_3914.1
T1_Chr1_0317.1	T2_ChrX_3614.1	T3_ChrX_2088.1	T4_Chr1_3128.1	T5_ChrX_3505.1	T6_ChrX_1193.1	T7_Chr2_1103.1	T8_ChrX_0603.1	T9_ChrX_4171.1	T10_Chr1_3658.1	T11_Chr1_5348.1	T12_Chr2_3929.1
T1_Chr1_4766.1	T2_ChrX_3626.1	T3_ChrX_2143.1	T4_Chr1_3129.1	T5_ChrX_3506.1	T6_ChrX_1195.1	T7_Chr2_1131.1	T8_ChrX_0617.1	T9_ChrX_4190.1	T10_Chr1_3522.1	T11_Chr1_5351.1	T12_Chr2_3954.1
T1_Chr1_2489.1	T2_ChrX_3685.1	T3_ChrX_2148.1	T4_Chr1_3135.1	T5_ChrX_3516.1	T6_ChrX_1254.1	T7_Chr2_1156.1	T8_ChrX_0627.1	T9_ChrX_4262.1	T10_Chr1_2277.1	T11_Chr1_5353.1	T12_Chr2_3955.1
T1_Chr1_4477.1	T2_ChrX_3724.1	T3_ChrX_2206.1	T4_Chr1_3136.1	T5_ChrX_3553.1	T6_ChrX_1258.1	T7_Chr2_1174.1	T8_ChrX_0647.1	T9_ChrX_4333.1	T10_Chr1_4234.1	T11_Chr1_5354.1	T12_Chr2_3968.1
T1_Chr1_2552.1	T2_ChrX_3731.1	T3_ChrX_2340.1	T4_Chr1_3137.1	T5_ChrX_3687.1	T6_ChrX_1268.1	T7_Chr2_1180.1	T8_ChrX_0688.1	T9_ChrX_4578.1	T10_Chr1_1818.1	T11_Chr1_5356.1	T12_Chr2_3982.1
T1_Chr1_4493.1	T2_ChrX_3800.1	T3_ChrX_2460.1	T4_Chr1_3139.1	T5_ChrX_3734.1	T6_ChrX_1412.1	T7_Chr2_1216.1	T8_ChrX_0703.1	T9_ChrX_4621.1	T10_Chr1_4667.1	T11_Chr1_5377.1	T12_Chr2_3991.1
T1_Chr1_0524.1	T2_ChrX_4003.1	T3_ChrX_2461.1	T4_Chr1_3148.1	T5_ChrX_3835.1	T6_ChrX_1418.1	T7_Chr2_1224.1	T8_ChrX_0705.1	T9_CTG1_0001.1	T10_Chr1_3825.1	T11_Chr1_5378.1	T12_Chr2_4025.1
T1_Chr1_5733.1	T2_ChrX_4050.1	T3_ChrX_2561.1	T4_Chr1_3154.1	T5_ChrX_3899.1	T6_ChrX_1449.1	T7_Chr2_1269.1	T8_ChrX_0734.1	T9_CTG1_0037.1	T10_Chr1_1254.1	T11_Chr1_5380.1	T12_Chr2_4036.1
T1_Chr1_1281.1	T2_ChrX_4065.1	T3_ChrX_2562.1	T4_Chr1_3155.1	T5_ChrX_3915.1	T6_ChrX_1489.1	T7_Chr2_1324.1	T8_ChrX_0740.1	T9_CTG1_0039.1	T10_Chr1_2496.1	T11_Chr1_5381.1	T12_Chr2_4065.1
T1_Chr1_2546.1	T2_ChrX_4231.1	T3_ChrX_2605.1	T4_Chr1_3157.1	T5_ChrX_3989.1	T6_ChrX_1509.1	T7_Chr2_1330.1	T8_ChrX_0741.1	T9_CTG1_0042.1	T10_Chr1_1577.1	T11_Chr1_5421.1	T12_Chr2_4067.1
T1_Chr1_1069.1	T2_ChrX_4232.1	T3_ChrX_2660.1	T4_Chr1_3165.1	T5_ChrX_4048.1	T6_ChrX_1536.1	T7_Chr2_1369.1	T8_ChrX_0798.1	T9_CTG1_0066.1	T10_Chr1_2547.1	T11_Chr1_5456.1	T12_Chr2_4262.1
T1_Chr1_1604.1	T2_ChrX_4240.1	T3_ChrX_2662.1	T4_Chr1_3167.1	T5_ChrX_4049.1	T6_ChrX_1567.1	T7_Chr2_1387.1	T8_ChrX_0823.1	T9_CTG1_0067.1	T10_Chr1_3621.1	T11_Chr1_5461.1	T12_Chr2_4312.1
T1_Chr1_4224.1	T2_CTG1_0006.1	T3_ChrX_2663.1	T4_Chr1_3169.1	T5_ChrX_4063.1	T6_ChrX_1575.1	T7_Chr2_1389.1	T8_ChrX_0825.1	T9_CTG1_0098.1	T10_Chr1_2351.1	T11_Chr1_5462.1	T12_Chr2_4321.1
T1_Chr1_0684.1	T2_CTG1_0007.1	T3_ChrX_2734.1	T4_Chr1_3171.1	T5_ChrX_4161.1	T6_ChrX_1620.1	T7_Chr2_1403.1	T8_ChrX_0826.1	T9_CTG1_0099.1	T10_Chr1_1607.1	T11_Chr1_5528.1	T12_Chr2_4355.1
T1_Chr1_0124.1	T2_CTG1_0008.1	T3_ChrX_2738.1	T4_Chr1_3181.1	T5_ChrX_4192.1	T6_ChrX_1650.1	T7_Chr2_1454.1	T8_ChrX_0830.1	T9_CTG1_0102.1	T10_Chr1_0299.1	T11_Chr1_5531.1	T12_Chr2_4366.1
T1_Chr1_5130.1	T2_CTG1_0009.1	T3_ChrX_2741.1	T4_Chr1_3183.1	T5_ChrX_4230.1	T6_ChrX_1655.1	T7_Chr2_1463.1	T8_ChrX_0852.1	T9_CTG1_0104.1	T10_Chr1_0188.1	T11_Chr1_5537.1	T12_Chr2_4401.1
T1_Chr1_4449.1	T2_CTG1_0010.1	T3_ChrX_2810.1	T4_Chr1_3186.1	T5_ChrX_4255.1	T6_ChrX_1656.1	T7_Chr2_1491.1	T8_ChrX_0869.1	T9_CTG1_0106.1	T10_Chr1_3114.1	T11_Chr1_5546.1	T12_Chr2_4449.1
T1_Chr1_2419.1	T2_CTG1_0011.1	T3_ChrX_2816.1	T4_Chr1_3188.1	T5_ChrX_4293.1	T6_ChrX_1660.1	T7_Chr2_1502.1	T8_ChrX_0882.1	T9_CTG1_0109.1	T10_Chr1_0764.1	T11_Chr1_5566.1	T12_Chr2_4453.1
T1_Chr1_5793.1	T2_CTG1_0012.1	T3_ChrX_2823.1	T4_Chr1_3195.1	T5_ChrX_4347.1	T6_ChrX_1683.1	T7_Chr2_1520.1	T8_ChrX_0883.1	T9_CTG1_0111.1	T10_Chr1_3290.1	T11_Chr1_5579.1	T12_Chr2_4455.1
T1_Chr1_2413.1	T2_CTG1_0014.1	T3_ChrX_2828.1	T4_Chr1_3196.1	T5_ChrX_4392.1	T6_ChrX_1726.1	T7_Chr2_1536.1	T8_ChrX_0884.1	T9_CTG1_0112.1	T10_Chr1_5312.1	T11_Chr1_5613.1	T12_Chr2_4506.1
T1_Chr1_3226.1	T2_CTG1_0125.1	T3_ChrX_2861.1	T4_Chr1_3199.1	T5_ChrX_4400.1	T6_ChrX_1744.1	T7_Chr2_1566.1	T8_ChrX_0885.1	T9_CTG1_0113.1	T10_Chr1_5449.1	T11_Chr1_5621.1	T12_Chr2_4508.1
T1_Chr1_2753.1	T2_CTG1_0135.1	T3_ChrX_2875.1	T4_Chr1_3240.1	T5_ChrX_4434.1	T6_ChrX_1769.1	T7_Chr2_1588.1	T8_ChrX_0961.1	T9_CTG1_0191.1	T10_Chr1_1378.1	T11_Chr1_5639.1	T12_Chr2_4522.1
T1_Chr1_3962.1	T2_CTG1_0186.1	T3_ChrX_2926.1	T4_Chr1_3250.1	T5_ChrX_4527.1	T6_ChrX_1800.1	T7_Chr2_1612.1	T8_ChrX_1127.1	T9_CTG1_0219.1	T10_Chr1_0466.1	T11_Chr1_5669.1	T12_Chr2_4539.1
T1_Chr1_1808.1	T2_CTG2_0018.1	T3_ChrX_2954.1	T4_Chr1_3253.1	T5_ChrX_4528.1	T6_ChrX_1803.1	T7_Chr2_1625.1	T8_ChrX_1149.1	T9_CTG12_0004.1	T10_Chr1_3903.1	T11_Chr1_5670.1	T12_Chr2_4580.1
T1_Chr1_1479.1	T2_CTG2_0035.1	T3_ChrX_2955.1	T4_Chr1_3254.1	T5_ChrX_4529.1	T6_ChrX_1808.1	T7_Chr2_1645.1	T8_ChrX_1152.1	T9_CTG18_0002.1	T10_Chr1_4951.1	T11_Chr1_5708.1	T12_Chr2_4582.1
T1_Chr1_2422.1	T2_CTG2_0064.1	T3_ChrX_2970.1	T4_Chr1_3255.1	T5_ChrX_4530.1	T6_ChrX_1821.1	T7_Chr2_1659.1	T8_ChrX_1227.1	T9_CTG18_0005.1	T10_Chr1_0192.1	T11_Chr1_5710.1	T12_Chr2_4583.1
T1_Chr1_3642.1	T2_CTG3_0002.1	T3_ChrX_3072.1	T4_Chr1_3265.1	T5_ChrX_4573.1	T6_ChrX_1824.1	T7_Chr2_1672.1	T8_ChrX_1236.1	T9_CTG18_0009.1	T10_Chr1_1095.1	T11_Chr1_5715.1	T12_Chr2_4589.1
T1_Chr1_3326.1	T2_CTG3_0004.1	T3_ChrX_3145.1	T4_Chr1_3269.1	T5_ChrX_4602.1	T6_ChrX_1825.1	T7_Chr2_1673.1	T8_ChrX_1280.1	T9_CTG2_0001.1	T10_Chr1_1380.1	T11_Chr1_5734.1	T12_Chr2_4593.1
T1_Chr2_1749.1	T2_CTG3_0005.1	T3_ChrX_3157.1	T4_Chr1_3289.1	T5_ChrX_4619.1	T6_ChrX_1826.1	T7_Chr2_1677.1	T8_ChrX_1288.1	T9_CTG2_0002.1	T10_Chr1_5522.1	T11_Chr1_5735.1	T12_Chr2_4618.1
T1_Chr2_1469.1	T2_CTG3_0006.1	T3_ChrX_3159.1	T4_Chr1_3293.1	T5_ChrX_4743.1	T6_ChrX_1827.1	T7_Chr2_1697.1	T8_ChrX_1387.1	T9_CTG2_0059.1	T10_Chr1_0721.1	T11_Chr1_5746.1	T12_Chr2_4653.1
T1_Chr2_3662.1	T2_CTG3_0008.1	T3_ChrX_3161.1	T4_Chr1_3296.1	T5_ChrX_4877.1	T6_ChrX_1828.1	T7_Chr2_1718.1	T8_ChrX_1402.1	T9_CTG28_0009.1	T10_Chr1_5749.1	T11_Chr1_5748.1	T12_Chr2_4666.1
T1_Chr2_4931.1	T2_CTG3_0009.1	T3_ChrX_3327.1	T4_Chr1_3297.1	T5_CTG1_0001.1	T6_ChrX_1891.1	T7_Chr2_1724.1	T8_ChrX_1450.1	T9_CTG28_0010.1	T10_Chr1_1040.1	T11_Chr1_5769.1	T12_Chr2_4673.1
T1_Chr2_2620.1	T2_CTG3_0012.1	T3_ChrX_3345.1	T4_Chr1_3302.1	T5_CTG1_0049.1	T6_ChrX_1898.1	T7_Chr2_1774.1	T8_ChrX_1587.1	T9_CTG3_0002.1	T10_Chr1_4480.1	T11_Chr1_5787.1	T12_Chr2_4694.1
T1_Chr2_1863.1	T2_CTG3_0064.1	T3_ChrX_3446.1	T4_Chr1_3304.1	T5_CTG1_0090.1	T6_ChrX_1916.1	T7_Chr2_1802.1	T8_ChrX_1598.1	T9_CTG3_0004.1	T10_Chr1_0611.1	T11_Chr1_5788.1	T12_Chr2_4803.1
T1_Chr2_1274.1	T2_CTG4_0006.1	T3_ChrX_3450.1	T4_Chr1_3315.1	T5_CTG10_0002.1	T6_ChrX_1971.1	T7_Chr2_1827.1	T8_ChrX_1731.1	T9_CTG3_0005.1	T10_Chr1_2276.1	T11_Chr1_5792.1	T12_Chr2_4830.1
T1_Chr2_3236.1	T2_CTG4_0039.1	T3_ChrX_3511.1	T4_Chr1_3332.1	T5_CTG12_0002.1	T6_ChrX_2022.1	T7_Chr2_1875.1	T8_ChrX_1881.1	T9_CTG3_0006.1	T10_Chr1_3619.1	T11_Chr1_5797.1	T12_Chr2_4840.1
T1_Chr2_1262.1	T2_CTG4_0041.1	T3_ChrX_3561.1	T4_Chr1_3336.1	T5_CTG14_0001.1	T6_ChrX_2029.1	T7_Chr2_1894.1	T8_ChrX_1913.1	T9_CTG3_0007.1	T10_Chr1_2557.1	T11_Chr1_5804.1	T12_Chr2_4926.1
T1_Chr2_2527.1	T2_CTG4_0042.1	T3_ChrX_3570.1	T4_Chr1_3341.1	T5_CTG14_0002.1	T6_ChrX_2053.1	T7_Chr2_1927.1	T8_ChrX_2024.1	T9_CTG3_0008.1	T10_Chr1_1360.1	T11_Chr1_5840.1	T12_Chr2_4984.1
T1_Chr2_3384.1	T2_CTG5_0022.1	T3_ChrX_3586.1	T4_Chr1_3350.1	T5_CTG2_0071.1	T6_ChrX_2059.1	T7_Chr2_1961.1	T8_ChrX_2062.1	T9_CTG3_0009.1	T10_Chr1_3187.1	T11_Chr1_5843.1	T12_Chr2_5033.1
T1_Chr2_1854.1	T2_CTG5_0027.1	T3_ChrX_3588.1	T4_Chr1_3358.1	T5_CTG2_0079.1	T6_ChrX_2072.1	T7_Chr2_1970.1	T8_ChrX_2068.1	T9_CTG3_0010.1	T10_Chr1_2549.1	T11_Chr1_5860.1	T12_Chr2_5053.1
T1_Chr2_0029.1	T2_CTG5_0031.1	T3_ChrX_3643.1	T4_Chr1_3362.1	T5_CTG22_0003.1	T6_ChrX_2075.1	T7_Chr2_1979.1	T8_ChrX_2117.1	T9_CTG3_0013.1	T10_Chr1_1115.1	T11_Chr1_5877.1	T12_Chr2_5061.1
T1_Chr2_2504.1	T2_CTG5_0032.1	T3_ChrX_3682.1	T4_Chr1_3372.1	T5_CTG25_0001.1	T6_ChrX_2100.1	T7_Chr2_1988.1	T8_ChrX_2135.1	T9_CTG3_0014.1	T10_Chr1_4616.1	T11_Chr1_5890.1	T12_Chr2_5132.1
T1_Chr2_4797.1	T2_CTG5_0034.1	T3_ChrX_3699.1	T4_Chr1_3412.1	T5_CTG25_0002.1	T6_ChrX_2117.1	T7_Chr2_2021.1	T8_ChrX_2281.1	T9_CTG3_0015.1	T10_Chr1_1999.1	T11_Chr1_5893.1	T12_Chr2_5158.1
T1_Chr2_3131.1	T2_CTG6_0014.1	T3_ChrX_3796.1	T4_Chr1_3420.1	T5_CTG25_0003.1	T6_ChrX_2139.1	T7_Chr2_2061.1	T8_ChrX_2342.1	T9_CTG3_0016.1	T10_Chr1_3674.1	T11_Chr1_5960.1	T12_ChrX_0023.1
T1_Chr2_4636.1		T3_ChrX_3831.1	T4_Chr1_3422.1	T5_CTG25_0005.1	T6_ChrX_2341.1	T7_Chr2_2066.1	T8_ChrX_2399.1	T9_CTG3_0017.1	T10_Chr1_1566.1	T11_Chr1_5965.1	T12_ChrX_0027.1
T1_Chr2_2373.1		T3_ChrX_3863.1	T4_Chr1_3437.1	T5_CTG25_0006.1	T6_ChrX_2402.1	T7_Chr2_2078.1	T8_ChrX_2487.1	T9_CTG3_0018.1	T10_Chr1_2544.1	T11_Chr1_5981.1	T12_ChrX_0065.1
T1_Chr2_1219.1		T3_ChrX_3899.1	T4_Chr1_3440.1	T5_CTG25_0007.1	T6_ChrX_2405.1	T7_Chr2_2085.1	T8_ChrX_2497.1	T9_CTG3_0019.1	T10_Chr1_2279.1	T11_Chr1_5987.1	T12_ChrX_0069.1
T1_Chr2_1415.1		T3_ChrX_3913.1	T4_Chr1_3468.1	T5_CTG25_0009.1	T6_ChrX_2407.1	T7_Chr2_2087.1	T8_ChrX_2569.1	T9_CTG3_0020.1	T10_Chr1_4353.1	T11_Chr1_5989.1	T12_ChrX_0073.1
T1_Chr2_2013.1		T3_ChrX_4007.1	T4_Chr1_3478.1	T5_CTG25_0011.1	T6_ChrX_2444.1	T7_Chr2_2127.1	T8_ChrX_2671.1	T9_CTG3_0022.1	T10_Chr1_1371.1	T11_Chr1_5991.1	T12_ChrX_0077.1
T1_Chr2_2086.1		T3_ChrX_4176.1	T4_Chr1_3498.1	T5_CTG26_0006.1	T6_ChrX_2481.1	T7_Chr2_2148.1	T8_ChrX_2689.1	T9_CTG3_0023.1	T10_Chr1_5031.1	T11_Chr1_5996.1	T12_ChrX_0160.1
T1_Chr2_4135.1		T3_ChrX_4179.1	T4_Chr1_3502.1	T5_CTG26_0008.1	T6_ChrX_2499.1	T7_Chr2_2166.1	T8_ChrX_2782.1	T9_CTG3_0024.1	T10_Chr1_2393.1	T11_Chr1_6015.1	T12_ChrX_0162.1
T1_Chr2_4107.1		T3_ChrX_4287.1	T4_Chr1_3511.1	T5_CTG27_0002.1	T6_ChrX_2637.1	T7_Chr2_2172.1	T8_ChrX_2784.1	T9_CTG3_0027.1	T10_Chr1_1859.1	T11_Chr1_6119.1	T12_ChrX_0168.1
T1_Chr2_4213.1		T3_ChrX_4299.1	T4_Chr1_3527.1	T5_CTG32_0001.1	T6_ChrX_2667.1	T7_Chr2_2177.1	T8_ChrX_2824.1	T9_CTG3_0028.1	T10_Chr1_1268.1	T11_Chr1_6124.1	T12_ChrX_0224.1
T1_Chr2_0054.1		T3_ChrX_4318.1	T4_Chr1_3537.1	T5_CTG32_0002.1	T6_ChrX_2716.1	T7_Chr2_2203.1	T8_ChrX_2904.1	T9_CTG3_0029.1	T10_Chr1_5429.1	T11_Chr1_6139.1	T12_ChrX_0298.1
T1_Chr2_2824.1		T3_ChrX_4361.1	T4_Chr1_3553.1	T5_CTG32_0003.1	T6_ChrX_2772.1	T7_Chr2_2216.1	T8_ChrX_2927.1	T9_CTG3_0031.1	T10_Chr1_4920.1	T11_Chr1_6140.1	T12_ChrX_0378.1
T1_Chr2_4676.1		T3_ChrX_4398.1	T4_Chr1_3566.1	T5_CTG36_0003.1	T6_ChrX_2887.1	T7_Chr2_2217.1	T8_ChrX_2953.1	T9_CTG3_0032.1	T10_Chr1_4921.1	T11_Chr1_6147.1	T12_ChrX_0381.1
T1_Chr2_0997.1		T3_ChrX_4458.1	T4_Chr1_3576.1	T5_CTG36_0004.1	T6_ChrX_2985.1	T7_Chr2_2231.1	T8_ChrX_2982.1	T9_CTG3_0033.1	T10_Chr1_4839.1	T11_Chr1_6148.1	T12_ChrX_0382.1
T1_Chr2_3087.1		T3_ChrX_4585.1	T4_Chr1_3579.1	T5_CTG39_0004.1	T6_ChrX_2991.1	T7_Chr2_2251.1	T8_ChrX_2984.1	T9_CTG30_0003.1	T10_Chr1_0495.1	T11_Chr1_6149.1	T12_ChrX_0466.1
T1_Chr2_4553.1		T3_ChrX_4646.1	T4_Chr1_3584.1	T5_CTG39_0005.1	T6_ChrX_3015.1	T7_Chr2_2284.1	T8_ChrX_2989.1	T9_CTG30_0005.1	T10_Chr1_4355.1	T11_Chr1_6150.1	T12_ChrX_0512.1
T1_Chr2_4600.1		T3_ChrX_4689.1	T4_Chr1_3587.1	T5_CTG39_0007.1	T6_ChrX_3029.1	T7_Chr2_2335.1	T8_ChrX_2999.1	T9_CTG30_0008.1	T10_Chr1_0523.1	T11_Chr1_6157.1	T12_ChrX_0544.1
T1_Chr2_2166.1		T3_ChrX_4741.1	T4_Chr1_3589.1	T5_CTG40_0002.1	T6_ChrX_3219.1	T7_Chr2_2348.1	T8_ChrX_3019.1	T9_CTG30_0010.1	T10_Chr1_4845.1	T11_Chr1_6243.1	T12_ChrX_0553.1
T1_Chr2_4761.1		T3_ChrX_4807.1	T4_Chr1_3591.1	T5_CTG40_0003.1	T6_ChrX_3265.1	T7_Chr2_2350.1	T8_ChrX_3022.1	T9_CTG30_0012.1	T10_Chr1_5298.1	T11_Chr1_6247.1	T12_ChrX_0575.1
T1_Chr2_1050.1		T3_CTG1_0003.1	T4_Chr1_3602.1	T5_CTG40_0004.1	T6_ChrX_3266.1	T7_Chr2_2351.1	T8_ChrX_3038.1	T9_CTG4_0001.1	T10_Chr1_1196.1	T11_Chr1_6248.1	T12_ChrX_0629.1
T1_Chr2_2448.1		T3_CTG1_0023.1	T4_Chr1_3624.1	T5_CTG40_0005.1	T6_ChrX_3295.1	T7_Chr2_2353.1	T8_ChrX_3042.1	T9_CTG4_0006.1	T10_Chr1_4641.1	T11_Chr1_6291.1	T12_ChrX_0709.1
T1_Chr2_3475.1		T3_CTG1_0037.1	T4_Chr1_3639.1	T5_CTG40_0006.1	T6_ChrX_3374.1	T7_Chr2_2387.1	T8_ChrX_3064.1	T9_CTG4_0007.1	T10_Chr1_0008.1	T11_Chr1_6293.1	T12_ChrX_0731.1
T1_Chr2_0493.1		T3_CTG1_0038.1	T4_Chr1_3647.1	T5_CTG41_0001.1	T6_ChrX_3396.1	T7_Chr2_2388.1	T8_ChrX_3065.1	T9_CTG4_0011.1	T10_Chr1_2510.1	T11_Chr2_0012.1	T12_ChrX_0771.1
T1_Chr2_0727.1		T3_CTG1_0040.1	T4_Chr1_3671.1	T5_CTG45_0001.1	T6_ChrX_3453.1	T7_Chr2_2400.1	T8_ChrX_3066.1	T9_CTG4_0012.1	T10_Chr2_1032.1	T11_Chr2_0087.1	T12_ChrX_0778.1
T1_Chr2_2644.1		T3_CTG1_0076.1	T4_Chr1_3683.1	T5_CTG53_0001.1	T6_ChrX_3491.1	T7_Chr2_2401.1	T8_ChrX_3079.1	T9_CTG4_0013.1	T10_Chr2_4984.1	T11_Chr2_0113.1	T12_ChrX_0790.1
T1_Chr2_3744.1		T3_CTG1_0078.1	T4_Chr1_3684.1	T5_CTG6_0037.1	T6_ChrX_3492.1	T7_Chr2_2407.1	T8_ChrX_3117.1	T9_CTG4_0015.1	T10_Chr2_2718.1	T11_Chr2_0155.1	T12_ChrX_0861.1
T1_Chr2_4575.1		T3_CTG1_0081.1	T4_Chr1_3687.1	T5_CTG6_0038.1	T6_ChrX_3632.1	T7_Chr2_2457.1	T8_ChrX_3118.1	T9_CTG4_0017.1	T10_Chr2_2452.1	T11_Chr2_0178.1	T12_ChrX_0872.1
T1_Chr2_4317.1		T3_CTG1_0102.1	T4_Chr1_3724.1	T5_CTG6_0039.1	T6_ChrX_3650.1	T7_Chr2_2460.1	T8_ChrX_3125.1	T9_CTG42_0005.1	T10_Chr2_4438.1	T11_Chr2_0232.1	T12_ChrX_0873.1
T1_Chr2_4047.1		T3_CTG1_0145.1	T4_Chr1_3738.1	T5_CTG6_0040.1	T6_ChrX_3666.1	T7_Chr2_2477.1	T8_ChrX_3133.1	T9_CTG42_0007.1	T10_Chr2_2524.1	T11_Chr2_0237.1	T12_ChrX_0899.1
T1_Chr2_1923.1		T3_CTG1_0196.1	T4_Chr1_3742.1		T6_ChrX_3764.1	T7_Chr2_2487.1	T8_ChrX_3135.1	T9_CTG42_0009.1	T10_Chr2_3351.1	T11_Chr2_0248.1	T12_ChrX_0902.1
T1_Chr2_2261.1		T3_CTG1_0323.1	T4_Chr1_3744.1		T6_ChrX_3842.1	T7_Chr2_2506.1	T8_ChrX_3149.1	T9_CTG42_0011.1	T10_Chr2_4848.1	T11_Chr2_0344.1	T12_ChrX_0925.1
T1_Chr2_3355.1		T3_CTG1_0325.1	T4_Chr1_3747.1		T6_ChrX_3852.1	T7_Chr2_2522.1	T8_ChrX_3165.1	T9_CTG42_0013.1	T10_Chr2_0712.1	T11_Chr2_0379.1	T12_ChrX_0930.1
T1_Chr2_2840.1		T3_CTG1_0332.1	T4_Chr1_3772.1		T6_ChrX_3914.1	T7_Chr2_2551.1	T8_ChrX_3195.1	T9_CTG42_0015.1	T10_Chr2_0005.1	T11_Chr2_0404.1	T12_ChrX_0933.1
T1_Chr2_4867.1		T3_CTG1_0335.1	T4_Chr1_3780.1		T6_ChrX_3926.1	T7_Chr2_2563.1	T8_ChrX_3214.1	T9_CTG42_0017.1	T10_Chr2_0028.1	T11_Chr2_0407.1	T12_ChrX_0941.1
T1_Chr2_4077.1		T3_CTG1_0337.1	T4_Chr1_3781.1		T6_ChrX_3943.1	T7_Chr2_2599.1	T8_ChrX_3260.1	T9_CTG42_0019.1	T10_Chr2_1748.1	T11_Chr2_0421.1	T12_ChrX_0988.1
T1_Chr2_4581.1		T3_CTG1_0360.1	T4_Chr1_3782.1		T6_ChrX_3949.1	T7_Chr2_2629.1	T8_ChrX_3268.1	T9_CTG42_0021.1	T10_Chr2_4698.1	T11_Chr2_0424.1	T12_ChrX_1049.1
T1_Chr2_3025.1		T3_CTG1_0362.1	T4_Chr1_3784.1		T6_ChrX_3973.1	T7_Chr2_2650.1	T8_ChrX_3304.1	T9_CTG42_0024.1	T10_Chr2_4797.1	T11_Chr2_0434.1	T12_ChrX_1061.1
T1_Chr2_4130.1		T3_CTG1_0363.1	T4_Chr1_3796.1		T6_ChrX_4000.1	T7_Chr2_2678.1	T8_ChrX_3308.1	T9_CTG43_0003.1	T10_Chr2_2094.1	T11_Chr2_0443.1	T12_ChrX_1078.1
T1_Chr2_3314.1		T3_CTG1_0397.1	T4_Chr1_3806.1		T6_ChrX_4076.1	T7_Chr2_2685.1	T8_ChrX_3329.1	T9_CTG43_0005.1	T10_Chr2_4243.1	T11_Chr2_0447.1	T12_ChrX_1082.1
T1_Chr2_1046.1		T3_CTG1_0399.1	T4_Chr1_3814.1		T6_ChrX_4105.1	T7_Chr2_2698.1	T8_ChrX_3369.1	T9_CTG49_0001.1	T10_Chr2_2507.1	T11_Chr2_0509.1	T12_ChrX_1091.1
T1_Chr2_2619.1		T3_CTG1_0401.1	T4_Chr1_3820.1		T6_ChrX_4106.1	T7_Chr2_2701.1	T8_ChrX_3424.1	T9_CTG5_0005.1	T10_Chr2_4556.1	T11_Chr2_0539.1	T12_ChrX_1166.1
T1_Chr2_1826.1		T3_CTG1_0409.1	T4_Chr1_3822.1		T6_ChrX_4113.1	T7_Chr2_2718.1	T8_ChrX_3425.1	T9_CTG5_0006.1	T10_Chr2_5035.1	T11_Chr2_0541.1	T12_ChrX_1170.1
T1_Chr2_3115.1		T3_CTG1_0418.1	T4_Chr1_3828.1		T6_ChrX_4232.1	T7_Chr2_2726.1	T8_ChrX_3427.1	T9_CTG5_0007.1	T10_Chr2_2377.1	T11_Chr2_0543.1	T12_ChrX_1192.1
T1_Chr2_4559.1		T3_CTG11_0005.1	T4_Chr1_3829.1		T6_ChrX_4257.1	T7_Chr2_2727.1	T8_ChrX_3432.1	T9_CTG5_0008.1	T10_Chr2_2800.1	T11_Chr2_0569.1	T12_ChrX_1260.1
T1_Chr2_3832.1		T3_CTG11_0006.1	T4_Chr1_3835.1		T6_ChrX_4273.1	T7_Chr2_2739.1	T8_ChrX_3436.1	T9_CTG5_0009.1	T10_Chr2_1043.1	T11_Chr2_0581.1	T12_ChrX_1262.1
T1_Chr2_4289.1		T3_CTG11_0007.1	T4_Chr1_3837.1		T6_ChrX_4275.1	T7_Chr2_2740.1	T8_ChrX_3437.1	T9_CTG53_0001.1	T10_Chr2_1737.1	T11_Chr2_0594.1	T12_ChrX_1311.1
T1_Chr2_0949.1		T3_CTG11_0008.1	T4_Chr1_3840.1		T6_ChrX_4303.1	T7_Chr2_2742.1	T8_ChrX_3438.1	T9_CTG54_0001.1	T10_Chr2_3454.1	T11_Chr2_0635.1	T12_ChrX_1318.1
T1_Chr2_0117.1		T3_CTG11_0009.1	T4_Chr1_3847.1		T6_ChrX_4318.1	T7_Chr2_2761.1	T8_ChrX_3439.1	T9_CTG54_0003.1	T10_Chr2_2119.1	T11_Chr2_0732.1	T12_ChrX_1328.1
T1_Chr2_4679.1		T3_CTG11_0017.1	T4_Chr1_3849.1		T6_ChrX_4327.1	T7_Chr2_2765.1	T8_ChrX_3440.1	T9_CTG54_0004.1	T10_Chr2_2100.1	T11_Chr2_0767.1	T12_ChrX_1338.1
T1_Chr2_2110.1		T3_CTG13_0004.1	T4_Chr1_3851.1		T6_ChrX_4328.1	T7_Chr2_2767.1	T8_ChrX_3441.1	T9_CTG54_0005.1	T10_Chr2_2305.1	T11_Chr2_0777.1	T12_ChrX_1341.1
T1_Chr2_4482.1		T3_CTG13_0005.1	T4_Chr1_3866.1		T6_ChrX_4339.1	T7_Chr2_2793.1	T8_ChrX_3463.1	T9_CTG54_0006.1	T10_Chr2_1795.1	T11_Chr2_0780.1	T12_ChrX_1342.1
T1_Chr2_2892.1		T3_CTG15_0002.1	T4_Chr1_3868.1		T6_ChrX_4367.1	T7_Chr2_2799.1	T8_ChrX_3507.1	T9_CTG54_0007.1	T10_Chr2_4645.1	T11_Chr2_0806.1	T12_ChrX_1343.1
T1_Chr2_3112.1		T3_CTG15_0008.1	T4_Chr1_3870.1		T6_ChrX_4376.1	T7_Chr2_2842.1	T8_ChrX_3637.1	T9_CTG54_0008.1	T10_Chr2_4916.1	T11_Chr2_0812.1	T12_ChrX_1344.1
T1_Chr2_0365.1		T3_CTG15_0019.1	T4_Chr1_3876.1		T6_ChrX_4380.1	T7_Chr2_2858.1	T8_ChrX_3817.1	T9_CTG54_0011.1	T10_Chr2_4454.1	T11_Chr2_0837.1	T12_ChrX_1345.1
T1_Chr2_1879.1		T3_CTG17_0014.1	T4_Chr1_3880.1		T6_ChrX_4385.1	T7_Chr2_2869.1	T8_ChrX_3843.1		T10_Chr2_0394.1	T11_Chr2_0839.1	T12_ChrX_1346.1
T1_Chr2_4852.1		T3_CTG17_0016.1	T4_Chr1_3890.1		T6_ChrX_4388.1	T7_Chr2_2882.1	T8_ChrX_3855.1		T10_Chr2_0904.1	T11_Chr2_0896.1	T12_ChrX_1347.1
T1_Chr2_3057.1		T3_CTG17_0017.1	T4_Chr1_3897.1		T6_ChrX_4406.1	T7_Chr2_2888.1	T8_ChrX_3987.1		T10_Chr2_0021.1	T11_Chr2_0897.1	T12_ChrX_1372.1
T1_Chr2_2862.1		T3_CTG17_0018.1	T4_Chr1_3904.1		T6_ChrX_4424.1	T7_Chr2_2890.1	T8_ChrX_3989.1		T10_Chr2_3459.1	T11_Chr2_0905.1	T12_ChrX_1442.1
T1_Chr2_2354.1		T3_CTG17_0019.1	T4_Chr1_3910.1		T6_ChrX_4483.1	T7_Chr2_2908.1	T8_ChrX_4022.1		T10_Chr2_4430.1	T11_Chr2_0919.1	T12_ChrX_1455.1
T1_Chr2_3483.1		T3_CTG17_0020.1	T4_Chr1_3913.1		T6_ChrX_4487.1	T7_Chr2_2913.1	T8_ChrX_4032.1		T10_Chr2_1558.1	T11_Chr2_0920.1	T12_ChrX_1487.1
T1_Chr2_2312.1		T3_CTG19_0015.1	T4_Chr1_3917.1		T6_ChrX_4503.1	T7_Chr2_2961.1	T8_ChrX_4047.1		T10_Chr2_2116.1	T11_Chr2_0927.1	T12_ChrX_1500.1
T1_Chr2_2223.1		T3_CTG19_0017.1	T4_Chr1_3921.1		T6_ChrX_4522.1	T7_Chr2_2969.1	T8_ChrX_4081.1		T10_Chr2_1498.1	T11_Chr2_0941.1	T12_ChrX_1544.1
T1_Chr2_3327.1		T3_CTG2_0004.1	T4_Chr1_3924.1		T6_ChrX_4526.1	T7_Chr2_2982.1	T8_ChrX_4179.1		T10_Chr2_1910.1	T11_Chr2_0953.1	T12_ChrX_1545.1
T1_Chr2_4332.1		T3_CTG2_0029.1	T4_Chr1_3925.1		T6_ChrX_4535.1	T7_Chr2_3024.1	T8_ChrX_4180.1		T10_Chr2_3840.1	T11_Chr2_0955.1	T12_ChrX_1572.1
T1_Chr2_2032.1		T3_CTG2_0039.1	T4_Chr1_3941.1		T6_ChrX_4555.1	T7_Chr2_3025.1	T8_ChrX_4206.1		T10_Chr2_3841.1	T11_Chr2_0956.1	T12_ChrX_1577.1
T1_Chr2_4729.1		T3_CTG2_0040.1	T4_Chr1_3947.1		T6_ChrX_4584.1	T7_Chr2_3026.1	T8_ChrX_4226.1		T10_Chr2_4195.1	T11_Chr2_0977.1	T12_ChrX_1584.1
T1_Chr2_3987.1		T3_CTG2_0043.1	T4_Chr1_3956.1		T6_ChrX_4589.1	T7_Chr2_3030.1	T8_ChrX_4252.1		T10_Chr2_5046.1	T11_Chr2_0984.1	T12_ChrX_1643.1
T1_Chr2_3635.1		T3_CTG2_0050.1	T4_Chr1_3975.1		T6_ChrX_4601.1	T7_Chr2_3032.1	T8_ChrX_4333.1		T10_Chr2_1451.1	T11_Chr2_0985.1	T12_ChrX_1684.1
T1_Chr2_2413.1		T3_CTG24_0001.1	T4_Chr1_3977.1		T6_ChrX_4610.1	T7_Chr2_3054.1	T8_ChrX_4336.1		T10_Chr2_2485.1	T11_Chr2_0986.1	T12_ChrX_1698.1
T1_Chr2_2505.1		T3_CTG24_0015.1	T4_Chr1_3978.1		T6_CTG1_0001.1	T7_Chr2_3061.1	T8_ChrX_4365.1		T10_Chr2_2114.1	T11_Chr2_1013.1	T12_ChrX_1733.1
T1_Chr2_0888.1		T3_CTG3_0045.1	T4_Chr1_3988.1		T6_CTG1_0002.1	T7_Chr2_3168.1	T8_ChrX_4495.1		T10_Chr2_1629.1	T11_Chr2_1018.1	T12_ChrX_1748.1
T1_Chr2_3508.1		T3_CTG3_0049.1	T4_Chr1_3990.1		T6_CTG1_0005.1	T7_Chr2_3182.1	T8_ChrX_4582.1		T10_Chr2_4617.1	T11_Chr2_1067.1	T12_ChrX_1822.1
T1_Chr2_0869.1		T3_CTG3_0050.1	T4_Chr1_4037.1		T6_CTG1_0008.1	T7_Chr2_3193.1	T8_ChrX_4595.1		T10_Chr2_2986.1	T11_Chr2_1080.1	T12_ChrX_1840.1
T1_Chr2_1113.1		T3_CTG3_0051.1	T4_Chr1_4044.1		T6_CTG1_0034.1	T7_Chr2_3196.1	T8_ChrX_4625.1		T10_Chr2_2162.1	T11_Chr2_1094.1	T12_ChrX_1860.1
T1_Chr2_3962.1		T3_CTG35_0001.1	T4_Chr1_4045.1		T6_CTG1_0035.1	T7_Chr2_3211.1	T8_ChrX_4688.1		T10_Chr2_1180.1	T11_Chr2_1098.1	T12_ChrX_1863.1
T1_Chr2_0415.1		T3_CTG35_0002.1	T4_Chr1_4046.1		T6_CTG1_0085.1	T7_Chr2_3218.1	T8_ChrX_4729.1		T10_Chr2_0725.1	T11_Chr2_1099.1	T12_ChrX_1912.1
T1_Chr2_3184.1		T3_CTG37_0014.1	T4_Chr1_4047.1		T6_CTG11_0016.1	T7_Chr2_3241.1	T8_CTG1_0026.1		T10_Chr2_0567.1	T11_Chr2_1100.1	T12_ChrX_1953.1
T1_Chr2_4560.1		T3_CTG38_0001.1	T4_Chr1_4053.1		T6_CTG11_0018.1	T7_Chr2_3247.1	T8_CTG1_0027.1		T10_Chr2_3452.1	T11_Chr2_1101.1	T12_ChrX_1977.1
T1_Chr2_2968.1		T3_CTG38_0002.1	T4_Chr1_4054.1		T6_CTG15_0016.1	T7_Chr2_3248.1	T8_CTG1_0030.1		T10_Chr2_1326.1	T11_Chr2_1102.1	T12_ChrX_2030.1
T1_Chr2_4950.1		T3_CTG38_0003.1	T4_Chr1_4057.1		T6_CTG19_0022.1	T7_Chr2_3260.1	T8_CTG1_0042.1		T10_Chr2_1045.1	T11_Chr2_1103.1	T12_ChrX_2044.1
T1_Chr2_2603.1		T3_CTG4_0041.1	T4_Chr1_4058.1		T6_CTG2_0009.1	T7_Chr2_3265.1	T8_CTG1_0064.1		T10_Chr2_0784.1	T11_Chr2_1104.1	T12_ChrX_2048.1
T1_Chr2_2474.1		T3_CTG4_0042.1	T4_Chr1_4064.1		T6_CTG2_0010.1	T7_Chr2_3289.1	T8_CTG1_0066.1		T10_Chr2_4912.1	T11_Chr2_1105.1	T12_ChrX_2050.1
T1_Chr2_4861.1		T3_CTG4_0043.1	T4_Chr1_4066.1		T6_CTG2_0011.1	T7_Chr2_3314.1	T8_CTG1_0068.1		T10_Chr2_2855.1	T11_Chr2_1106.1	T12_ChrX_2051.1
T1_Chr2_1501.1		T3_CTG4_0044.1	T4_Chr1_4084.1		T6_CTG2_0012.1	T7_Chr2_3410.1	T8_CTG1_0070.1		T10_Chr2_3718.1	T11_Chr2_1124.1	T12_ChrX_2085.1
T1_Chr2_3584.1		T3_CTG42_0001.1	T4_Chr1_4094.1		T6_CTG2_0013.1	T7_Chr2_3413.1	T8_CTG1_0072.1		T10_Chr2_3251.1	T11_Chr2_1138.1	T12_ChrX_2096.1
T1_Chr2_2606.1		T3_CTG44_0005.1	T4_Chr1_4100.1		T6_CTG2_0014.1	T7_Chr2_3459.1	T8_CTG1_0073.1		T10_Chr2_4367.1	T11_Chr2_1140.1	T12_ChrX_2126.1
T1_Chr2_2919.1		T3_CTG44_0007.1	T4_Chr1_4103.1		T6_CTG2_0016.1	T7_Chr2_3502.1	T8_CTG1_0074.1		T10_Chr2_1902.1	T11_Chr2_1154.1	T12_ChrX_2143.1
T1_Chr2_2894.1		T3_CTG44_0010.1	T4_Chr1_4104.1		T6_CTG2_0017.1	T7_Chr2_3532.1	T8_CTG1_0075.1		T10_Chr2_0878.1	T11_Chr2_1173.1	T12_ChrX_2178.1
T1_Chr2_3133.1		T3_CTG45_0001.1	T4_Chr1_4107.1		T6_CTG2_0018.1	T7_Chr2_3541.1	T8_CTG1_0076.1		T10_Chr2_1329.1	T11_Chr2_1186.1	T12_ChrX_2185.1
T1_Chr2_1612.1		T3_CTG45_0003.1	T4_Chr1_4128.1		T6_CTG2_0019.1	T7_Chr2_3543.1	T8_CTG1_0077.1		T10_Chr2_3475.1	T11_Chr2_1188.1	T12_ChrX_2234.1
T1_Chr2_4071.1		T3_CTG45_0004.1	T4_Chr1_4130.1		T6_CTG2_0020.1	T7_Chr2_3544.1	T8_CTG1_0083.1		T10_Chr2_3415.1	T11_Chr2_1193.1	T12_ChrX_2280.1
T1_Chr2_4979.1		T3_CTG45_0005.1	T4_Chr1_4131.1		T6_CTG2_0021.1	T7_Chr2_3552.1	T8_CTG1_0085.1		T10_Chr2_2872.1	T11_Chr2_1194.1	T12_ChrX_2287.1
T1_Chr2_1933.1		T3_CTG45_0006.1	T4_Chr1_4140.1		T6_CTG2_0022.1	T7_Chr2_3565.1	T8_CTG1_0103.1		T10_Chr2_2639.1	T11_Chr2_1203.1	T12_ChrX_2324.1
T1_Chr2_1914.1		T3_CTG45_0007.1	T4_Chr1_4142.1		T6_CTG2_0026.1	T7_Chr2_3566.1	T8_CTG1_0104.1		T10_Chr2_2075.1	T11_Chr2_1210.1	T12_ChrX_2345.1
T1_Chr2_3865.1		T3_CTG45_0008.1	T4_Chr1_4145.1		T6_CTG2_0033.1	T7_Chr2_3567.1	T8_CTG1_0105.1		T10_Chr2_2336.1	T11_Chr2_1242.1	T12_ChrX_2348.1
T1_Chr2_4194.1		T3_CTG45_0009.1	T4_Chr1_4152.1		T6_CTG2_0071.1	T7_Chr2_3645.1	T8_CTG1_0106.1		T10_Chr2_1652.1	T11_Chr2_1245.1	T12_ChrX_2395.1
T1_Chr2_3825.1		T3_CTG45_0010.1	T4_Chr1_4198.1		T6_CTG2_0076.1	T7_Chr2_3646.1	T8_CTG1_0108.1		T10_Chr2_4761.1	T11_Chr2_1258.1	T12_ChrX_2572.1
T1_Chr2_2817.1		T3_CTG45_0012.1	T4_Chr1_4209.1		T6_CTG2_0096.1	T7_Chr2_3657.1	T8_CTG1_0109.1		T10_Chr2_4166.1	T11_Chr2_1270.1	T12_ChrX_2576.1
T1_Chr2_3391.1		T3_CTG46_0003.1	T4_Chr1_4226.1		T6_CTG2_0097.1	T7_Chr2_3670.1	T8_CTG1_0110.1		T10_Chr2_3853.1	T11_Chr2_1323.1	T12_ChrX_2618.1
T1_Chr2_4348.1		T3_CTG5_0004.1	T4_Chr1_4232.1		T6_CTG2_0102.1	T7_Chr2_3672.1	T8_CTG1_0114.1		T10_Chr2_1528.1	T11_Chr2_1336.1	T12_ChrX_2633.1
T1_Chr2_4340.1		T3_CTG52_0001.1	T4_Chr1_4234.1		T6_CTG2_0103.1	T7_Chr2_3684.1	T8_CTG1_0116.1		T10_Chr2_3706.1	T11_Chr2_1337.1	T12_ChrX_2705.1
T1_Chr2_2645.1		T3_CTG6_0004.1	T4_Chr1_4235.1		T6_CTG2_0104.1	T7_Chr2_3745.1	T8_CTG1_0117.1		T10_Chr2_3864.1	T11_Chr2_1350.1	T12_ChrX_2817.1
T1_Chr2_1802.1		T3_CTG6_0005.1	T4_Chr1_4236.1		T6_CTG2_0105.1	T7_Chr2_3767.1	T8_CTG1_0119.1		T10_Chr2_3100.1	T11_Chr2_1391.1	T12_ChrX_2827.1
T1_Chr2_3724.1		T3_CTG6_0006.1	T4_Chr1_4243.1		T6_CTG2_0106.1	T7_Chr2_3956.1	T8_CTG1_0120.1		T10_Chr2_3429.1	T11_Chr2_1393.1	T12_ChrX_2846.1
T1_Chr2_3745.1		T3_CTG6_0007.1	T4_Chr1_4249.1		T6_CTG2_0107.1	T7_Chr2_3977.1	T8_CTG1_0121.1		T10_Chr2_3153.1	T11_Chr2_1396.1	T12_ChrX_2852.1
T1_Chr2_0777.1		T3_CTG6_0010.1	T4_Chr1_4251.1		T6_CTG2_0119.1	T7_Chr2_3980.1	T8_CTG1_0122.1		T10_Chr2_3982.1	T11_Chr2_1408.1	T12_ChrX_2853.1
T1_Chr2_0633.1		T3_CTG61_0001.1	T4_Chr1_4286.1		T6_CTG2_0120.1	T7_Chr2_4022.1	T8_CTG1_0125.1		T10_Chr2_4879.1	T11_Chr2_1414.1	T12_ChrX_2857.1
T1_Chr2_2778.1		T3_CTG61_0002.1	T4_Chr1_4287.1		T6_CTG2_0123.1	T7_Chr2_4024.1	T8_CTG1_0126.1		T10_Chr2_0716.1	T11_Chr2_1421.1	T12_ChrX_2863.1
T1_Chr2_1168.1		T3_CTG62_0001.1	T4_Chr1_4302.1		T6_CTG2_0124.1	T7_Chr2_4047.1	T8_CTG1_0127.1		T10_Chr2_2749.1	T11_Chr2_1431.1	T12_ChrX_2903.1
T1_Chr2_3229.1		T3_CTG8_0001.1	T4_Chr1_4308.1		T6_CTG3_0004.1	T7_Chr2_4060.1	T8_CTG1_0131.1		T10_Chr2_2690.1	T11_Chr2_1456.1	T12_ChrX_2913.1
T1_Chr2_2675.1		T3_CTG9_0003.1	T4_Chr1_4315.1		T6_CTG3_0008.1	T7_Chr2_4085.1	T8_CTG1_0132.1		T10_Chr2_1949.1	T11_Chr2_1457.1	T12_ChrX_2920.1
T1_Chr2_4952.1		T3_CTG9_0005.1	T4_Chr1_4319.1		T6_CTG3_0037.1	T7_Chr2_4096.1	T8_CTG1_0152.1		T10_Chr2_1467.1	T11_Chr2_1502.1	T12_ChrX_2925.1
T1_Chr2_2883.1		T3_CTG9_0049.1	T4_Chr1_4322.1		T6_CTG3_0041.1	T7_Chr2_4113.1	T8_CTG1_0153.1		T10_Chr2_3565.1	T11_Chr2_1520.1	T12_ChrX_2931.1
T1_Chr2_1278.1		T3_CTG9_0050.1	T4_Chr1_4332.1		T6_CTG3_0044.1	T7_Chr2_4114.1	T8_CTG12_0002.1		T10_Chr2_3485.1	T11_Chr2_1531.1	T12_ChrX_2976.1
T1_Chr2_1837.1			T4_Chr1_4333.1		T6_CTG3_0045.1	T7_Chr2_4147.1	T8_CTG12_0003.1		T10_Chr2_0003.1	T11_Chr2_1535.1	T12_ChrX_2983.1
T1_Chr2_0655.1			T4_Chr1_4338.1		T6_CTG3_0046.1	T7_Chr2_4171.1	T8_CTG15_0001.1		T10_Chr2_4492.1	T11_Chr2_1536.1	T12_ChrX_2985.1
T1_Chr2_4933.1			T4_Chr1_4339.1		T6_CTG3_0047.1	T7_Chr2_4185.1	T8_CTG15_0002.1		T10_Chr2_2966.1	T11_Chr2_1545.1	T12_ChrX_2991.1
T1_Chr2_3422.1			T4_Chr1_4340.1		T6_CTG3_0048.1	T7_Chr2_4189.1	T8_CTG15_0004.1		T10_Chr2_2841.1	T11_Chr2_1595.1	T12_ChrX_3024.1
T1_Chr2_4914.1			T4_Chr1_4343.1		T6_CTG3_0049.1	T7_Chr2_4202.1	T8_CTG16_0002.1		T10_Chr2_4552.1	T11_Chr2_1598.1	T12_ChrX_3091.1
T1_Chr2_1357.1			T4_Chr1_4365.1		T6_CTG3_0050.1	T7_Chr2_4225.1	T8_CTG16_0003.1		T10_Chr2_2447.1	T11_Chr2_1617.1	T12_ChrX_3094.1
T1_Chr2_0737.1			T4_Chr1_4387.1		T6_CTG3_0051.1	T7_Chr2_4231.1	T8_CTG16_0004.1		T10_Chr2_3031.1	T11_Chr2_1618.1	T12_ChrX_3113.1
T1_Chr2_2508.1			T4_Chr1_4394.1		T6_CTG3_0059.1	T7_Chr2_4233.1	T8_CTG16_0005.1		T10_Chr2_1098.1	T11_Chr2_1622.1	T12_ChrX_3177.1
T1_Chr2_1340.1			T4_Chr1_4398.1		T6_CTG3_0062.1	T7_Chr2_4246.1	T8_CTG2_0001.1		T10_Chr2_4073.1	T11_Chr2_1649.1	T12_ChrX_3203.1
T1_Chr2_4056.1			T4_Chr1_4417.1		T6_CTG3_0068.1	T7_Chr2_4269.1	T8_CTG2_0048.1		T10_Chr2_1615.1	T11_Chr2_1662.1	T12_ChrX_3206.1
T1_Chr2_2356.1			T4_Chr1_4421.1		T6_CTG3_0084.1	T7_Chr2_4275.1	T8_CTG2_0092.1		T10_Chr2_1963.1	T11_Chr2_1667.1	T12_ChrX_3222.1
T1_Chr2_0975.1			T4_Chr1_4424.1		T6_CTG3_0086.1	T7_Chr2_4277.1	T8_CTG22_0001.1		T10_Chr2_1956.1	T11_Chr2_1684.1	T12_ChrX_3267.1
T1_Chr2_0399.1			T4_Chr1_4426.1		T6_CTG33_0003.1	T7_Chr2_4328.1	T8_CTG22_0003.1		T10_Chr2_0956.1	T11_Chr2_1690.1	T12_ChrX_3294.1
T1_Chr2_1987.1			T4_Chr1_4464.1		T6_CTG34_0001.1	T7_Chr2_4331.1	T8_CTG29_0001.1		T10_Chr2_2803.1	T11_Chr2_1694.1	T12_ChrX_3376.1
T1_Chr2_4883.1			T4_Chr1_4486.1		T6_CTG38_0001.1	T7_Chr2_4341.1	T8_CTG3_0001.1		T10_Chr2_0892.1	T11_Chr2_1723.1	T12_ChrX_3383.1
T1_Chr2_2493.1			T4_Chr1_4502.1		T6_CTG4_0001.1	T7_Chr2_4356.1	T8_CTG3_0002.1		T10_Chr2_3460.1	T11_Chr2_1730.1	T12_ChrX_3419.1
T1_Chr2_0515.1			T4_Chr1_4505.1		T6_CTG4_0002.1	T7_Chr2_4361.1	T8_CTG3_0016.1		T10_Chr2_4057.1	T11_Chr2_1754.1	T12_ChrX_3440.1
T1_Chr2_2654.1			T4_Chr1_4506.1		T6_CTG4_0003.1	T7_Chr2_4375.1	T8_CTG3_0071.1		T10_Chr2_0023.1	T11_Chr2_1770.1	T12_ChrX_3445.1
T1_Chr2_3950.1			T4_Chr1_4526.1		T6_CTG4_0004.1	T7_Chr2_4377.1	T8_CTG3_0098.1		T10_Chr2_3248.1	T11_Chr2_1788.1	T12_ChrX_3450.1
T1_Chr2_2933.1			T4_Chr1_4533.1		T6_CTG4_0005.1	T7_Chr2_4410.1	T8_CTG36_0008.1		T10_Chr2_1885.1	T11_Chr2_1806.1	T12_ChrX_3472.1
T1_Chr2_1105.1			T4_Chr1_4550.1		T6_CTG4_0008.1	T7_Chr2_4416.1	T8_CTG4_0002.1		T10_Chr2_2139.1	T11_Chr2_1807.1	T12_ChrX_3474.1
T1_Chr2_0246.1			T4_Chr1_4552.1		T6_CTG4_0009.1	T7_Chr2_4431.1	T8_CTG4_0003.1		T10_Chr2_3625.1	T11_Chr2_1809.1	T12_ChrX_3510.1
T1_Chr2_0166.1			T4_Chr1_4559.1		T6_CTG4_0012.1	T7_Chr2_4446.1	T8_CTG4_0030.1		T10_Chr2_1474.1	T11_Chr2_1826.1	T12_ChrX_3525.1
T1_Chr2_4635.1			T4_Chr1_4577.1		T6_CTG4_0013.1	T7_Chr2_4451.1	T8_CTG4_0036.1		T10_Chr2_4689.1	T11_Chr2_1832.1	T12_ChrX_3536.1
T1_Chr2_1817.1			T4_Chr1_4588.1		T6_CTG4_0015.1	T7_Chr2_4455.1	T8_CTG4_0041.1		T10_Chr2_4044.1	T11_Chr2_1868.1	T12_ChrX_3616.1
T1_Chr2_2884.1			T4_Chr1_4590.1		T6_CTG4_0020.1	T7_Chr2_4473.1	T8_CTG4_0044.1		T10_Chr2_2836.1	T11_Chr2_1896.1	T12_ChrX_3624.1
T1_Chr2_3390.1			T4_Chr1_4599.1		T6_CTG4_0046.1	T7_Chr2_4483.1	T8_CTG4_0045.1		T10_Chr2_2648.1	T11_Chr2_1907.1	T12_ChrX_3643.1
T1_Chr2_3307.1			T4_Chr1_4634.1		T6_CTG4_0047.1	T7_Chr2_4544.1	T8_CTG4_0046.1		T10_Chr2_1400.1	T11_Chr2_1918.1	T12_ChrX_3731.1
T1_Chr2_3162.1			T4_Chr1_4635.1		T6_CTG4_0048.1	T7_Chr2_4566.1	T8_CTG4_0047.1		T10_Chr2_3308.1	T11_Chr2_1935.1	T12_ChrX_3740.1
T1_Chr2_1285.1			T4_Chr1_4647.1		T6_CTG4_0049.1	T7_Chr2_4573.1	T8_CTG4_0048.1		T10_Chr2_4820.1	T11_Chr2_1954.1	T12_ChrX_3746.1
T1_Chr2_4267.1			T4_Chr1_4676.1		T6_CTG4_0050.1	T7_Chr2_4577.1	T8_CTG4_0049.1		T10_Chr2_4393.1	T11_Chr2_1969.1	T12_ChrX_3756.1
T1_Chr2_1326.1			T4_Chr1_4685.1		T6_CTG4_0062.1	T7_Chr2_4652.1	T8_CTG4_0050.1		T10_Chr2_3272.1	T11_Chr2_1982.1	T12_ChrX_3773.1
T1_Chr2_0051.1			T4_Chr1_4686.1		T6_CTG4_0065.1	T7_Chr2_4658.1	T8_CTG4_0053.1		T10_Chr2_1453.1	T11_Chr2_1987.1	T12_ChrX_3777.1
T1_Chr2_0580.1			T4_Chr1_4695.1		T6_CTG4_0066.1	T7_Chr2_4708.1	T8_CTG4_0054.1		T10_Chr2_3843.1	T11_Chr2_1990.1	T12_ChrX_3854.1
T1_Chr2_2785.1			T4_Chr1_4699.1		T6_CTG4_0083.1	T7_Chr2_4714.1	T8_CTG4_0056.1		T10_Chr2_0508.1	T11_Chr2_2002.1	T12_ChrX_3876.1
T1_Chr2_2295.1			T4_Chr1_4713.1		T6_CTG4_0084.1	T7_Chr2_4716.1	T8_CTG4_0057.1		T10_Chr2_0829.1	T11_Chr2_2007.1	T12_ChrX_3877.1
T1_Chr2_1266.1			T4_Chr1_4715.1		T6_CTG4_0085.1	T7_Chr2_4746.1	T8_CTG47_0001.1		T10_Chr2_1930.1	T11_Chr2_2010.1	T12_ChrX_3911.1
T1_Chr2_0840.1			T4_Chr1_4717.1		T6_CTG4_0086.1	T7_Chr2_4762.1	T8_CTG47_0002.1		T10_Chr2_4765.1	T11_Chr2_2011.1	T12_ChrX_3918.1
T1_Chr2_0848.1			T4_Chr1_4721.1		T6_CTG4_0088.1	T7_Chr2_4780.1	T8_CTG47_0003.1		T10_Chr2_4353.1	T11_Chr2_2018.1	T12_ChrX_3930.1
T1_Chr2_2726.1			T4_Chr1_4723.1		T6_CTG40_0003.1	T7_Chr2_4787.1	T8_CTG48_0001.1		T10_Chr2_4478.1	T11_Chr2_2032.1	T12_ChrX_3953.1
T1_Chr2_2027.1			T4_Chr1_4726.1		T6_CTG43_0001.1	T7_Chr2_4813.1	T8_CTG48_0002.1		T10_Chr2_0500.1	T11_Chr2_2037.1	T12_ChrX_4062.1
T1_Chr2_4820.1			T4_Chr1_4728.1		T6_CTG43_0002.1	T7_Chr2_4818.1	T8_CTG5_0001.1		T10_Chr2_4379.1	T11_Chr2_2038.1	T12_ChrX_4166.1
T1_Chr2_2763.1			T4_Chr1_4761.1		T6_CTG43_0012.1	T7_Chr2_4836.1	T8_CTG5_0002.1		T10_Chr2_0371.1	T11_Chr2_2050.1	T12_ChrX_4225.1
T1_Chr2_1844.1			T4_Chr1_4774.1		T6_CTG43_0013.1	T7_ChrX_0052.1	T8_CTG5_0003.1		T10_Chr2_0012.1	T11_Chr2_2055.1	T12_ChrX_4283.1
T1_Chr2_2641.1			T4_Chr1_4775.1		T6_CTG43_0014.1	T7_ChrX_0062.1	T8_CTG5_0004.1		T10_Chr2_4571.1	T11_Chr2_2064.1	T12_ChrX_4301.1
T1_Chr2_0498.1			T4_Chr1_4776.1		T6_CTG43_0015.1	T7_ChrX_0115.1	T8_CTG5_0005.1		T10_Chr2_4616.1	T11_Chr2_2088.1	T12_ChrX_4302.1
T1_Chr2_1064.1			T4_Chr1_4782.1		T6_CTG43_0016.1	T7_ChrX_0128.1	T8_CTG5_0006.1		T10_Chr2_1484.1	T11_Chr2_2091.1	T12_ChrX_4308.1
T1_Chr2_4692.1			T4_Chr1_4789.1		T6_CTG43_0019.1	T7_ChrX_0135.1	T8_CTG5_0007.1		T10_Chr2_3478.1	T11_Chr2_2123.1	T12_ChrX_4310.1
T1_Chr2_4707.1			T4_Chr1_4790.1		T6_CTG43_0020.1	T7_ChrX_0145.1	T8_CTG5_0008.1		T10_Chr2_0408.1	T11_Chr2_2141.1	T12_ChrX_4311.1
T1_Chr2_4521.1			T4_Chr1_4795.1		T6_CTG43_0023.1	T7_ChrX_0154.1	T8_CTG5_0009.1		T10_Chr2_4300.1	T11_Chr2_2142.1	T12_ChrX_4312.1
T1_Chr2_3256.1			T4_Chr1_4805.1		T6_CTG43_0024.1	T7_ChrX_0177.1	T8_CTG5_0010.1		T10_Chr2_1553.1	T11_Chr2_2144.1	T12_ChrX_4314.1
T1_Chr2_0689.1			T4_Chr1_4808.1		T6_CTG43_0026.1	T7_ChrX_0239.1	T8_CTG5_0012.1		T10_Chr2_3509.1	T11_Chr2_2160.1	T12_ChrX_4317.1
T1_Chr2_1759.1			T4_Chr1_4818.1		T6_CTG43_0027.1	T7_ChrX_0245.1	T8_CTG5_0013.1		T10_Chr2_0606.1	T11_Chr2_2167.1	T12_ChrX_4319.1
T1_Chr2_4745.1			T4_Chr1_4820.1		T6_CTG43_0028.1	T7_ChrX_0248.1	T8_CTG5_0014.1		T10_Chr2_4369.1	T11_Chr2_2170.1	T12_ChrX_4351.1
T1_Chr2_4149.1			T4_Chr1_4825.1		T6_CTG43_0029.1	T7_ChrX_0301.1	T8_CTG5_0023.1		T10_Chr2_2890.1	T11_Chr2_2173.1	T12_ChrX_4480.1
T1_Chr2_2947.1			T4_Chr1_4838.1		T6_CTG43_0030.1	T7_ChrX_0321.1	T8_CTG52_0001.1		T10_Chr2_3295.1	T11_Chr2_2198.1	T12_ChrX_4500.1
T1_Chr2_1212.1			T4_Chr1_4866.1		T6_CTG43_0031.1	T7_ChrX_0329.1	T8_CTG52_0008.1		T10_Chr2_0514.1	T11_Chr2_2220.1	T12_ChrX_4518.1
T1_Chr2_0339.1			T4_Chr1_4877.1		T6_CTG43_0032.1	T7_ChrX_0330.1	T8_CTG55_0001.1		T10_Chr2_2845.1	T11_Chr2_2223.1	T12_ChrX_4539.1
T1_Chr2_3525.1			T4_Chr1_4881.1		T6_CTG43_0034.1	T7_ChrX_0346.1	T8_CTG6_0006.1		T10_Chr2_1361.1	T11_Chr2_2250.1	T12_ChrX_4564.1
T1_Chr2_3933.1			T4_Chr1_4882.1		T6_CTG43_0035.1	T7_ChrX_0375.1	T8_CTG6_0008.1		T10_Chr2_2191.1	T11_Chr2_2251.1	T12_ChrX_4566.1
T1_Chr2_4640.1			T4_Chr1_4889.1		T6_CTG43_0037.1	T7_ChrX_0381.1	T8_CTG6_0009.1		T10_Chr2_3588.1	T11_Chr2_2260.1	T12_ChrX_4613.1
T1_Chr2_0978.1			T4_Chr1_4892.1		T6_CTG43_0038.1	T7_ChrX_0400.1	T8_CTG6_0010.1		T10_Chr2_3504.1	T11_Chr2_2283.1	T12_ChrX_4615.1
T1_Chr2_1994.1			T4_Chr1_4902.1		T6_CTG43_0039.1	T7_ChrX_0401.1	T8_CTG6_0012.1		T10_Chr2_1996.1	T11_Chr2_2305.1	T12_ChrX_4619.1
T1_Chr2_3340.1			T4_Chr1_4905.1		T6_CTG46_0100.1	T7_ChrX_0446.1	T8_CTG6_0013.1		T10_Chr2_4481.1	T11_Chr2_2322.1	T12_ChrX_4627.1
T1_Chr2_2626.1			T4_Chr1_4906.1		T6_CTG46_0109.1	T7_ChrX_0475.1	T8_CTG6_0015.1		T10_Chr2_2081.1	T11_Chr2_2326.1	T12_ChrX_4673.1
T1_Chr2_1329.1			T4_Chr1_4913.1		T6_CTG46_0112.1	T7_ChrX_0487.1	T8_CTG6_0016.1		T10_Chr2_2216.1	T11_Chr2_2339.1	T12_ChrX_4693.1
T1_Chr2_0001.1			T4_Chr1_4927.1		T6_CTG5_0002.1	T7_ChrX_0488.1	T8_CTG6_0019.1		T10_Chr2_1610.1	T11_Chr2_2358.1	T12_ChrX_4696.1
T1_Chr2_1724.1			T4_Chr1_4933.1		T6_CTG5_0003.1	T7_ChrX_0489.1	T8_CTG6_0020.1		T10_Chr2_1611.1	T11_Chr2_2366.1	T12_ChrX_4705.1
T1_Chr2_2788.1			T4_Chr1_4934.1		T6_CTG5_0027.1	T7_ChrX_0494.1	T8_CTG6_0021.1		T10_Chr2_4187.1	T11_Chr2_2376.1	T12_ChrX_4711.1
T1_Chr2_3168.1			T4_Chr1_4947.1		T6_CTG5_0045.1	T7_ChrX_0514.1	T8_CTG6_0042.1		T10_Chr2_0609.1	T11_Chr2_2385.1	T12_ChrX_4798.1
T1_Chr2_3117.1			T4_Chr1_4962.1		T6_CTG5_0047.1	T7_ChrX_0536.1	T8_CTG6_0044.1		T10_Chr2_3282.1	T11_Chr2_2405.1	T12_ChrX_4825.1
T1_Chr2_3680.1			T4_Chr1_4965.1		T6_CTG5_0051.1	T7_ChrX_0567.1	T8_CTG6_0045.1		T10_Chr2_4921.1	T11_Chr2_2415.1	T12_ChrX_4861.1
T1_Chr2_2390.1			T4_Chr1_4970.1		T6_CTG50_0001.1	T7_ChrX_0604.1	T8_CTG69_0003.1		T10_Chr2_4839.1	T11_Chr2_2422.1	T12_ChrX_4886.1
T1_Chr2_1678.1			T4_Chr1_4985.1		T6_CTG53_0008.1	T7_ChrX_0638.1	T8_CTG7_0018.1		T10_Chr2_2707.1	T11_Chr2_2427.1	T12_CTG1_0003.1
T1_Chr2_4834.1			T4_Chr1_4988.1		T6_CTG54_0001.1	T7_ChrX_0640.1	T8_CTG7_0020.1		T10_Chr2_0016.1	T11_Chr2_2436.1	T12_CTG1_0005.1
T1_Chr2_2479.1			T4_Chr1_4994.1		T6_CTG54_0030.1	T7_ChrX_0671.1	T8_CTG7_0021.1		T10_Chr2_3977.1	T11_Chr2_2471.1	T12_CTG1_0021.1
T1_Chr2_1081.1			T4_Chr1_5005.1		T6_CTG54_0031.1	T7_ChrX_0699.1	T8_CTG7_0022.1		T10_Chr2_0173.1	T11_Chr2_2472.1	T12_CTG1_0037.1
T1_Chr2_0373.1			T4_Chr1_5023.1		T6_CTG54_0032.1	T7_ChrX_0700.1	T8_CTG7_0023.1		T10_Chr2_4355.1	T11_Chr2_2473.1	T12_CTG1_0055.1
T1_Chr2_3189.1			T4_Chr1_5045.1		T6_CTG54_0038.1	T7_ChrX_0702.1	T8_CTG7_0024.1		T10_Chr2_1813.1	T11_Chr2_2475.1	T12_CTG1_0101.1
T1_Chr2_4133.1			T4_Chr1_5048.1		T6_CTG54_0041.1	T7_ChrX_0745.1	T8_CTG7_0029.1		T10_Chr2_0014.1	T11_Chr2_2500.1	T12_CTG1_0131.1
T1_Chr2_4783.1			T4_Chr1_5055.1		T6_CTG54_0044.1	T7_ChrX_0746.1	T8_CTG7_0030.1		T10_Chr2_4362.1	T11_Chr2_2563.1	T12_CTG1_0132.1
T1_Chr2_4141.1			T4_Chr1_5090.1		T6_CTG56_0038.1	T7_ChrX_0747.1	T8_CTG7_0031.1		T10_Chr2_4449.1	T11_Chr2_2566.1	T12_CTG1_0133.1
T1_Chr2_3374.1			T4_Chr1_5097.1		T6_CTG6_0004.1	T7_ChrX_0748.1	T8_CTG7_0033.1		T10_Chr2_1281.1	T11_Chr2_2584.1	T12_CTG1_0136.1
T1_Chr2_3198.1			T4_Chr1_5122.1		T6_CTG6_0006.1	T7_ChrX_0749.1	T8_CTG9_0021.1		T10_Chr2_4103.1	T11_Chr2_2610.1	T12_CTG1_0143.1
T1_Chr2_3301.1			T4_Chr1_5153.1		T6_CTG6_0008.1	T7_ChrX_0750.1	T8_CTG9_0024.1		T10_Chr2_0873.1	T11_Chr2_2611.1	T12_CTG1_0144.1
T1_Chr2_3132.1			T4_Chr1_5187.1		T6_CTG6_0009.1	T7_ChrX_0772.1	T8_CTG9_0025.1		T10_Chr2_1873.1	T11_Chr2_2618.1	T12_CTG1_0180.1
T1_Chr2_1613.1			T4_Chr1_5203.1		T6_CTG6_0011.1	T7_ChrX_0779.1	T8_CTG9_0026.1		T10_Chr2_2580.1	T11_Chr2_2624.1	T12_CTG1_0187.1
T1_Chr2_3966.1			T4_Chr1_5235.1		T6_CTG6_0012.1	T7_ChrX_0818.1	T8_CTG9_0027.1		T10_Chr2_3839.1	T11_Chr2_2665.1	T12_CTG1_0189.1
T1_Chr2_4981.1			T4_Chr1_5236.1		T6_CTG6_0016.1	T7_ChrX_0854.1			T10_Chr2_2460.1	T11_Chr2_2673.1	T12_CTG1_0190.1
T1_Chr2_3344.1			T4_Chr1_5240.1		T6_CTG6_0017.1	T7_ChrX_0895.1			T10_Chr2_1069.1	T11_Chr2_2703.1	T12_CTG1_0192.1
T1_Chr2_4906.1			T4_Chr1_5241.1		T6_CTG6_0020.1	T7_ChrX_0911.1			T10_Chr2_4943.1	T11_Chr2_2716.1	T12_CTG1_0193.1
T1_Chr2_1403.1			T4_Chr1_5251.1		T6_CTG6_0021.1	T7_ChrX_0938.1			T10_Chr2_3449.1	T11_Chr2_2729.1	T12_CTG1_0194.1
T1_Chr2_1622.1			T4_Chr1_5260.1		T6_CTG6_0022.1	T7_ChrX_0973.1			T10_Chr2_3136.1	T11_Chr2_2740.1	T12_CTG10_0001.1
T1_Chr2_2736.1			T4_Chr1_5266.1		T6_CTG6_0023.1	T7_ChrX_1002.1			T10_Chr2_1163.1	T11_Chr2_2751.1	T12_CTG15_0036.1
T1_Chr2_2969.1			T4_Chr1_5268.1		T6_CTG6_0026.1	T7_ChrX_1043.1			T10_Chr2_2117.1	T11_Chr2_2760.1	T12_CTG15_0038.1
T1_Chr2_4127.1			T4_Chr1_5275.1		T6_CTG6_0029.1	T7_ChrX_1074.1			T10_Chr2_2998.1	T11_Chr2_2764.1	T12_CTG15_0039.1
T1_Chr2_2228.1			T4_Chr1_5277.1		T6_CTG6_0030.1	T7_ChrX_1085.1			T10_Chr2_4372.1	T11_Chr2_2779.1	T12_CTG15_0040.1
T1_Chr2_1457.1			T4_Chr1_5286.1		T6_CTG6_0031.1	T7_ChrX_1102.1			T10_Chr2_3293.1	T11_Chr2_2787.1	T12_CTG15_0042.1
T1_Chr2_4907.1			T4_Chr1_5293.1		T6_CTG6_0032.1	T7_ChrX_1115.1			T10_Chr2_5114.1	T11_Chr2_2790.1	T12_CTG15_0043.1
T1_Chr2_2737.1			T4_Chr1_5305.1		T6_CTG6_0033.1	T7_ChrX_1118.1			T10_Chr2_4713.1	T11_Chr2_2793.1	T12_CTG15_0044.1
T1_Chr2_0632.1			T4_Chr1_5306.1		T6_CTG6_0034.1	T7_ChrX_1127.1			T10_Chr2_2143.1	T11_Chr2_2863.1	T12_CTG19_0008.1
T1_Chr2_2761.1			T4_Chr1_5323.1		T6_CTG6_0035.1	T7_ChrX_1129.1			T10_Chr2_0302.1	T11_Chr2_2873.1	T12_CTG19_0012.1
T1_Chr2_4492.1			T4_Chr1_5336.1		T6_CTG6_0039.1	T7_ChrX_1145.1			T10_Chr2_2509.1	T11_Chr2_2883.1	T12_CTG23_0012.1
T1_Chr2_0635.1			T4_Chr1_5344.1		T6_CTG6_0040.1	T7_ChrX_1162.1			T10_Chr2_4623.1	T11_Chr2_2887.1	T12_CTG30_0027.1
T1_Chr2_3454.1			T4_Chr1_5347.1		T6_CTG6_0041.1	T7_ChrX_1169.1			T10_Chr2_0122.1	T11_Chr2_2945.1	T12_CTG30_0030.1
T1_Chr2_4016.1			T4_Chr1_5357.1		T6_CTG6_0042.1	T7_ChrX_1198.1			T10_Chr2_2676.1	T11_Chr2_2961.1	T12_CTG30_0032.1
T1_Chr2_4768.1			T4_Chr1_5391.1		T6_CTG6_0043.1	T7_ChrX_1201.1			T10_Chr2_2366.1	T11_Chr2_2965.1	T12_CTG30_0034.1
T1_Chr2_3578.1			T4_Chr1_5392.1		T6_CTG7_0003.1	T7_ChrX_1205.1			T10_Chr2_4018.1	T11_Chr2_2972.1	T12_CTG30_0041.1
T1_Chr2_2915.1			T4_Chr1_5404.1		T6_CTG7_0004.1	T7_ChrX_1207.1			T10_Chr2_0649.1	T11_Chr2_2990.1	T12_CTG33_0011.1
T1_Chr2_4284.1			T4_Chr1_5405.1		T6_CTG7_0017.1	T7_ChrX_1216.1			T10_Chr2_1822.1	T11_Chr2_2998.1	T12_CTG42_0001.1
T1_Chr2_3918.1			T4_Chr1_5409.1		T6_CTG7_0036.1	T7_ChrX_1234.1			T10_Chr2_2301.1	T11_Chr2_3003.1	T12_CTG47_0006.1
T1_Chr2_1628.1			T4_Chr1_5452.1		T6_CTG7_0037.1	T7_ChrX_1249.1			T10_Chr2_0883.1	T11_Chr2_3007.1	T12_CTG5_0001.1
T1_Chr2_2985.1			T4_Chr1_5461.1		T6_CTG7_0038.1	T7_ChrX_1252.1			T10_Chr2_0025.1	T11_Chr2_3010.1	T12_CTG5_0002.1
T1_Chr2_3841.1			T4_Chr1_5462.1		T6_CTG7_0039.1	T7_ChrX_1259.1			T10_Chr2_3738.1	T11_Chr2_3014.1	T12_CTG5_0004.1
T1_Chr2_2779.1			T4_Chr1_5472.1		T6_CTG7_0040.1	T7_ChrX_1302.1			T10_Chr2_2958.1	T11_Chr2_3015.1	T12_CTG5_0006.1
T1_Chr2_2008.1			T4_Chr1_5483.1		T6_CTG7_0041.1	T7_ChrX_1307.1			T10_Chr2_1260.1	T11_Chr2_3016.1	T12_CTG50_0007.1
T1_Chr2_3228.1			T4_Chr1_5496.1		T6_CTG7_0042.1	T7_ChrX_1320.1			T10_Chr2_2666.1	T11_Chr2_3018.1	T12_CTG50_0035.1
T1_Chr2_4034.1			T4_Chr1_5504.1		T6_CTG7_0044.1	T7_ChrX_1322.1			T10_Chr2_4382.1	T11_Chr2_3024.1	T12_CTG6_0002.1
T1_Chr2_0584.1			T4_Chr1_5507.1		T6_CTG7_0046.1	T7_ChrX_1323.1			T10_Chr2_3905.1	T11_Chr2_3032.1	T12_CTG6_0004.1
T1_Chr2_2222.1			T4_Chr1_5513.1		T6_CTG7_0047.1	T7_ChrX_1329.1			T10_Chr2_2223.1	T11_Chr2_3033.1	T12_CTG6_0005.1
T1_Chr2_0223.1			T4_Chr1_5517.1		T6_CTG7_0048.1	T7_ChrX_1332.1			T10_Chr2_3845.1	T11_Chr2_3037.1	T12_CTG6_0007.1
T1_Chr2_4909.1			T4_Chr1_5520.1		T6_CTG83_0010.1	T7_ChrX_1414.1			T10_Chr2_3858.1	T11_Chr2_3041.1	T12_CTG6_0008.1
T1_Chr2_0197.1			T4_Chr1_5523.1		T6_CTG87_0021.1	T7_ChrX_1436.1			T10_Chr2_1089.1	T11_Chr2_3059.1	T12_CTG61_0001.1
T1_Chr2_0822.1			T4_Chr1_5526.1		T6_CTG87_0022.1	T7_ChrX_1439.1			T10_Chr2_0462.1	T11_Chr2_3084.1	T12_CTG64_0001.1
T1_Chr2_4200.1			T4_Chr1_5538.1		T6_CTG87_0025.1	T7_ChrX_1451.1			T10_Chr2_3276.1	T11_Chr2_3089.1
T1_Chr2_1651.1			T4_Chr1_5544.1		T6_CTG87_0030.1	T7_ChrX_1453.1			T10_Chr2_3890.1	T11_Chr2_3092.1
T1_Chr2_3058.1			T4_Chr1_5545.1		T6_CTG89_0003.1	T7_ChrX_1525.1			T10_Chr2_2425.1	T11_Chr2_3099.1
T1_Chr2_0064.1			T4_Chr1_5562.1		T6_CTG89_0004.1	T7_ChrX_1542.1			T10_Chr2_2115.1	T11_Chr2_3139.1
T1_Chr2_1407.1			T4_Chr1_5564.1		T6_CTG9_0018.1	T7_ChrX_1552.1			T10_Chr2_0799.1	T11_Chr2_3140.1
T1_Chr2_2014.1			T4_Chr1_5567.1		T6_CTG9_0029.1	T7_ChrX_1595.1			T10_Chr2_2875.1	T11_Chr2_3147.1
T1_Chr2_2325.1			T4_Chr1_5570.1		T6_CTG92_0022.1	T7_ChrX_1623.1			T10_Chr2_1695.1	T11_Chr2_3163.1
T1_Chr2_4881.1			T4_Chr1_5571.1			T7_ChrX_1632.1			T10_Chr2_0544.1	T11_Chr2_3199.1
T1_Chr2_4279.1			T4_Chr1_5573.1			T7_ChrX_1651.1			T10_Chr2_3211.1	T11_Chr2_3212.1
T1_Chr2_2287.1			T4_Chr1_5582.1			T7_ChrX_1657.1			T10_Chr2_3210.1	T11_Chr2_3226.1
T1_Chr2_2931.1			T4_Chr1_5583.1			T7_ChrX_1684.1			T10_Chr2_1078.1	T11_Chr2_3272.1
T1_Chr2_0081.1			T4_Chr1_5600.1			T7_ChrX_1700.1			T10_Chr2_3194.1	T11_Chr2_3312.1
T1_Chr2_0149.1			T4_Chr1_5601.1			T7_ChrX_1733.1			T10_Chr2_4183.1	T11_Chr2_3314.1
T1_Chr2_2540.1			T4_Chr1_5604.1			T7_ChrX_1738.1			T10_Chr2_1402.1	T11_Chr2_3319.1
T1_Chr2_2967.1			T4_Chr1_5617.1			T7_ChrX_1740.1			T10_Chr2_1623.1	T11_Chr2_3323.1
T1_Chr2_0920.1			T4_Chr1_5618.1			T7_ChrX_1758.1			T10_Chr2_3822.1	T11_Chr2_3327.1
T1_Chr2_1074.1			T4_Chr1_5622.1			T7_ChrX_1778.1			T10_Chr2_4122.1	T11_Chr2_3331.1
T1_Chr2_3737.1			T4_Chr1_5623.1			T7_ChrX_1786.1			T10_Chr2_4349.1	T11_Chr2_3333.1
T1_Chr2_4349.1			T4_Chr1_5637.1			T7_ChrX_1788.1			T10_Chr2_2306.1	T11_Chr2_3349.1
T1_Chr2_1875.1			T4_Chr1_5638.1			T7_ChrX_1790.1			T10_Chr2_1341.1	T11_Chr2_3359.1
T1_Chr2_2049.1			T4_Chr1_5641.1			T7_ChrX_1791.1			T10_Chr2_5118.1	T11_Chr2_3377.1
T1_Chr2_2605.1			T4_Chr1_5642.1			T7_ChrX_1792.1			T10_Chr2_3462.1	T11_Chr2_3382.1
T1_Chr2_0630.1			T4_Chr1_5650.1			T7_ChrX_1800.1			T10_Chr2_3288.1	T11_Chr2_3416.1
T1_Chr2_4651.1			T4_Chr1_5651.1			T7_ChrX_1845.1			T10_Chr2_3915.1	T11_Chr2_3424.1
T1_Chr2_0887.1			T4_Chr1_5655.1			T7_ChrX_1846.1			T10_Chr2_4261.1	T11_Chr2_3474.1
T1_Chr2_0790.1			T4_Chr1_5656.1			T7_ChrX_1854.1			T10_Chr2_1612.1	T11_Chr2_3481.1
T1_Chr2_3441.1			T4_Chr1_5660.1			T7_ChrX_1936.1			T10_Chr2_4076.1	T11_Chr2_3499.1
T1_ChrX_3243.1			T4_Chr1_5688.1			T7_ChrX_1939.1			T10_Chr2_2824.1	T11_Chr2_3518.1
T1_ChrX_1963.1			T4_Chr1_5691.1			T7_ChrX_1959.1			T10_Chr2_4113.1	T11_Chr2_3521.1
T1_ChrX_3001.1			T4_Chr1_5693.1			T7_ChrX_1960.1			T10_Chr2_2743.1	T11_Chr2_3543.1
T1_ChrX_4294.1			T4_Chr1_5716.1			T7_ChrX_1974.1			T10_Chr2_4548.1	T11_Chr2_3573.1
T1_ChrX_2171.1			T4_Chr1_5741.1			T7_ChrX_1976.1			T10_Chr2_0977.1	T11_Chr2_3608.1
T1_ChrX_4581.1			T4_Chr1_5771.1			T7_ChrX_2037.1			T10_Chr2_1006.1	T11_Chr2_3610.1
T1_ChrX_2456.1			T4_Chr1_5777.1			T7_ChrX_2069.1			T10_Chr2_5109.1	T11_Chr2_3616.1
T1_ChrX_0805.1			T4_Chr1_5778.1			T7_ChrX_2085.1			T10_Chr2_0763.1	T11_Chr2_3652.1
T1_ChrX_2094.1			T4_Chr1_5784.1			T7_ChrX_2086.1			T10_Chr2_5127.1	T11_Chr2_3659.1
T1_ChrX_1564.1			T4_Chr1_5787.1			T7_ChrX_2089.1			T10_Chr2_2892.1	T11_Chr2_3660.1
T1_ChrX_1545.1			T4_Chr1_5799.1			T7_ChrX_2150.1			T10_Chr2_0088.1	T11_Chr2_3689.1
T1_ChrX_3013.1			T4_Chr1_5802.1			T7_ChrX_2153.1			T10_Chr2_4079.1	T11_Chr2_3692.1
T1_ChrX_1777.1			T4_Chr1_5807.1			T7_ChrX_2161.1			T10_Chr2_4703.1	T11_Chr2_3707.1
T1_ChrX_1614.1			T4_Chr1_5813.1			T7_ChrX_2166.1			T10_Chr2_2807.1	T11_Chr2_3720.1
T1_ChrX_4679.1			T4_Chr1_5816.1			T7_ChrX_2173.1			T10_Chr2_3798.1	T11_Chr2_3734.1
T1_ChrX_3112.1			T4_Chr1_5817.1			T7_ChrX_2198.1			T10_Chr2_3697.1	T11_Chr2_3741.1
T1_ChrX_3300.1			T4_Chr1_5818.1			T7_ChrX_2199.1			T10_Chr2_4064.1	T11_Chr2_3743.1
T1_ChrX_0900.1			T4_Chr1_5840.1			T7_ChrX_2206.1			T10_Chr2_2913.1	T11_Chr2_3769.1
T1_ChrX_4535.1			T4_Chr2_0001.1			T7_ChrX_2224.1			T10_Chr2_1731.1	T11_Chr2_3804.1
T1_ChrX_0534.1			T4_Chr2_0002.1			T7_ChrX_2250.1			T10_Chr2_2508.1	T11_Chr2_3814.1
T1_ChrX_2953.1			T4_Chr2_0006.1			T7_ChrX_2270.1			T10_Chr2_0010.1	T11_Chr2_3823.1
T1_ChrX_3087.1			T4_Chr2_0009.1			T7_ChrX_2272.1			T10_Chr2_0011.1	T11_Chr2_3827.1
T1_ChrX_1050.1			T4_Chr2_0032.1			T7_ChrX_2281.1			T10_Chr2_5050.1	T11_Chr2_3828.1
T1_ChrX_3970.1			T4_Chr2_0036.1			T7_ChrX_2317.1			T10_Chr2_0009.1	T11_Chr2_3839.1
T1_ChrX_1559.1			T4_Chr2_0038.1			T7_ChrX_2330.1			T10_Chr2_0027.1	T11_Chr2_3862.1
T1_ChrX_1157.1			T4_Chr2_0039.1			T7_ChrX_2331.1			T10_Chr2_2318.1	T11_Chr2_3872.1
T1_ChrX_0846.1			T4_Chr2_0052.1			T7_ChrX_2344.1			T10_Chr2_3856.1	T11_Chr2_3906.1
T1_ChrX_0501.1			T4_Chr2_0053.1			T7_ChrX_2351.1			T10_Chr2_5098.1	T11_Chr2_3909.1
T1_ChrX_1268.1			T4_Chr2_0055.1			T7_ChrX_2353.1			T10_Chr2_1648.1	T11_Chr2_3911.1
T1_ChrX_2942.1			T4_Chr2_0066.1			T7_ChrX_2390.1			T10_Chr2_4606.1	T11_Chr2_3930.1
T1_ChrX_2625.1			T4_Chr2_0077.1			T7_ChrX_2391.1			T10_Chr2_1300.1	T11_Chr2_3946.1
T1_ChrX_0876.1			T4_Chr2_0080.1			T7_ChrX_2397.1			T10_Chr2_0418.1	T11_Chr2_3947.1
T1_ChrX_3472.1			T4_Chr2_0085.1			T7_ChrX_2431.1			T10_Chr2_4553.1	T11_Chr2_3959.1
T1_ChrX_1841.1			T4_Chr2_0088.1			T7_ChrX_2448.1			T10_Chr2_4333.1	T11_Chr2_3978.1
T1_ChrX_2665.1			T4_Chr2_0089.1			T7_ChrX_2453.1			T10_Chr2_1571.1	T11_Chr2_3988.1
T1_ChrX_0769.1			T4_Chr2_0091.1			T7_ChrX_2494.1			T10_Chr2_0509.1	T11_Chr2_4012.1
T1_ChrX_0144.1			T4_Chr2_0099.1			T7_ChrX_2499.1			T10_Chr2_1674.1	T11_Chr2_4069.1
T1_ChrX_3959.1			T4_Chr2_0126.1			T7_ChrX_2504.1			T10_Chr2_3309.1	T11_Chr2_4113.1
T1_ChrX_1454.1			T4_Chr2_0131.1			T7_ChrX_2508.1			T10_Chr2_3484.1	T11_Chr2_4114.1
T1_ChrX_1931.1			T4_Chr2_0136.1			T7_ChrX_2510.1			T10_Chr2_3604.1	T11_Chr2_4124.1
T1_ChrX_1927.1			T4_Chr2_0164.1			T7_ChrX_2511.1			T10_Chr2_4938.1	T11_Chr2_4188.1
T1_ChrX_2086.1			T4_Chr2_0174.1			T7_ChrX_2513.1			T10_Chr2_4576.1	T11_Chr2_4196.1
T1_ChrX_1752.1			T4_Chr2_0181.1			T7_ChrX_2674.1			T10_Chr2_4852.1	T11_Chr2_4199.1
T1_ChrX_2034.1			T4_Chr2_0182.1			T7_ChrX_2693.1			T10_Chr2_4489.1	T11_Chr2_4202.1
T1_ChrX_4488.1			T4_Chr2_0192.1			T7_ChrX_2737.1			T10_Chr2_1295.1	T11_Chr2_4214.1
T1_ChrX_2807.1			T4_Chr2_0196.1			T7_ChrX_2740.1			T10_Chr2_3922.1	T11_Chr2_4229.1
T1_ChrX_2898.1			T4_Chr2_0205.1			T7_ChrX_2781.1			T10_Chr2_2260.1	T11_Chr2_4248.1
T1_ChrX_4055.1			T4_Chr2_0209.1			T7_ChrX_2805.1			T10_Chr2_1506.1	T11_Chr2_4251.1
T1_ChrX_1941.1			T4_Chr2_0224.1			T7_ChrX_2808.1			T10_Chr2_3257.1	T11_Chr2_4255.1
T1_ChrX_2200.1			T4_Chr2_0227.1			T7_ChrX_2847.1			T10_Chr2_1666.1	T11_Chr2_4272.1
T1_ChrX_0235.1			T4_Chr2_0251.1			T7_ChrX_2901.1			T10_Chr2_0442.1	T11_Chr2_4283.1
T1_ChrX_0375.1			T4_Chr2_0256.1			T7_ChrX_2910.1			T10_Chr2_1468.1	T11_Chr2_4294.1
T1_ChrX_3783.1			T4_Chr2_0262.1			T7_ChrX_2914.1			T10_Chr2_4922.1	T11_Chr2_4298.1
T1_ChrX_3068.1			T4_Chr2_0263.1			T7_ChrX_2917.1			T10_Chr2_2482.1	T11_Chr2_4354.1
T1_ChrX_0626.1			T4_Chr2_0267.1			T7_ChrX_2930.1			T10_Chr2_3892.1	T11_Chr2_4360.1
T1_ChrX_2333.1			T4_Chr2_0275.1			T7_ChrX_2934.1			T10_Chr2_0934.1	T11_Chr2_4367.1
T1_ChrX_1530.1			T4_Chr2_0294.1			T7_ChrX_2967.1			T10_Chr2_4476.1	T11_Chr2_4395.1
T1_ChrX_0712.1			T4_Chr2_0295.1			T7_ChrX_2974.1			T10_Chr2_3095.1	T11_Chr2_4404.1
T1_ChrX_1749.1			T4_Chr2_0301.1			T7_ChrX_2991.1			T10_Chr2_0488.1	T11_Chr2_4407.1
T1_ChrX_2279.1			T4_Chr2_0306.1			T7_ChrX_2995.1			T10_Chr2_2440.1	T11_Chr2_4418.1
T1_ChrX_2668.1			T4_Chr2_0322.1			T7_ChrX_2996.1			T10_Chr2_2830.1	T11_Chr2_4419.1
T1_ChrX_2475.1			T4_Chr2_0328.1			T7_ChrX_2998.1			T10_Chr2_3469.1	T11_Chr2_4427.1
T1_ChrX_0259.1			T4_Chr2_0337.1			T7_ChrX_2999.1			T10_Chr2_4380.1	T11_Chr2_4459.1
T1_ChrX_3440.1			T4_Chr2_0395.1			T7_ChrX_3005.1			T10_Chr2_4381.1	T11_Chr2_4464.1
T1_ChrX_0589.1			T4_Chr2_0408.1			T7_ChrX_3023.1			T10_Chr2_2929.1	T11_Chr2_4470.1
T1_ChrX_3789.1			T4_Chr2_0438.1			T7_ChrX_3047.1			T10_Chr2_0049.1	T11_Chr2_4510.1
T1_ChrX_3809.1			T4_Chr2_0441.1			T7_ChrX_3084.1			T10_Chr2_3947.1	T11_Chr2_4526.1
T1_ChrX_2129.1			T4_Chr2_0443.1			T7_ChrX_3096.1			T10_Chr2_1212.1	T11_Chr2_4597.1
T1_ChrX_3430.1			T4_Chr2_0445.1			T7_ChrX_3104.1			T10_Chr2_1903.1	T11_Chr2_4618.1
T1_ChrX_0604.1			T4_Chr2_0451.1			T7_ChrX_3110.1			T10_Chr2_0177.1	T11_Chr2_4622.1
T1_ChrX_3299.1			T4_Chr2_0457.1			T7_ChrX_3114.1			T10_Chr2_0792.1	T11_Chr2_4640.1
T1_ChrX_1033.1			T4_Chr2_0458.1			T7_ChrX_3124.1			T10_Chr2_4479.1	T11_Chr2_4649.1
T1_ChrX_2571.1			T4_Chr2_0462.1			T7_ChrX_3165.1			T10_Chr2_1427.1	T11_Chr2_4665.1
T1_ChrX_2995.1			T4_Chr2_0468.1			T7_ChrX_3183.1			T10_Chr2_3464.1	T11_Chr2_4675.1
T1_ChrX_4621.1			T4_Chr2_0472.1			T7_ChrX_3308.1			T10_Chr2_1578.1	T11_Chr2_4692.1
T1_ChrX_1926.1			T4_Chr2_0473.1			T7_ChrX_3311.1			T10_Chr2_3525.1	T11_Chr2_4699.1
T1_ChrX_0896.1			T4_Chr2_0489.1			T7_ChrX_3315.1			T10_Chr2_2218.1	T11_Chr2_4737.1
T1_ChrX_3772.1			T4_Chr2_0490.1			T7_ChrX_3335.1			T10_Chr2_0046.1	T11_Chr2_4769.1
T1_ChrX_0954.1			T4_Chr2_0495.1			T7_ChrX_3337.1			T10_Chr2_3769.1	T11_Chr2_4784.1
T1_ChrX_2184.1			T4_Chr2_0516.1			T7_ChrX_3422.1			T10_Chr2_1063.1	T11_Chr2_4825.1
T1_ChrX_3670.1			T4_Chr2_0525.1			T7_ChrX_3429.1			T10_Chr2_1632.1	T11_Chr2_4865.1
T1_ChrX_0542.1			T4_Chr2_0532.1			T7_ChrX_3436.1			T10_Chr2_4957.1	T11_Chr2_4878.1
T1_ChrX_2555.1			T4_Chr2_0537.1			T7_ChrX_3467.1			T10_Chr2_1788.1	T11_Chr2_4898.1
T1_ChrX_3928.1			T4_Chr2_0544.1			T7_ChrX_3475.1			T10_Chr2_0866.1	T11_Chr2_4899.1
T1_ChrX_4477.1			T4_Chr2_0548.1			T7_ChrX_3489.1			T10_Chr2_1575.1	T11_Chr2_4901.1
T1_ChrX_4727.1			T4_Chr2_0580.1			T7_ChrX_3536.1			T10_Chr2_1687.1	T11_Chr2_4903.1
T1_ChrX_3640.1			T4_Chr2_0583.1			T7_ChrX_3557.1			T10_Chr2_4133.1	T11_Chr2_4942.1
T1_ChrX_1484.1			T4_Chr2_0604.1			T7_ChrX_3644.1			T10_Chr2_2146.1	T11_Chr2_4950.1
T1_ChrX_3179.1			T4_Chr2_0607.1			T7_ChrX_3653.1			T10_Chr2_3833.1	T11_Chr2_4966.1
T1_ChrX_4066.1			T4_Chr2_0610.1			T7_ChrX_3659.1			T10_Chr2_2020.1	T11_Chr2_4987.1
T1_ChrX_4710.1			T4_Chr2_0620.1			T7_ChrX_3679.1			T10_Chr2_3665.1	T11_Chr2_5002.1
T1_ChrX_1278.1			T4_Chr2_0624.1			T7_ChrX_3682.1			T10_Chr2_2988.1	T11_Chr2_5004.1
T1_ChrX_2573.1			T4_Chr2_0627.1			T7_ChrX_3708.1			T10_Chr2_0800.1	T11_Chr2_5005.1
T1_ChrX_4183.1			T4_Chr2_0648.1			T7_ChrX_3715.1			T10_Chr2_3949.1	T11_Chr2_5017.1
T1_ChrX_1858.1			T4_Chr2_0658.1			T7_ChrX_3726.1			T10_Chr2_0937.1	T11_Chr2_5018.1
T1_ChrX_0697.1			T4_Chr2_0670.1			T7_ChrX_3733.1			T10_Chr2_4946.1	T11_Chr2_5045.1
T1_ChrX_4623.1			T4_Chr2_0682.1			T7_ChrX_3798.1			T10_Chr2_3352.1	T11_Chr2_5068.1
T1_ChrX_2146.1			T4_Chr2_0710.1			T7_ChrX_3842.1			T10_Chr2_3161.1	T11_Chr2_5081.1
T1_ChrX_4704.1			T4_Chr2_0712.1			T7_ChrX_3845.1			T10_Chr2_1332.1	T11_Chr2_5122.1
T1_ChrX_2199.1			T4_Chr2_0716.1			T7_ChrX_3857.1			T10_Chr2_1874.1	T11_Chr2_5127.1
T1_ChrX_0021.1			T4_Chr2_0717.1			T7_ChrX_3861.1			T10_Chr2_4299.1	T11_Chr2_5131.1
T1_ChrX_4688.1			T4_Chr2_0722.1			T7_ChrX_3873.1			T10_Chr2_0565.1	T11_Chr2_5132.1
T1_ChrX_3759.1			T4_Chr2_0725.1			T7_ChrX_3922.1			T10_Chr2_1290.1	T11_Chr2_5142.1
T1_ChrX_1574.1			T4_Chr2_0728.1			T7_ChrX_3941.1			T10_Chr2_3587.1	T11_Chr2_5161.1
T1_ChrX_3584.1			T4_Chr2_0760.1			T7_ChrX_3946.1			T10_Chr2_0727.1	T11_Chr2_5165.1
T1_ChrX_2092.1			T4_Chr2_0763.1			T7_ChrX_4001.1			T10_Chr2_4106.1	T11_Chr2_5170.1
T1_ChrX_0260.1			T4_Chr2_0766.1			T7_ChrX_4033.1			T10_Chr2_2590.1	T11_Chr2_5204.1
T1_ChrX_0157.1			T4_Chr2_0782.1			T7_ChrX_4054.1			T10_Chr2_0174.1	T11_Chr2_5209.1
T1_ChrX_2095.1			T4_Chr2_0783.1			T7_ChrX_4060.1			T10_Chr2_1816.1	T11_Chr2_5220.1
T1_ChrX_4395.1			T4_Chr2_0795.1			T7_ChrX_4084.1			T10_Chr2_3861.1	T11_Chr2_5231.1
T1_ChrX_1933.1			T4_Chr2_0804.1			T7_ChrX_4087.1			T10_Chr2_4161.1	T11_Chr2_5244.1
T1_ChrX_4071.1			T4_Chr2_0818.1			T7_CTG1_0028.1			T10_Chr2_3860.1	T11_Chr2_5256.1
T1_ChrX_0506.1			T4_Chr2_0819.1			T7_CTG1_0034.1			T10_Chr2_0770.1	T11_Chr2_5272.1
T1_ChrX_1767.1			T4_Chr2_0820.1			T7_CTG1_0118.1			T10_Chr2_0013.1	T11_Chr2_5293.1
T1_ChrX_0251.1			T4_Chr2_0825.1			T7_CTG1_0142.1			T10_Chr2_2971.1	T11_Chr2_5294.1
T1_ChrX_2756.1			T4_Chr2_0827.1			T7_CTG1_0155.1			T10_Chr2_0031.1	T11_Chr2_5298.1
T1_ChrX_2539.1			T4_Chr2_0831.1			T7_CTG1_0185.1			T10_Chr2_3050.1	T11_ChrX_0002.1
T1_ChrX_4031.1			T4_Chr2_0834.1			T7_CTG1_0209.1			T10_Chr2_1778.1	T11_ChrX_0007.1
T1_ChrX_0639.1			T4_Chr2_0835.1			T7_CTG1_0212.1			T10_Chr2_4392.1	T11_ChrX_0008.1
T1_ChrX_3822.1			T4_Chr2_0839.1			T7_CTG1_0213.1			T10_Chr2_1585.1	T11_ChrX_0010.1
T1_ChrX_4726.1			T4_Chr2_0841.1			T7_CTG1_0214.1			T10_Chr2_1465.1	T11_ChrX_0011.1
T1_ChrX_2817.1			T4_Chr2_0843.1			T7_CTG1_0215.1			T10_Chr2_3259.1	T11_ChrX_0012.1
T1_ChrX_4292.1			T4_Chr2_0849.1			T7_CTG1_0216.1			T10_Chr2_3629.1	T11_ChrX_0013.1
T1_ChrX_4446.1			T4_Chr2_0874.1			T7_CTG1_0218.1			T10_Chr2_4168.1	T11_ChrX_0015.1
T1_ChrX_0530.1			T4_Chr2_0887.1			T7_CTG1_0220.1			T10_Chr2_3180.1	T11_ChrX_0016.1
T1_ChrX_3573.1			T4_Chr2_0889.1			T7_CTG1_0222.1			T10_Chr2_2135.1	T11_ChrX_0040.1
T1_ChrX_0661.1			T4_Chr2_0907.1			T7_CTG1_0224.1			T10_Chr2_3842.1	T11_ChrX_0043.1
T1_ChrX_0880.1			T4_Chr2_0922.1			T7_CTG1_0226.1			T10_Chr2_1298.1	T11_ChrX_0049.1
T1_ChrX_4641.1			T4_Chr2_0933.1			T7_CTG1_0227.1			T10_Chr2_2373.1	T11_ChrX_0054.1
T1_ChrX_0708.1			T4_Chr2_0937.1			T7_CTG1_0228.1			T10_Chr2_5086.1	T11_ChrX_0058.1
T1_ChrX_4306.1			T4_Chr2_0958.1			T7_CTG1_0230.1			T10_Chr2_4842.1	T11_ChrX_0080.1
T1_ChrX_3382.1			T4_Chr2_0960.1			T7_CTG1_0232.1			T10_Chr2_1250.1	T11_ChrX_0087.1
T1_ChrX_3176.1			T4_Chr2_0975.1			T7_CTG1_0233.1			T10_Chr2_3213.1	T11_ChrX_0111.1
T1_ChrX_1054.1			T4_Chr2_0977.1			T7_CTG1_0234.1			T10_Chr2_4091.1	T11_ChrX_0144.1
T1_ChrX_1207.1			T4_Chr2_0978.1			T7_CTG1_0235.1			T10_Chr2_3428.1	T11_ChrX_0169.1
T1_ChrX_3770.1			T4_Chr2_0979.1			T7_CTG1_0236.1			T10_Chr2_3256.1	T11_ChrX_0223.1
T1_ChrX_0910.1			T4_Chr2_0980.1			T7_CTG1_0237.1			T10_Chr2_1529.1	T11_ChrX_0226.1
T1_ChrX_2678.1			T4_Chr2_0982.1			T7_CTG1_0239.1			T10_Chr2_1193.1	T11_ChrX_0245.1
T1_ChrX_3645.1			T4_Chr2_1001.1			T7_CTG1_0242.1			T10_Chr2_3789.1	T11_ChrX_0269.1
T1_ChrX_0967.1			T4_Chr2_1003.1			T7_CTG1_0243.1			T10_Chr2_1234.1	T11_ChrX_0274.1
T1_ChrX_3944.1			T4_Chr2_1014.1			T7_CTG1_0244.1			T10_Chr2_0825.1	T11_ChrX_0292.1
T1_ChrX_1332.1			T4_Chr2_1017.1			T7_CTG1_0245.1			T10_Chr2_3520.1	T11_ChrX_0333.1
T1_ChrX_1165.1			T4_Chr2_1020.1			T7_CTG1_0246.1			T10_Chr2_1948.1	T11_ChrX_0339.1
T1_ChrX_3366.1			T4_Chr2_1029.1			T7_CTG1_0247.1			T10_Chr2_3692.1	T11_ChrX_0359.1
T1_ChrX_3420.1			T4_Chr2_1035.1			T7_CTG1_0248.1			T10_Chr2_1757.1	T11_ChrX_0365.1
T1_ChrX_2196.1			T4_Chr2_1049.1			T7_CTG1_0252.1			T10_Chr2_3846.1	T11_ChrX_0387.1
T1_ChrX_1937.1			T4_Chr2_1065.1			T7_CTG1_0254.1			T10_Chr2_1749.1	T11_ChrX_0397.1
T1_ChrX_2024.1			T4_Chr2_1068.1			T7_CTG1_0256.1			T10_Chr2_5126.1	T11_ChrX_0407.1
T1_ChrX_1551.1			T4_Chr2_1071.1			T7_CTG1_0257.1			T10_Chr2_3844.1	T11_ChrX_0409.1
T1_ChrX_3070.1			T4_Chr2_1089.1			T7_CTG1_0258.1			T10_Chr2_3020.1	T11_ChrX_0412.1
T1_ChrX_2844.1			T4_Chr2_1101.1			T7_CTG1_0260.1			T10_Chr2_3904.1	T11_ChrX_0429.1
T1_ChrX_1443.1			T4_Chr2_1102.1			T7_CTG1_0266.1			T10_Chr2_4043.1	T11_ChrX_0459.1
T1_ChrX_0132.1			T4_Chr2_1109.1			T7_CTG1_0267.1			T10_Chr2_1969.1	T11_ChrX_0462.1
T1_ChrX_4113.1			T4_Chr2_1114.1			T7_CTG1_0269.1			T10_Chr2_0024.1	T11_ChrX_0484.1
T1_ChrX_3606.1			T4_Chr2_1124.1			T7_CTG1_0270.1			T10_Chr2_0744.1	T11_ChrX_0496.1
T1_ChrX_2098.1			T4_Chr2_1137.1			T7_CTG1_0273.1			T10_Chr2_3591.1	T11_ChrX_0528.1
T1_ChrX_3227.1			T4_Chr2_1140.1			T7_CTG1_0275.1			T10_Chr2_3857.1	T11_ChrX_0541.1
T1_ChrX_2813.1			T4_Chr2_1143.1			T7_CTG1_0277.1			T10_Chr2_3439.1	T11_ChrX_0565.1
T1_ChrX_4729.1			T4_Chr2_1146.1			T7_CTG1_0278.1			T10_Chr2_0026.1	T11_ChrX_0574.1
T1_ChrX_1455.1			T4_Chr2_1156.1			T7_CTG1_0282.1			T10_Chr2_3450.1	T11_ChrX_0606.1
T1_ChrX_3987.1			T4_Chr2_1161.1			T7_CTG1_0283.1			T10_Chr2_2764.1	T11_ChrX_0610.1
T1_ChrX_4685.1			T4_Chr2_1163.1			T7_CTG1_0284.1			T10_Chr2_4252.1	T11_ChrX_0618.1
T1_ChrX_0225.1			T4_Chr2_1178.1			T7_CTG1_0285.1			T10_Chr2_2160.1	T11_ChrX_0647.1
T1_ChrX_4064.1			T4_Chr2_1189.1			T7_CTG1_0286.1			T10_Chr2_4439.1	T11_ChrX_0649.1
T1_ChrX_2186.1			T4_Chr2_1196.1			T7_CTG1_0287.1			T10_Chr2_2753.1	T11_ChrX_0675.1
T1_ChrX_3340.1			T4_Chr2_1207.1			T7_CTG1_0288.1			T10_Chr2_0137.1	T11_ChrX_0676.1
T1_ChrX_1638.1			T4_Chr2_1208.1			T7_CTG1_0292.1			T10_Chr2_4338.1	T11_ChrX_0680.1
T1_ChrX_4576.1			T4_Chr2_1209.1			T7_CTG1_0293.1			T10_Chr2_3910.1	T11_ChrX_0793.1
T1_ChrX_4223.1			T4_Chr2_1236.1			T7_CTG1_0294.1			T10_Chr2_3909.1	T11_ChrX_0841.1
T1_ChrX_1928.1			T4_Chr2_1271.1			T7_CTG1_0297.1			T10_Chr2_1841.1	T11_ChrX_0842.1
T1_ChrX_1465.1			T4_Chr2_1275.1			T7_CTG1_0299.1			T10_Chr2_2142.1	T11_ChrX_0846.1
T1_ChrX_2162.1			T4_Chr2_1280.1			T7_CTG1_0301.1			T10_Chr2_3285.1	T11_ChrX_0867.1
T1_ChrX_1547.1			T4_Chr2_1282.1			T7_CTG1_0308.1			T10_Chr2_1848.1	T11_ChrX_0870.1
T1_ChrX_1444.1			T4_Chr2_1300.1			T7_CTG1_0313.1			T10_Chr2_3490.1	T11_ChrX_0875.1
T1_ChrX_1775.1			T4_Chr2_1314.1			T7_CTG1_0316.1			T10_Chr2_3224.1	T11_ChrX_0882.1
T1_ChrX_3837.1			T4_Chr2_1318.1			T7_CTG1_0319.1			T10_Chr2_4551.1	T11_ChrX_0907.1
T1_ChrX_4419.1			T4_Chr2_1321.1			T7_CTG1_0320.1			T10_Chr2_3458.1	T11_ChrX_0918.1
T1_ChrX_1462.1			T4_Chr2_1336.1			T7_CTG1_0321.1			T10_Chr2_1052.1	T11_ChrX_0929.1
T1_ChrX_4611.1			T4_Chr2_1342.1			T7_CTG1_0322.1			T10_Chr2_3313.1	T11_ChrX_0930.1
T1_ChrX_1546.1			T4_Chr2_1356.1			T7_CTG1_0325.1			T10_Chr2_4503.1	T11_ChrX_0934.1
T1_ChrX_3082.1			T4_Chr2_1360.1			T7_CTG1_0329.1			T10_Chr2_1908.1	T11_ChrX_0981.1
T1_ChrX_3771.1			T4_Chr2_1366.1			T7_CTG1_0330.1			T10_Chr2_2567.1	T11_ChrX_0994.1
T1_ChrX_3900.1			T4_Chr2_1374.1			T7_CTG1_0333.1			T10_Chr2_0398.1	T11_ChrX_1016.1
T1_ChrX_0541.1			T4_Chr2_1395.1			T7_CTG1_0334.1			T10_Chr2_3363.1	T11_ChrX_1023.1
T1_ChrX_0694.1			T4_Chr2_1396.1			T7_CTG1_0337.1			T10_Chr2_0336.1	T11_ChrX_1030.1
T1_ChrX_3943.1			T4_Chr2_1404.1			T7_CTG1_0338.1			T10_Chr2_3028.1	T11_ChrX_1035.1
T1_ChrX_1576.1			T4_Chr2_1407.1			T7_CTG1_0339.1			T10_Chr2_0015.1	T11_ChrX_1036.1
T1_ChrX_4724.1			T4_Chr2_1415.1			T7_CTG1_0367.1			T10_Chr2_1650.1	T11_ChrX_1040.1
T1_ChrX_3477.1			T4_Chr2_1427.1			T7_CTG1_0369.1			T10_ChrX_3764.1	T11_ChrX_1048.1
T1_ChrX_2631.1			T4_Chr2_1441.1			T7_CTG1_0372.1			T10_ChrX_0628.1	T11_ChrX_1063.1
T1_ChrX_0940.1			T4_Chr2_1449.1			T7_CTG1_0374.1			T10_ChrX_1876.1	T11_ChrX_1091.1
T1_ChrX_4550.1			T4_Chr2_1453.1			T7_CTG1_0378.1			T10_ChrX_0710.1	T11_ChrX_1092.1
T1_ChrX_0531.1			T4_Chr2_1454.1			T7_CTG1_0383.1			T10_ChrX_5001.1	T11_ChrX_1101.1
T1_ChrX_2754.1			T4_Chr2_1463.1			T7_CTG1_0384.1			T10_ChrX_1031.1	T11_ChrX_1115.1
T1_ChrX_0620.1			T4_Chr2_1474.1			T7_CTG1_0385.1			T10_ChrX_2394.1	T11_ChrX_1122.1
T1_ChrX_2206.1			T4_Chr2_1494.1			T7_CTG10_0001.1			T10_ChrX_1632.1	T11_ChrX_1123.1
T1_ChrX_3026.1			T4_Chr2_1504.1			T7_CTG11_0014.1			T10_ChrX_1407.1	T11_ChrX_1127.1
T1_ChrX_0970.1			T4_Chr2_1512.1			T7_CTG11_0015.1			T10_ChrX_3833.1	T11_ChrX_1133.1
T1_ChrX_3493.1			T4_Chr2_1515.1			T7_CTG11_0016.1			T10_ChrX_0101.1	T11_ChrX_1135.1
T1_ChrX_0811.1			T4_Chr2_1516.1			T7_CTG11_0017.1			T10_ChrX_3375.1	T11_ChrX_1139.1
T1_ChrX_1901.1			T4_Chr2_1518.1			T7_CTG11_0024.1			T10_ChrX_1328.1	T11_ChrX_1147.1
T1_ChrX_2949.1			T4_Chr2_1526.1			T7_CTG11_0026.1			T10_ChrX_4283.1	T11_ChrX_1151.1
T1_ChrX_3122.1			T4_Chr2_1532.1			T7_CTG11_0027.1			T10_ChrX_3133.1	T11_ChrX_1185.1
T1_ChrX_1664.1			T4_Chr2_1534.1			T7_CTG19_0001.1			T10_ChrX_3315.1	T11_ChrX_1186.1
T1_ChrX_4147.1			T4_Chr2_1537.1			T7_CTG19_0007.1			T10_ChrX_3878.1	T11_ChrX_1189.1
T1_ChrX_0302.1			T4_Chr2_1544.1			T7_CTG19_0009.1			T10_ChrX_1022.1	T11_ChrX_1200.1
T1_ChrX_0247.1			T4_Chr2_1564.1			T7_CTG19_0010.1			T10_ChrX_5260.1	T11_ChrX_1202.1
T1_ChrX_2189.1			T4_Chr2_1573.1			T7_CTG19_0011.1			T10_ChrX_0768.1	T11_ChrX_1213.1
T1_ChrX_1326.1			T4_Chr2_1578.1			T7_CTG2_0001.1			T10_ChrX_2363.1	T11_ChrX_1216.1
T1_ChrX_0838.1			T4_Chr2_1583.1			T7_CTG2_0003.1			T10_ChrX_1203.1	T11_ChrX_1235.1
T1_ChrX_1925.1			T4_Chr2_1597.1			T7_CTG2_0004.1			T10_ChrX_0778.1	T11_ChrX_1236.1
T1_ChrX_2939.1			T4_Chr2_1615.1			T7_CTG2_0005.1			T10_ChrX_4793.1	T11_ChrX_1245.1
T1_ChrX_4271.1			T4_Chr2_1623.1			T7_CTG2_0006.1			T10_ChrX_0038.1	T11_ChrX_1253.1
T1_ChrX_1730.1			T4_Chr2_1625.1			T7_CTG2_0007.1			T10_ChrX_5233.1	T11_ChrX_1264.1
T1_ChrX_3134.1			T4_Chr2_1629.1			T7_CTG2_0008.1			T10_ChrX_3142.1	T11_ChrX_1273.1
T1_ChrX_2348.1			T4_Chr2_1633.1			T7_CTG2_0009.1			T10_ChrX_0972.1	T11_ChrX_1274.1
T1_ChrX_4102.1			T4_Chr2_1662.1			T7_CTG2_0010.1			T10_ChrX_2772.1	T11_ChrX_1275.1
T1_ChrX_3119.1			T4_Chr2_1664.1			T7_CTG2_0011.1			T10_ChrX_0232.1	T11_ChrX_1297.1
T1_ChrX_4489.1			T4_Chr2_1667.1			T7_CTG2_0012.1			T10_ChrX_1744.1	T11_ChrX_1300.1
T1_ChrX_1919.1			T4_Chr2_1685.1			T7_CTG2_0013.1			T10_ChrX_3558.1	T11_ChrX_1302.1
T1_ChrX_1011.1			T4_Chr2_1706.1			T7_CTG2_0014.1			T10_ChrX_4403.1	T11_ChrX_1303.1
T1_ChrX_0644.1			T4_Chr2_1708.1			T7_CTG2_0015.1			T10_ChrX_1841.1	T11_ChrX_1315.1
T1_ChrX_3610.1			T4_Chr2_1709.1			T7_CTG2_0016.1			T10_ChrX_1137.1	T11_ChrX_1322.1
T1_ChrX_4703.1			T4_Chr2_1711.1			T7_CTG2_0017.1			T10_ChrX_0137.1	T11_ChrX_1330.1
T1_ChrX_0728.1			T4_Chr2_1712.1			T7_CTG2_0018.1			T10_ChrX_1123.1	T11_ChrX_1340.1
T1_ChrX_3754.1			T4_Chr2_1713.1			T7_CTG2_0019.1			T10_ChrX_0413.1	T11_ChrX_1341.1
T1_ChrX_3381.1			T4_Chr2_1714.1			T7_CTG2_0020.1			T10_ChrX_3450.1	T11_ChrX_1344.1
T1_ChrX_4711.1			T4_Chr2_1715.1			T7_CTG2_0021.1			T10_ChrX_0463.1	T11_ChrX_1350.1
T1_ChrX_1204.1			T4_Chr2_1731.1			T7_CTG2_0022.1			T10_ChrX_4795.1	T11_ChrX_1362.1
T1_ChrX_2461.1			T4_Chr2_1735.1			T7_CTG2_0023.1			T10_ChrX_1916.1	T11_ChrX_1391.1
T1_ChrX_4690.1			T4_Chr2_1748.1			T7_CTG2_0024.1			T10_ChrX_2109.1	T11_ChrX_1399.1
T1_ChrX_1681.1			T4_Chr2_1750.1			T7_CTG2_0025.1			T10_ChrX_0645.1	T11_ChrX_1410.1
T1_ChrX_4730.1			T4_Chr2_1754.1			T7_CTG2_0026.1			T10_ChrX_2111.1	T11_ChrX_1411.1
T1_ChrX_1048.1			T4_Chr2_1759.1			T7_CTG2_0027.1			T10_ChrX_2110.1	T11_ChrX_1436.1
T1_ChrX_1367.1			T4_Chr2_1766.1			T7_CTG2_0028.1			T10_ChrX_3396.1	T11_ChrX_1452.1
T1_ChrX_0299.1			T4_Chr2_1769.1			T7_CTG2_0029.1			T10_ChrX_3795.1	T11_ChrX_1453.1
T1_ChrX_2106.1			T4_Chr2_1855.1			T7_CTG2_0031.1			T10_ChrX_4322.1	T11_ChrX_1457.1
T1_ChrX_4722.1			T4_Chr2_1867.1			T7_CTG2_0032.1			T10_ChrX_3988.1	T11_ChrX_1458.1
T1_ChrX_2557.1			T4_Chr2_1869.1			T7_CTG2_0033.1			T10_ChrX_5023.1	T11_ChrX_1463.1
T1_ChrX_4725.1			T4_Chr2_1870.1			T7_CTG2_0034.1			T10_ChrX_3904.1	T11_ChrX_1490.1
T1_ChrX_4249.1			T4_Chr2_1880.1			T7_CTG2_0035.1			T10_ChrX_4942.1	T11_ChrX_1500.1
T1_ChrX_1787.1			T4_Chr2_1886.1			T7_CTG2_0036.1			T10_ChrX_3762.1	T11_ChrX_1507.1
T1_ChrX_0593.1			T4_Chr2_1887.1			T7_CTG2_0038.1			T10_ChrX_0336.1	T11_ChrX_1514.1
T1_ChrX_1034.1			T4_Chr2_1906.1			T7_CTG2_0039.1			T10_ChrX_3354.1	T11_ChrX_1550.1
T1_ChrX_3542.1			T4_Chr2_1907.1			T7_CTG2_0040.1			T10_ChrX_2118.1	T11_ChrX_1554.1
T1_ChrX_2941.1			T4_Chr2_1916.1			T7_CTG2_0045.1			T10_ChrX_5306.1	T11_ChrX_1558.1
T1_ChrX_4019.1			T4_Chr2_1920.1			T7_CTG2_0069.1			T10_ChrX_0989.1	T11_ChrX_1563.1
T1_ChrX_0369.1			T4_Chr2_1921.1			T7_CTG2_0070.1			T10_ChrX_1848.1	T11_ChrX_1572.1
T1_ChrX_0638.1			T4_Chr2_1937.1			T7_CTG2_0072.1			T10_ChrX_0984.1	T11_ChrX_1576.1
T1_ChrX_0611.1			T4_Chr2_1951.1			T7_CTG2_0073.1			T10_ChrX_3135.1	T11_ChrX_1582.1
T1_ChrX_2096.1			T4_Chr2_1952.1			T7_CTG2_0083.1			T10_ChrX_2181.1	T11_ChrX_1589.1
T1_ChrX_3553.1			T4_Chr2_1959.1			T7_CTG2_0087.1			T10_ChrX_0986.1	T11_ChrX_1602.1
T1_ChrX_0505.1			T4_Chr2_1969.1			T7_CTG25_0006.1			T10_ChrX_4288.1	T11_ChrX_1605.1
T1_ChrX_3283.1			T4_Chr2_1985.1			T7_CTG3_0001.1			T10_ChrX_2569.1	T11_ChrX_1608.1
T1_ChrX_3702.1			T4_Chr2_2008.1			T7_CTG3_0002.1			T10_ChrX_3975.1	T11_ChrX_1610.1
T1_ChrX_1352.1			T4_Chr2_2021.1			T7_CTG3_0011.1			T10_ChrX_1081.1	T11_ChrX_1640.1
T1_ChrX_3871.1			T4_Chr2_2024.1			T7_CTG3_0024.1			T10_ChrX_4644.1	T11_ChrX_1641.1
T1_ChrX_1774.1			T4_Chr2_2027.1			T7_CTG3_0031.1			T10_ChrX_2249.1	T11_ChrX_1645.1
T1_ChrX_4233.1			T4_Chr2_2029.1			T7_CTG3_0035.1			T10_ChrX_3523.1	T11_ChrX_1646.1
T1_ChrX_1617.1			T4_Chr2_2030.1			T7_CTG3_0036.1			T10_ChrX_1858.1	T11_ChrX_1653.1
T1_ChrX_1701.1			T4_Chr2_2036.1			T7_CTG3_0072.1			T10_ChrX_0382.1	T11_ChrX_1654.1
T1_ChrX_3170.1			T4_Chr2_2040.1			T7_CTG3_0074.1			T10_ChrX_4260.1	T11_ChrX_1655.1
T1_ChrX_4582.1			T4_Chr2_2042.1			T7_CTG3_0075.1			T10_ChrX_0858.1	T11_ChrX_1656.1
T1_ChrX_3649.1			T4_Chr2_2045.1			T7_CTG3_0095.1			T10_ChrX_1382.1	T11_ChrX_1657.1
T1_ChrX_1510.1			T4_Chr2_2047.1			T7_CTG3_0099.1			T10_ChrX_5178.1	T11_ChrX_1700.1
T1_ChrX_3228.1			T4_Chr2_2048.1			T7_CTG3_0109.1			T10_ChrX_3270.1	T11_ChrX_1703.1
T1_ChrX_3841.1			T4_Chr2_2058.1			T7_CTG3_0120.1			T10_ChrX_2115.1	T11_ChrX_1718.1
T1_ChrX_2043.1			T4_Chr2_2062.1			T7_CTG3_0122.1			T10_ChrX_4084.1	T11_ChrX_1721.1
T1_ChrX_3140.1			T4_Chr2_2078.1			T7_CTG3_0123.1			T10_ChrX_5090.1	T11_ChrX_1722.1
T1_ChrX_4022.1			T4_Chr2_2079.1			T7_CTG3_0124.1			T10_ChrX_1641.1	T11_ChrX_1755.1
T1_ChrX_3827.1			T4_Chr2_2082.1			T7_CTG3_0125.1			T10_ChrX_4271.1	T11_ChrX_1763.1
T1_ChrX_2812.1			T4_Chr2_2085.1			T7_CTG3_0126.1			T10_ChrX_1266.1	T11_ChrX_1769.1
T1_ChrX_1490.1			T4_Chr2_2096.1			T7_CTG30_0004.1			T10_ChrX_0402.1	T11_ChrX_1771.1
T1_ChrX_2132.1			T4_Chr2_2107.1			T7_CTG33_0001.1			T10_ChrX_5230.1	T11_ChrX_1799.1
T1_ChrX_1930.1			T4_Chr2_2110.1			T7_CTG33_0010.1			T10_ChrX_3751.1	T11_ChrX_1808.1
T1_ChrX_0508.1			T4_Chr2_2111.1			T7_CTG34_0003.1			T10_ChrX_1713.1	T11_ChrX_1810.1
T1_ChrX_1393.1			T4_Chr2_2112.1			T7_CTG34_0004.1			T10_ChrX_2913.1	T11_ChrX_1814.1
T1_ChrX_2036.1			T4_Chr2_2113.1			T7_CTG34_0005.1			T10_ChrX_5160.1	T11_ChrX_1823.1
T1_ChrX_0986.1			T4_Chr2_2114.1			T7_CTG34_0006.1			T10_ChrX_5039.1	T11_ChrX_1825.1
T1_ChrX_3829.1			T4_Chr2_2115.1			T7_CTG34_0008.1			T10_ChrX_3154.1	T11_ChrX_1827.1
T1_ChrX_2600.1			T4_Chr2_2116.1			T7_CTG38_0002.1			T10_ChrX_1027.1	T11_ChrX_1833.1
T1_ChrX_4246.1			T4_Chr2_2117.1			T7_CTG38_0005.1			T10_ChrX_3635.1	T11_ChrX_1850.1
T1_ChrX_3595.1			T4_Chr2_2121.1			T7_CTG4_0006.1			T10_ChrX_1747.1	T11_ChrX_1864.1
T1_ChrX_4686.1			T4_Chr2_2152.1			T7_CTG4_0020.1			T10_ChrX_4154.1	T11_ChrX_1865.1
T1_ChrX_0226.1			T4_Chr2_2177.1			T7_CTG4_0039.1			T10_ChrX_2107.1	T11_ChrX_1866.1
T1_ChrX_4448.1			T4_Chr2_2191.1			T7_CTG4_0040.1			T10_ChrX_5170.1	T11_ChrX_1871.1
T1_ChrX_0748.1			T4_Chr2_2200.1			T7_CTG4_0059.1			T10_ChrX_3441.1	T11_ChrX_1877.1
T1_ChrX_4717.1			T4_Chr2_2201.1			T7_CTG4_0061.1			T10_ChrX_1139.1	T11_ChrX_1902.1
T1_ChrX_2418.1			T4_Chr2_2202.1			T7_CTG40_0001.1			T10_ChrX_3397.1	T11_ChrX_1903.1
T1_ChrX_0703.1			T4_Chr2_2203.1			T7_CTG41_0001.1			T10_ChrX_3147.1	T11_ChrX_1905.1
T1_ChrX_4728.1			T4_Chr2_2204.1			T7_CTG41_0002.1			T10_ChrX_4076.1	T11_ChrX_1917.1
T1_ChrX_1959.1			T4_Chr2_2205.1			T7_CTG41_0003.1			T10_ChrX_4268.1	T11_ChrX_1953.1
T1_ChrX_1051.1			T4_Chr2_2212.1			T7_CTG41_0004.1			T10_ChrX_4173.1	T11_ChrX_1982.1
T1_ChrX_2076.1			T4_Chr2_2222.1			T7_CTG41_0005.1			T10_ChrX_1088.1	T11_ChrX_2022.1
T1_ChrX_2991.1			T4_Chr2_2223.1			T7_CTG44_0001.1			T10_ChrX_1449.1	T11_ChrX_2023.1
T1_ChrX_2099.1			T4_Chr2_2243.1			T7_CTG44_0004.1			T10_ChrX_4014.1	T11_ChrX_2029.1
T1_ChrX_4376.1			T4_Chr2_2246.1			T7_CTG45_0001.1			T10_ChrX_0560.1	T11_ChrX_2038.1
T1_ChrX_4236.1			T4_Chr2_2248.1			T7_CTG47_0001.1			T10_ChrX_1560.1	T11_ChrX_2039.1
T1_ChrX_2575.1			T4_Chr2_2256.1			T7_CTG49_0001.1			T10_ChrX_3514.1	T11_ChrX_2042.1
T1_ChrX_0056.1			T4_Chr2_2257.1			T7_CTG53_0002.1			T10_ChrX_5028.1	T11_ChrX_2046.1
T1_ChrX_3714.1			T4_Chr2_2261.1			T7_CTG6_0001.1			T10_ChrX_2204.1	T11_ChrX_2060.1
T1_ChrX_2750.1			T4_Chr2_2263.1			T7_CTG6_0024.1			T10_ChrX_0775.1	T11_ChrX_2070.1
T1_ChrX_2192.1			T4_Chr2_2279.1			T7_CTG7_0040.1			T10_ChrX_5102.1	T11_ChrX_2113.1
T1_ChrX_1523.1			T4_Chr2_2285.1			T7_CTG7_0041.1			T10_ChrX_1588.1	T11_ChrX_2114.1
T1_ChrX_2093.1			T4_Chr2_2291.1			T7_CTG7_0042.1			T10_ChrX_3633.1	T11_ChrX_2115.1
T1_ChrX_0003.1			T4_Chr2_2302.1			T7_CTG7_0043.1			T10_ChrX_1679.1	T11_ChrX_2119.1
T1_ChrX_4377.1			T4_Chr2_2311.1			T7_CTG7_0044.1			T10_ChrX_3569.1	T11_ChrX_2123.1
T1_ChrX_1166.1			T4_Chr2_2319.1			T7_CTG8_0032.1			T10_ChrX_3489.1	T11_ChrX_2146.1
T1_ChrX_2251.1			T4_Chr2_2320.1						T10_ChrX_2233.1	T11_ChrX_2166.1
T1_ChrX_1613.1			T4_Chr2_2326.1						T10_ChrX_0991.1	T11_ChrX_2170.1
T1_ChrX_3982.1			T4_Chr2_2330.1						T10_ChrX_3311.1	T11_ChrX_2234.1
T1_ChrX_1972.1			T4_Chr2_2332.1						T10_ChrX_3564.1	T11_ChrX_2235.1
T1_ChrX_4094.1			T4_Chr2_2334.1						T10_ChrX_0674.1	T11_ChrX_2243.1
T1_ChrX_1720.1			T4_Chr2_2336.1						T10_ChrX_4938.1	T11_ChrX_2260.1
T1_ChrX_4305.1			T4_Chr2_2351.1						T10_ChrX_4500.1	T11_ChrX_2261.1
T1_ChrX_3172.1			T4_Chr2_2356.1						T10_ChrX_0527.1	T11_ChrX_2266.1
T1_ChrX_1728.1			T4_Chr2_2360.1						T10_ChrX_3553.1	T11_ChrX_2268.1
T1_ChrX_1515.1			T4_Chr2_2393.1						T10_ChrX_1821.1	T11_ChrX_2276.1
T1_ChrX_2679.1			T4_Chr2_2397.1						T10_ChrX_4586.1	T11_ChrX_2294.1
T1_ChrX_3222.1			T4_Chr2_2398.1						T10_ChrX_2635.1	T11_ChrX_2300.1
T1_ChrX_0341.1			T4_Chr2_2422.1						T10_ChrX_3586.1	T11_ChrX_2308.1
T1_ChrX_4361.1			T4_Chr2_2436.1						T10_ChrX_3807.1	T11_ChrX_2309.1
T1_ChrX_3008.1			T4_Chr2_2453.1						T10_ChrX_3668.1	T11_ChrX_2319.1
T1_ChrX_2841.1			T4_Chr2_2455.1						T10_ChrX_0785.1	T11_ChrX_2370.1
T1_ChrX_4687.1			T4_Chr2_2458.1						T10_ChrX_3913.1	T11_ChrX_2375.1
T1_ChrX_3274.1			T4_Chr2_2482.1						T10_ChrX_1427.1	T11_ChrX_2376.1
			T4_Chr2_2491.1						T10_ChrX_2113.1	T11_ChrX_2381.1
			T4_Chr2_2493.1						T10_ChrX_3717.1	T11_ChrX_2390.1
			T4_Chr2_2497.1						T10_ChrX_1580.1	T11_ChrX_2430.1
			T4_Chr2_2502.1						T10_ChrX_4474.1	T11_ChrX_2451.1
			T4_Chr2_2503.1						T10_ChrX_3041.1	T11_ChrX_2477.1
			T4_Chr2_2504.1						T10_ChrX_3721.1	T11_ChrX_2510.1
			T4_Chr2_2505.1						T10_ChrX_0255.1	T11_ChrX_2576.1
			T4_Chr2_2508.1						T10_ChrX_3342.1	T11_ChrX_2615.1
			T4_Chr2_2509.1						T10_ChrX_2280.1	T11_ChrX_2616.1
			T4_Chr2_2512.1						T10_ChrX_2813.1	T11_ChrX_2672.1
			T4_Chr2_2522.1						T10_ChrX_1255.1	T11_ChrX_2685.1
			T4_Chr2_2525.1						T10_ChrX_5020.1	T11_ChrX_2691.1
			T4_Chr2_2527.1						T10_ChrX_3474.1	T11_ChrX_2698.1
			T4_Chr2_2538.1						T10_ChrX_0389.1	T11_ChrX_2730.1
			T4_Chr2_2542.1						T10_ChrX_2027.1	T11_ChrX_2737.1
			T4_Chr2_2564.1						T10_ChrX_1680.1	T11_ChrX_2796.1
			T4_Chr2_2569.1						T10_ChrX_4951.1	T11_ChrX_2805.1
			T4_Chr2_2581.1						T10_ChrX_2834.1	T11_ChrX_2807.1
			T4_Chr2_2615.1						T10_ChrX_3724.1	T11_ChrX_2849.1
			T4_Chr2_2633.1						T10_ChrX_5182.1	T11_ChrX_2868.1
			T4_Chr2_2639.1						T10_ChrX_0767.1	T11_ChrX_2913.1
			T4_Chr2_2640.1						T10_ChrX_1584.1	T11_ChrX_2920.1
			T4_Chr2_2645.1						T10_ChrX_2136.1	T11_ChrX_2925.1
			T4_Chr2_2662.1						T10_ChrX_3409.1	T11_ChrX_2934.1
			T4_Chr2_2664.1						T10_ChrX_1479.1	T11_ChrX_2944.1
			T4_Chr2_2666.1						T10_ChrX_3998.1	T11_ChrX_2955.1
			T4_Chr2_2672.1						T10_ChrX_3580.1	T11_ChrX_2991.1
			T4_Chr2_2673.1						T10_ChrX_3581.1	T11_ChrX_3061.1
			T4_Chr2_2674.1						T10_ChrX_3693.1	T11_ChrX_3139.1
			T4_Chr2_2680.1						T10_ChrX_1416.1	T11_ChrX_3149.1
			T4_Chr2_2682.1						T10_ChrX_5228.1	T11_ChrX_3216.1
			T4_Chr2_2683.1						T10_ChrX_2088.1	T11_ChrX_3246.1
			T4_Chr2_2684.1						T10_ChrX_1095.1	T11_ChrX_3269.1
			T4_Chr2_2689.1						T10_ChrX_0380.1	T11_ChrX_3271.1
			T4_Chr2_2694.1						T10_ChrX_1618.1	T11_ChrX_3272.1
			T4_Chr2_2705.1						T10_ChrX_1381.1	T11_ChrX_3280.1
			T4_Chr2_2708.1						T10_ChrX_3686.1	T11_ChrX_3285.1
			T4_Chr2_2738.1						T10_ChrX_2851.1	T11_ChrX_3286.1
			T4_Chr2_2741.1						T10_ChrX_3262.1	T11_ChrX_3290.1
			T4_Chr2_2744.1						T10_ChrX_4666.1	T11_ChrX_3291.1
			T4_Chr2_2746.1						T10_ChrX_0983.1	T11_ChrX_3306.1
			T4_Chr2_2756.1						T10_ChrX_5112.1	T11_ChrX_3308.1
			T4_Chr2_2781.1						T10_ChrX_2276.1	T11_ChrX_3316.1
			T4_Chr2_2793.1						T10_ChrX_4223.1	T11_ChrX_3317.1
			T4_Chr2_2794.1						T10_ChrX_2557.1	T11_ChrX_3321.1
			T4_Chr2_2802.1						T10_ChrX_4132.1	T11_ChrX_3323.1
			T4_Chr2_2804.1						T10_ChrX_3282.1	T11_ChrX_3386.1
			T4_Chr2_2805.1						T10_ChrX_0388.1	T11_ChrX_3397.1
			T4_Chr2_2808.1						T10_ChrX_1489.1	T11_ChrX_3401.1
			T4_Chr2_2809.1						T10_ChrX_3506.1	T11_ChrX_3411.1
			T4_Chr2_2824.1						T10_ChrX_1994.1	T11_ChrX_3419.1
			T4_Chr2_2826.1						T10_ChrX_2080.1	T11_ChrX_3430.1
			T4_Chr2_2827.1						T10_ChrX_3301.1	T11_ChrX_3470.1
			T4_Chr2_2849.1						T10_ChrX_3991.1	T11_ChrX_3472.1
			T4_Chr2_2859.1						T10_ChrX_1175.1	T11_ChrX_3511.1
			T4_Chr2_2872.1						T10_ChrX_2637.1	T11_ChrX_3513.1
			T4_Chr2_2892.1						T10_ChrX_0519.1	T11_ChrX_3514.1
			T4_Chr2_2909.1						T10_ChrX_1310.1	T11_ChrX_3518.1
			T4_Chr2_2927.1						T10_ChrX_1732.1	T11_ChrX_3529.1
			T4_Chr2_2932.1						T10_ChrX_1798.1	T11_ChrX_3530.1
			T4_Chr2_2948.1						T10_ChrX_2410.1	T11_ChrX_3532.1
			T4_Chr2_2952.1						T10_ChrX_2325.1	T11_ChrX_3541.1
			T4_Chr2_2954.1						T10_ChrX_2120.1	T11_ChrX_3560.1
			T4_Chr2_2976.1						T10_ChrX_0924.1	T11_ChrX_3561.1
			T4_Chr2_2979.1						T10_ChrX_2117.1	T11_ChrX_3566.1
			T4_Chr2_2998.1						T10_ChrX_3312.1	T11_ChrX_3593.1
			T4_Chr2_3016.1						T10_ChrX_5258.1	T11_ChrX_3605.1
			T4_Chr2_3045.1						T10_ChrX_3967.1	T11_ChrX_3606.1
			T4_Chr2_3067.1						T10_ChrX_1001.1	T11_ChrX_3607.1
			T4_Chr2_3082.1						T10_ChrX_5073.1	T11_ChrX_3609.1
			T4_Chr2_3093.1						T10_ChrX_5176.1	T11_ChrX_3630.1
			T4_Chr2_3095.1						T10_ChrX_5031.1	T11_ChrX_3642.1
			T4_Chr2_3100.1						T10_ChrX_3284.1	T11_ChrX_3665.1
			T4_Chr2_3101.1						T10_ChrX_1831.1	T11_ChrX_3680.1
			T4_Chr2_3104.1						T10_ChrX_0147.1	T11_ChrX_3705.1
			T4_Chr2_3107.1						T10_ChrX_5119.1	T11_ChrX_3725.1
			T4_Chr2_3108.1						T10_ChrX_3756.1	T11_ChrX_3776.1
			T4_Chr2_3109.1						T10_ChrX_3763.1	T11_ChrX_3854.1
			T4_Chr2_3112.1						T10_ChrX_2936.1	T11_ChrX_3857.1
			T4_Chr2_3118.1						T10_ChrX_1847.1	T11_ChrX_3880.1
			T4_Chr2_3123.1						T10_ChrX_1602.1	T11_ChrX_3881.1
			T4_Chr2_3131.1						T10_ChrX_4382.1	T11_ChrX_3884.1
			T4_Chr2_3151.1						T10_ChrX_4274.1	T11_ChrX_3904.1
			T4_Chr2_3152.1						T10_ChrX_1260.1	T11_ChrX_3915.1
			T4_Chr2_3155.1						T10_ChrX_3276.1	T11_ChrX_3921.1
			T4_Chr2_3157.1						T10_ChrX_1537.1	T11_ChrX_3931.1
			T4_Chr2_3159.1						T10_ChrX_4214.1	T11_ChrX_3940.1
			T4_Chr2_3160.1						T10_ChrX_2481.1	T11_ChrX_3944.1
			T4_Chr2_3161.1						T10_ChrX_2366.1	T11_ChrX_3948.1
			T4_Chr2_3172.1						T10_ChrX_1122.1	T11_ChrX_3959.1
			T4_Chr2_3173.1						T10_ChrX_4932.1	T11_ChrX_3962.1
			T4_Chr2_3175.1						T10_ChrX_2991.1	T11_ChrX_3980.1
			T4_Chr2_3203.1						T10_ChrX_2184.1	T11_ChrX_3986.1
			T4_Chr2_3210.1						T10_ChrX_0748.1	T11_ChrX_4002.1
			T4_Chr2_3213.1						T10_ChrX_5240.1	T11_ChrX_4003.1
			T4_Chr2_3221.1						T10_ChrX_2884.1	T11_ChrX_4034.1
			T4_Chr2_3231.1						T10_ChrX_4563.1	T11_ChrX_4036.1
			T4_Chr2_3236.1						T10_ChrX_4075.1	T11_ChrX_4037.1
			T4_Chr2_3242.1						T10_ChrX_4336.1	T11_ChrX_4038.1
			T4_Chr2_3247.1						T10_ChrX_4243.1	T11_ChrX_4039.1
			T4_Chr2_3253.1						T10_ChrX_4350.1	T11_ChrX_4044.1
			T4_Chr2_3255.1						T10_ChrX_1373.1	T11_ChrX_4049.1
			T4_Chr2_3257.1						T10_ChrX_5353.1	T11_ChrX_4051.1
			T4_Chr2_3280.1						T10_ChrX_4702.1	T11_ChrX_4066.1
			T4_Chr2_3281.1						T10_ChrX_3925.1	T11_ChrX_4071.1
			T4_Chr2_3282.1						T10_ChrX_0978.1	T11_ChrX_4072.1
			T4_Chr2_3283.1						T10_ChrX_4065.1	T11_ChrX_4073.1
			T4_Chr2_3284.1						T10_ChrX_3447.1	T11_ChrX_4074.1
			T4_Chr2_3286.1						T10_ChrX_3823.1	T11_ChrX_4075.1
			T4_Chr2_3293.1						T10_ChrX_3473.1	T11_ChrX_4079.1
			T4_Chr2_3297.1						T10_ChrX_2174.1	T11_ChrX_4080.1
			T4_Chr2_3324.1						T10_ChrX_1590.1	T11_ChrX_4081.1
			T4_Chr2_3338.1						T10_ChrX_1683.1	T11_ChrX_4084.1
			T4_Chr2_3340.1						T10_ChrX_4447.1	T11_ChrX_4085.1
			T4_Chr2_3343.1						T10_ChrX_2605.1	T11_ChrX_4086.1
			T4_Chr2_3351.1						T10_ChrX_2114.1	T11_ChrX_4087.1
			T4_Chr2_3355.1						T10_ChrX_4919.1	T11_ChrX_4088.1
			T4_Chr2_3360.1						T10_ChrX_3137.1	T11_ChrX_4089.1
			T4_Chr2_3365.1						T10_ChrX_4287.1	T11_ChrX_4095.1
			T4_Chr2_3374.1						T10_ChrX_0694.1	T11_ChrX_4098.1
			T4_Chr2_3377.1						T10_ChrX_2819.1	T11_ChrX_4103.1
			T4_Chr2_3401.1						T10_ChrX_3029.1	T11_ChrX_4161.1
			T4_Chr2_3402.1						T10_ChrX_1275.1	T11_ChrX_4185.1
			T4_Chr2_3403.1						T10_ChrX_1988.1	T11_ChrX_4199.1
			T4_Chr2_3406.1						T10_ChrX_0146.1	T11_ChrX_4237.1
			T4_Chr2_3408.1						T10_ChrX_1699.1	T11_ChrX_4265.1
			T4_Chr2_3419.1						T10_ChrX_3594.1	T11_ChrX_4282.1
			T4_Chr2_3422.1						T10_ChrX_4690.1	T11_ChrX_4285.1
			T4_Chr2_3423.1						T10_ChrX_2864.1	T11_ChrX_4288.1
			T4_Chr2_3446.1						T10_ChrX_1329.1	T11_ChrX_4304.1
			T4_Chr2_3448.1						T10_ChrX_5340.1	T11_ChrX_4314.1
			T4_Chr2_3482.1						T10_ChrX_3667.1	T11_ChrX_4352.1
			T4_Chr2_3483.1						T10_ChrX_2172.1	T11_ChrX_4362.1
			T4_Chr2_3485.1						T10_ChrX_5214.1	T11_ChrX_4372.1
			T4_Chr2_3490.1						T10_ChrX_3193.1	T11_ChrX_4386.1
			T4_Chr2_3496.1						T10_ChrX_3186.1	T11_ChrX_4437.1
			T4_Chr2_3500.1						T10_ChrX_4022.1	T11_ChrX_4452.1
			T4_Chr2_3505.1						T10_ChrX_2112.1	T11_ChrX_4455.1
			T4_Chr2_3509.1						T10_ChrX_2277.1	T11_ChrX_4487.1
			T4_Chr2_3514.1						T10_ChrX_0045.1	T11_ChrX_4498.1
			T4_Chr2_3515.1						T10_ChrX_1629.1	T11_ChrX_4508.1
			T4_Chr2_3520.1						T10_ChrX_2052.1	T11_ChrX_4517.1
			T4_Chr2_3525.1						T10_ChrX_4239.1	T11_ChrX_4518.1
			T4_Chr2_3534.1						T10_ChrX_3592.1	T11_ChrX_4521.1
			T4_Chr2_3535.1						T10_ChrX_2848.1	T11_ChrX_4522.1
			T4_Chr2_3540.1						T10_ChrX_3709.1	T11_ChrX_4535.1
			T4_Chr2_3556.1						T10_ChrX_3258.1	T11_ChrX_4546.1
			T4_Chr2_3557.1						T10_ChrX_3116.1	T11_ChrX_4594.1
			T4_Chr2_3562.1						T10_ChrX_1753.1	T11_ChrX_4598.1
			T4_Chr2_3590.1						T10_ChrX_3114.1	T11_ChrX_4600.1
			T4_Chr2_3597.1						T10_ChrX_4770.1	T11_ChrX_4663.1
			T4_Chr2_3599.1						T10_ChrX_0098.1	T11_ChrX_4672.1
			T4_Chr2_3600.1						T10_ChrX_4245.1	T11_ChrX_4679.1
			T4_Chr2_3606.1						T10_ChrX_2287.1	T11_ChrX_4690.1
			T4_Chr2_3613.1						T10_ChrX_4387.1	T11_ChrX_4696.1
			T4_Chr2_3617.1						T10_ChrX_2026.1	T11_ChrX_4723.1
			T4_Chr2_3619.1						T10_ChrX_5225.1	T11_ChrX_4807.1
			T4_Chr2_3622.1						T10_ChrX_0222.1	T11_ChrX_4810.1
			T4_Chr2_3623.1						T10_ChrX_5139.1	T11_ChrX_4817.1
			T4_Chr2_3632.1						T10_ChrX_3704.1	T11_ChrX_4820.1
			T4_Chr2_3655.1						T10_ChrX_1528.1	T11_ChrX_4823.1
			T4_Chr2_3656.1						T10_ChrX_0774.1	T11_ChrX_4824.1
			T4_Chr2_3657.1						T10_ChrX_1477.1	T11_ChrX_4837.1
			T4_Chr2_3662.1						T10_ChrX_4179.1	T11_ChrX_4876.1
			T4_Chr2_3679.1						T10_ChrX_2205.1	T11_ChrX_4877.1
			T4_Chr2_3688.1						T10_ChrX_2690.1	T11_ChrX_4881.1
			T4_Chr2_3690.1						T10_ChrX_4407.1	T11_ChrX_4920.1
			T4_Chr2_3696.1							T11_ChrX_4946.1
			T4_Chr2_3723.1							T11_ChrX_4954.1
			T4_Chr2_3730.1							T11_ChrX_4955.1
			T4_Chr2_3737.1							T11_ChrX_5007.1
			T4_Chr2_3749.1							T11_ChrX_5013.1
			T4_Chr2_3769.1							T11_ChrX_5022.1
			T4_Chr2_3776.1							T11_ChrX_5043.1
			T4_Chr2_3777.1							T11_ChrX_5044.1
			T4_Chr2_3778.1							T11_ChrX_5046.1
			T4_Chr2_3785.1							T11_ChrX_5048.1
			T4_Chr2_3795.1							T11_ChrX_5055.1
			T4_Chr2_3879.1							T11_ChrX_5081.1
			T4_Chr2_3881.1							T11_ChrX_5098.1
			T4_Chr2_3889.1							T11_ChrX_5106.1
			T4_Chr2_3890.1							T11_ChrX_5108.1
			T4_Chr2_3891.1							T11_ChrX_5112.1
			T4_Chr2_3909.1							T11_ChrX_5117.1
			T4_Chr2_3918.1							T11_ChrX_5178.1
			T4_Chr2_3928.1							T11_ChrX_5181.1
			T4_Chr2_3941.1							T11_ChrX_5189.1
			T4_Chr2_3945.1							T11_ChrX_5196.1
			T4_Chr2_3947.1							T11_ChrX_5211.1
			T4_Chr2_3949.1							T11_ChrX_5216.1
			T4_Chr2_3951.1							T11_ChrX_5250.1
			T4_Chr2_3963.1							T11_ChrX_5270.1
			T4_Chr2_3971.1							T11_ChrX_5306.1
			T4_Chr2_3980.1							T11_ChrX_5315.1
			T4_Chr2_3988.1							T11_ChrX_5317.1
			T4_Chr2_4002.1							T11_ChrX_5385.1
			T4_Chr2_4003.1							T11_ChrX_5386.1
			T4_Chr2_4009.1							T11_ChrX_5389.1
			T4_Chr2_4017.1							T11_ChrX_5402.1
			T4_Chr2_4026.1							T11_ChrX_5423.1
			T4_Chr2_4045.1							T11_ChrX_5462.1
			T4_Chr2_4047.1							T11_ChrX_5465.1
			T4_Chr2_4053.1							T11_ChrX_5472.1
			T4_Chr2_4055.1							T11_ChrX_5473.1
			T4_Chr2_4086.1							T11_ChrX_5475.1
			T4_Chr2_4088.1							T11_ChrX_5483.1
			T4_Chr2_4093.1							T11_ChrX_5494.1
			T4_Chr2_4095.1							T11_ChrX_5518.1
			T4_Chr2_4099.1							T11_ChrX_5535.1
			T4_Chr2_4106.1							T11_ChrX_5579.1
			T4_Chr2_4111.1							T11_CTG1_0011.1
			T4_Chr2_4128.1							T11_CTG1_0025.1
			T4_Chr2_4129.1							T11_CTG1_0049.1
			T4_Chr2_4139.1							T11_CTG13_0001.1
			T4_Chr2_4142.1							T11_CTG17_0001.1
			T4_Chr2_4152.1							T11_CTG19_0001.1
			T4_Chr2_4153.1							T11_CTG19_0002.1
			T4_Chr2_4154.1							T11_CTG19_0004.1
			T4_Chr2_4156.1							T11_CTG19_0009.1
			T4_Chr2_4166.1							T11_CTG19_0010.1
			T4_Chr2_4167.1							T11_CTG23_0032.1
			T4_Chr2_4187.1							T11_CTG24_0006.1
			T4_Chr2_4194.1							T11_CTG26_0007.1
			T4_Chr2_4201.1							T11_CTG3_0021.1
			T4_Chr2_4211.1							T11_CTG3_0022.1
			T4_Chr2_4213.1							T11_CTG3_0027.1
			T4_Chr2_4219.1							T11_CTG3_0028.1
			T4_Chr2_4224.1							T11_CTG3_0029.1
			T4_Chr2_4226.1							T11_CTG3_0030.1
			T4_Chr2_4233.1							T11_CTG3_0032.1
			T4_Chr2_4238.1							T11_CTG3_0034.1
			T4_Chr2_4249.1							T11_CTG3_0035.1
			T4_Chr2_4257.1							T11_CTG3_0036.1
			T4_Chr2_4258.1							T11_CTG3_0037.1
			T4_Chr2_4263.1							T11_CTG32_0002.1
			T4_Chr2_4270.1							T11_CTG33_0003.1
			T4_Chr2_4273.1							T11_CTG34_0001.1
			T4_Chr2_4277.1							T11_CTG34_0002.1
			T4_Chr2_4282.1							T11_CTG36_0012.1
			T4_Chr2_4298.1							T11_CTG48_0001.1
			T4_Chr2_4315.1							T11_CTG48_0002.1
			T4_Chr2_4334.1							T11_CTG48_0003.1
			T4_Chr2_4338.1							T11_CTG48_0004.1
			T4_Chr2_4343.1							T11_CTG48_0005.1
			T4_Chr2_4345.1							T11_CTG48_0006.1
			T4_Chr2_4362.1							T11_CTG48_0007.1
			T4_Chr2_4366.1							T11_CTG48_0008.1
			T4_Chr2_4405.1							T11_CTG48_0009.1
			T4_Chr2_4413.1							T11_CTG48_0010.1
			T4_Chr2_4428.1							T11_CTG48_0011.1
			T4_Chr2_4430.1							T11_CTG48_0012.1
			T4_Chr2_4438.1							T11_CTG48_0013.1
			T4_Chr2_4439.1							T11_CTG48_0014.1
			T4_Chr2_4441.1							T11_CTG48_0015.1
			T4_Chr2_4457.1							T11_CTG48_0016.1
			T4_Chr2_4471.1							T11_CTG49_0001.1
			T4_Chr2_4493.1							T11_CTG5_0001.1
			T4_Chr2_4500.1							T11_CTG5_0002.1
			T4_Chr2_4515.1							T11_CTG53_0001.1
			T4_Chr2_4518.1							T11_CTG53_0002.1
			T4_Chr2_4520.1							T11_CTG53_0003.1
			T4_Chr2_4524.1							T11_CTG53_0004.1
			T4_Chr2_4528.1							T11_CTG53_0005.1
			T4_Chr2_4540.1							T11_CTG53_0006.1
			T4_Chr2_4541.1							T11_CTG53_0007.1
			T4_Chr2_4543.1							T11_CTG53_0008.1
			T4_Chr2_4562.1							T11_CTG53_0009.1
			T4_Chr2_4563.1							T11_CTG53_0010.1
			T4_Chr2_4565.1							T11_CTG53_0011.1
			T4_Chr2_4578.1							T11_CTG53_0012.1
			T4_Chr2_4581.1							T11_CTG53_0013.1
			T4_Chr2_4583.1							T11_CTG53_0014.1
			T4_Chr2_4603.1							T11_CTG53_0015.1
			T4_Chr2_4604.1							T11_CTG53_0016.1
			T4_Chr2_4605.1							T11_CTG53_0017.1
			T4_Chr2_4610.1							T11_CTG53_0018.1
			T4_Chr2_4630.1							T11_CTG53_0019.1
			T4_Chr2_4637.1							T11_CTG56_0002.1
			T4_Chr2_4642.1							T11_CTG6_0004.1
			T4_Chr2_4644.1							T11_CTG6_0005.1
			T4_Chr2_4660.1							T11_CTG6_0007.1
			T4_Chr2_4669.1							T11_CTG6_0009.1
			T4_Chr2_4672.1							T11_CTG68_0008.1
			T4_Chr2_4676.1							T11_CTG68_0011.1
			T4_Chr2_4679.1							T11_CTG68_0013.1
			T4_Chr2_4681.1							T11_CTG7_0001.1
			T4_Chr2_4682.1							T11_CTG77_0001.1
			T4_Chr2_4684.1							T11_CTG78_0001.1
			T4_Chr2_4689.1							T11_CTG80_0002.1
			T4_Chr2_4692.1							T11_CTG84_0002.1
			T4_Chr2_4702.1							T11_CTG88_0004.1
			T4_Chr2_4703.1							T11_CTG92_0016.1
			T4_Chr2_4704.1							T11_CTG93_0001.1
			T4_Chr2_4705.1							T11_CTG93_0003.1
			T4_Chr2_4707.1							T11_CTG93_0006.1
			T4_Chr2_4745.1							T11_CTG93_0007.1
			T4_Chr2_4747.1							T11_CTG99_0004.1
			T4_Chr2_4757.1
			T4_Chr2_4764.1
			T4_Chr2_4766.1
			T4_Chr2_4768.1
			T4_Chr2_4788.1
			T4_Chr2_4790.1
			T4_Chr2_4792.1
			T4_Chr2_4799.1
			T4_Chr2_4803.1
			T4_Chr2_4828.1
			T4_Chr2_4830.1
			T4_Chr2_4833.1
			T4_Chr2_4840.1
			T4_Chr2_4847.1
			T4_Chr2_4851.1
			T4_Chr2_4854.1
			T4_Chr2_4855.1
			T4_Chr2_4857.1
			T4_Chr2_4864.1
			T4_Chr2_4882.1
			T4_Chr2_4915.1
			T4_Chr2_4921.1
			T4_Chr2_4934.1
			T4_Chr2_4953.1
			T4_Chr2_4954.1
			T4_Chr2_4961.1
			T4_Chr2_4962.1
			T4_Chr2_4964.1
			T4_Chr2_4979.1
			T4_Chr2_4984.1
			T4_Chr2_5006.1
			T4_Chr2_5014.1
			T4_Chr2_5016.1
			T4_Chr2_5040.1
			T4_Chr2_5041.1
			T4_Chr2_5046.1
			T4_Chr2_5057.1
			T4_Chr2_5060.1
			T4_Chr2_5063.1
			T4_Chr2_5071.1
			T4_Chr2_5086.1
			T4_Chr2_5089.1
			T4_Chr2_5093.1
			T4_Chr2_5101.1
			T4_Chr2_5139.1
			T4_Chr2_5149.1
			T4_Chr2_5150.1
			T4_Chr2_5173.1
			T4_Chr2_5185.1
			T4_Chr2_5188.1
			T4_Chr2_5190.1
			T4_Chr2_5191.1
			T4_Chr2_5194.1
			T4_Chr2_5196.1
			T4_Chr2_5202.1
			T4_Chr2_5204.1
			T4_Chr2_5214.1
			T4_Chr2_5221.1
			T4_Chr2_5243.1
			T4_Chr2_5262.1
			T4_Chr2_5264.1
			T4_Chr2_5278.1
			T4_Chr2_5290.1
			T4_Chr2_5302.1
			T4_Chr2_5306.1
			T4_Chr2_5323.1
			T4_Chr2_5327.1
			T4_Chr2_5336.1
			T4_Chr2_5339.1
			T4_Chr2_5342.1
			T4_Chr2_5346.1
			T4_Chr2_5364.1
			T4_Chr2_5374.1
			T4_Chr2_5389.1
			T4_Chr2_5415.1
			T4_Chr2_5417.1
			T4_Chr2_5429.1
			T4_Chr2_5443.1
			T4_Chr2_5447.1
			T4_Chr2_5465.1
			T4_Chr2_5475.1
			T4_ChrX_0050.1
			T4_ChrX_0055.1
			T4_ChrX_0056.1
			T4_ChrX_0057.1
			T4_ChrX_0060.1
			T4_ChrX_0097.1
			T4_ChrX_0125.1
			T4_ChrX_0127.1
			T4_ChrX_0133.1
			T4_ChrX_0134.1
			T4_ChrX_0141.1
			T4_ChrX_0142.1
			T4_ChrX_0143.1
			T4_ChrX_0175.1
			T4_ChrX_0186.1
			T4_ChrX_0198.1
			T4_ChrX_0215.1
			T4_ChrX_0221.1
			T4_ChrX_0228.1
			T4_ChrX_0232.1
			T4_ChrX_0237.1
			T4_ChrX_0239.1
			T4_ChrX_0252.1
			T4_ChrX_0255.1
			T4_ChrX_0266.1
			T4_ChrX_0275.1
			T4_ChrX_0277.1
			T4_ChrX_0291.1
			T4_ChrX_0303.1
			T4_ChrX_0308.1
			T4_ChrX_0309.1
			T4_ChrX_0318.1
			T4_ChrX_0324.1
			T4_ChrX_0325.1
			T4_ChrX_0334.1
			T4_ChrX_0336.1
			T4_ChrX_0342.1
			T4_ChrX_0348.1
			T4_ChrX_0406.1
			T4_ChrX_0407.1
			T4_ChrX_0419.1
			T4_ChrX_0422.1
			T4_ChrX_0423.1
			T4_ChrX_0425.1
			T4_ChrX_0433.1
			T4_ChrX_0434.1
			T4_ChrX_0449.1
			T4_ChrX_0452.1
			T4_ChrX_0460.1
			T4_ChrX_0461.1
			T4_ChrX_0464.1
			T4_ChrX_0465.1
			T4_ChrX_0468.1
			T4_ChrX_0472.1
			T4_ChrX_0487.1
			T4_ChrX_0493.1
			T4_ChrX_0494.1
			T4_ChrX_0497.1
			T4_ChrX_0499.1
			T4_ChrX_0507.1
			T4_ChrX_0522.1
			T4_ChrX_0526.1
			T4_ChrX_0533.1
			T4_ChrX_0537.1
			T4_ChrX_0538.1
			T4_ChrX_0539.1
			T4_ChrX_0543.1
			T4_ChrX_0556.1
			T4_ChrX_0559.1
			T4_ChrX_0563.1
			T4_ChrX_0566.1
			T4_ChrX_0568.1
			T4_ChrX_0576.1
			T4_ChrX_0587.1
			T4_ChrX_0595.1
			T4_ChrX_0598.1
			T4_ChrX_0609.1
			T4_ChrX_0611.1
			T4_ChrX_0614.1
			T4_ChrX_0622.1
			T4_ChrX_0623.1
			T4_ChrX_0624.1
			T4_ChrX_0637.1
			T4_ChrX_0642.1
			T4_ChrX_0645.1
			T4_ChrX_0649.1
			T4_ChrX_0652.1
			T4_ChrX_0655.1
			T4_ChrX_0657.1
			T4_ChrX_0676.1
			T4_ChrX_0678.1
			T4_ChrX_0681.1
			T4_ChrX_0683.1
			T4_ChrX_0695.1
			T4_ChrX_0696.1
			T4_ChrX_0721.1
			T4_ChrX_0722.1
			T4_ChrX_0734.1
			T4_ChrX_0735.1
			T4_ChrX_0743.1
			T4_ChrX_0745.1
			T4_ChrX_0766.1
			T4_ChrX_0769.1
			T4_ChrX_0770.1
			T4_ChrX_0771.1
			T4_ChrX_0774.1
			T4_ChrX_0775.1
			T4_ChrX_0776.1
			T4_ChrX_0779.1
			T4_ChrX_0790.1
			T4_ChrX_0793.1
			T4_ChrX_0798.1
			T4_ChrX_0803.1
			T4_ChrX_0819.1
			T4_ChrX_0844.1
			T4_ChrX_0851.1
			T4_ChrX_0853.1
			T4_ChrX_0858.1
			T4_ChrX_0860.1
			T4_ChrX_0861.1
			T4_ChrX_0862.1
			T4_ChrX_0863.1
			T4_ChrX_0865.1
			T4_ChrX_0879.1
			T4_ChrX_0886.1
			T4_ChrX_0888.1
			T4_ChrX_0889.1
			T4_ChrX_0894.1
			T4_ChrX_0895.1
			T4_ChrX_0906.1
			T4_ChrX_0908.1
			T4_ChrX_0913.1
			T4_ChrX_0917.1
			T4_ChrX_0930.1
			T4_ChrX_0938.1
			T4_ChrX_0941.1
			T4_ChrX_0943.1
			T4_ChrX_0976.1
			T4_ChrX_0980.1
			T4_ChrX_0981.1
			T4_ChrX_0986.1
			T4_ChrX_0992.1
			T4_ChrX_0993.1
			T4_ChrX_0998.1
			T4_ChrX_1001.1
			T4_ChrX_1004.1
			T4_ChrX_1006.1
			T4_ChrX_1011.1
			T4_ChrX_1021.1
			T4_ChrX_1030.1
			T4_ChrX_1032.1
			T4_ChrX_1034.1
			T4_ChrX_1042.1
			T4_ChrX_1047.1
			T4_ChrX_1049.1
			T4_ChrX_1052.1
			T4_ChrX_1053.1
			T4_ChrX_1071.1
			T4_ChrX_1072.1
			T4_ChrX_1082.1
			T4_ChrX_1085.1
			T4_ChrX_1088.1
			T4_ChrX_1089.1
			T4_ChrX_1094.1
			T4_ChrX_1096.1
			T4_ChrX_1100.1
			T4_ChrX_1102.1
			T4_ChrX_1109.1
			T4_ChrX_1132.1
			T4_ChrX_1134.1
			T4_ChrX_1138.1
			T4_ChrX_1148.1
			T4_ChrX_1151.1
			T4_ChrX_1160.1
			T4_ChrX_1162.1
			T4_ChrX_1164.1
			T4_ChrX_1168.1
			T4_ChrX_1170.1
			T4_ChrX_1177.1
			T4_ChrX_1182.1
			T4_ChrX_1186.1
			T4_ChrX_1189.1
			T4_ChrX_1191.1
			T4_ChrX_1203.1
			T4_ChrX_1213.1
			T4_ChrX_1222.1
			T4_ChrX_1228.1
			T4_ChrX_1232.1
			T4_ChrX_1240.1
			T4_ChrX_1251.1
			T4_ChrX_1257.1
			T4_ChrX_1262.1
			T4_ChrX_1263.1
			T4_ChrX_1270.1
			T4_ChrX_1277.1
			T4_ChrX_1298.1
			T4_ChrX_1305.1
			T4_ChrX_1306.1
			T4_ChrX_1307.1
			T4_ChrX_1308.1
			T4_ChrX_1309.1
			T4_ChrX_1314.1
			T4_ChrX_1319.1
			T4_ChrX_1354.1
			T4_ChrX_1362.1
			T4_ChrX_1364.1
			T4_ChrX_1377.1
			T4_ChrX_1383.1
			T4_ChrX_1386.1
			T4_ChrX_1387.1
			T4_ChrX_1401.1
			T4_ChrX_1413.1
			T4_ChrX_1418.1
			T4_ChrX_1433.1
			T4_ChrX_1439.1
			T4_ChrX_1441.1
			T4_ChrX_1444.1
			T4_ChrX_1446.1
			T4_ChrX_1447.1
			T4_ChrX_1453.1
			T4_ChrX_1455.1
			T4_ChrX_1459.1
			T4_ChrX_1462.1
			T4_ChrX_1467.1
			T4_ChrX_1470.1
			T4_ChrX_1484.1
			T4_ChrX_1490.1
			T4_ChrX_1491.1
			T4_ChrX_1498.1
			T4_ChrX_1501.1
			T4_ChrX_1502.1
			T4_ChrX_1515.1
			T4_ChrX_1538.1
			T4_ChrX_1541.1
			T4_ChrX_1542.1
			T4_ChrX_1545.1
			T4_ChrX_1549.1
			T4_ChrX_1550.1
			T4_ChrX_1555.1
			T4_ChrX_1559.1
			T4_ChrX_1574.1
			T4_ChrX_1592.1
			T4_ChrX_1595.1
			T4_ChrX_1596.1
			T4_ChrX_1603.1
			T4_ChrX_1606.1
			T4_ChrX_1613.1
			T4_ChrX_1614.1
			T4_ChrX_1622.1
			T4_ChrX_1624.1
			T4_ChrX_1637.1
			T4_ChrX_1639.1
			T4_ChrX_1644.1
			T4_ChrX_1657.1
			T4_ChrX_1669.1
			T4_ChrX_1681.1
			T4_ChrX_1682.1
			T4_ChrX_1684.1
			T4_ChrX_1692.1
			T4_ChrX_1695.1
			T4_ChrX_1706.1
			T4_ChrX_1707.1
			T4_ChrX_1708.1
			T4_ChrX_1709.1
			T4_ChrX_1710.1
			T4_ChrX_1719.1
			T4_ChrX_1721.1
			T4_ChrX_1724.1
			T4_ChrX_1726.1
			T4_ChrX_1727.1
			T4_ChrX_1734.1
			T4_ChrX_1757.1
			T4_ChrX_1759.1
			T4_ChrX_1763.1
			T4_ChrX_1772.1
			T4_ChrX_1792.1
			T4_ChrX_1793.1
			T4_ChrX_1809.1
			T4_ChrX_1810.1
			T4_ChrX_1815.1
			T4_ChrX_1821.1
			T4_ChrX_1823.1
			T4_ChrX_1824.1
			T4_ChrX_1826.1
			T4_ChrX_1837.1
			T4_ChrX_1848.1
			T4_ChrX_1849.1
			T4_ChrX_1850.1
			T4_ChrX_1854.1
			T4_ChrX_1857.1
			T4_ChrX_1868.1
			T4_ChrX_1869.1
			T4_ChrX_1875.1
			T4_ChrX_1885.1
			T4_ChrX_1887.1
			T4_ChrX_1891.1
			T4_ChrX_1894.1
			T4_ChrX_1912.1
			T4_ChrX_1935.1
			T4_ChrX_1937.1
			T4_ChrX_1939.1
			T4_ChrX_1988.1
			T4_ChrX_1989.1
			T4_ChrX_1995.1
			T4_ChrX_2053.1
			T4_ChrX_2054.1
			T4_ChrX_2060.1
			T4_ChrX_2061.1
			T4_ChrX_2065.1
			T4_ChrX_2074.1
			T4_ChrX_2075.1
			T4_ChrX_2078.1
			T4_ChrX_2079.1
			T4_ChrX_2094.1
			T4_ChrX_2095.1
			T4_ChrX_2122.1
			T4_ChrX_2124.1
			T4_ChrX_2127.1
			T4_ChrX_2134.1
			T4_ChrX_2136.1
			T4_ChrX_2143.1
			T4_ChrX_2161.1
			T4_ChrX_2164.1
			T4_ChrX_2165.1
			T4_ChrX_2169.1
			T4_ChrX_2172.1
			T4_ChrX_2176.1
			T4_ChrX_2177.1
			T4_ChrX_2178.1
			T4_ChrX_2181.1
			T4_ChrX_2182.1
			T4_ChrX_2204.1
			T4_ChrX_2212.1
			T4_ChrX_2247.1
			T4_ChrX_2248.1
			T4_ChrX_2249.1
			T4_ChrX_2250.1
			T4_ChrX_2253.1
			T4_ChrX_2259.1
			T4_ChrX_2262.1
			T4_ChrX_2268.1
			T4_ChrX_2275.1
			T4_ChrX_2276.1
			T4_ChrX_2278.1
			T4_ChrX_2281.1
			T4_ChrX_2286.1
			T4_ChrX_2288.1
			T4_ChrX_2292.1
			T4_ChrX_2300.1
			T4_ChrX_2303.1
			T4_ChrX_2313.1
			T4_ChrX_2350.1
			T4_ChrX_2366.1
			T4_ChrX_2425.1
			T4_ChrX_2461.1
			T4_ChrX_2463.1
			T4_ChrX_2489.1
			T4_ChrX_2492.1
			T4_ChrX_2503.1
			T4_ChrX_2570.1
			T4_ChrX_2657.1
			T4_ChrX_2660.1
			T4_ChrX_2667.1
			T4_ChrX_2674.1
			T4_ChrX_2691.1
			T4_ChrX_2695.1
			T4_ChrX_2698.1
			T4_ChrX_2701.1
			T4_ChrX_2702.1
			T4_ChrX_2707.1
			T4_ChrX_2708.1
			T4_ChrX_2709.1
			T4_ChrX_2710.1
			T4_ChrX_2717.1
			T4_ChrX_2721.1
			T4_ChrX_2742.1
			T4_ChrX_2752.1
			T4_ChrX_2754.1
			T4_ChrX_2757.1
			T4_ChrX_2759.1
			T4_ChrX_2763.1
			T4_ChrX_2765.1
			T4_ChrX_2772.1
			T4_ChrX_2774.1
			T4_ChrX_2780.1
			T4_ChrX_2783.1
			T4_ChrX_2818.1
			T4_ChrX_2822.1
			T4_ChrX_2828.1
			T4_ChrX_2833.1
			T4_ChrX_2836.1
			T4_ChrX_2837.1
			T4_ChrX_2842.1
			T4_ChrX_2844.1
			T4_ChrX_2846.1
			T4_ChrX_2848.1
			T4_ChrX_2911.1
			T4_ChrX_2920.1
			T4_ChrX_2921.1
			T4_ChrX_2924.1
			T4_ChrX_2953.1
			T4_ChrX_2954.1
			T4_ChrX_2962.1
			T4_ChrX_2964.1
			T4_ChrX_2965.1
			T4_ChrX_2983.1
			T4_ChrX_2992.1
			T4_ChrX_3000.1
			T4_ChrX_3002.1
			T4_ChrX_3011.1
			T4_ChrX_3012.1
			T4_ChrX_3027.1
			T4_ChrX_3028.1
			T4_ChrX_3036.1
			T4_ChrX_3045.1
			T4_ChrX_3046.1
			T4_ChrX_3048.1
			T4_ChrX_3050.1
			T4_ChrX_3051.1
			T4_ChrX_3052.1
			T4_ChrX_3053.1
			T4_ChrX_3056.1
			T4_ChrX_3058.1
			T4_ChrX_3061.1
			T4_ChrX_3063.1
			T4_ChrX_3091.1
			T4_ChrX_3095.1
			T4_ChrX_3100.1
			T4_ChrX_3102.1
			T4_ChrX_3106.1
			T4_ChrX_3107.1
			T4_ChrX_3108.1
			T4_ChrX_3110.1
			T4_ChrX_3137.1
			T4_ChrX_3141.1
			T4_ChrX_3148.1
			T4_ChrX_3157.1
			T4_ChrX_3166.1
			T4_ChrX_3171.1
			T4_ChrX_3173.1
			T4_ChrX_3176.1
			T4_ChrX_3178.1
			T4_ChrX_3181.1
			T4_ChrX_3183.1
			T4_ChrX_3188.1
			T4_ChrX_3191.1
			T4_ChrX_3193.1
			T4_ChrX_3220.1
			T4_ChrX_3221.1
			T4_ChrX_3223.1
			T4_ChrX_3225.1
			T4_ChrX_3231.1
			T4_ChrX_3234.1
			T4_ChrX_3235.1
			T4_ChrX_3237.1
			T4_ChrX_3275.1
			T4_ChrX_3283.1
			T4_ChrX_3288.1
			T4_ChrX_3289.1
			T4_ChrX_3294.1
			T4_ChrX_3295.1
			T4_ChrX_3298.1
			T4_ChrX_3337.1
			T4_ChrX_3340.1
			T4_ChrX_3343.1
			T4_ChrX_3347.1
			T4_ChrX_3354.1
			T4_ChrX_3356.1
			T4_ChrX_3370.1
			T4_ChrX_3372.1
			T4_ChrX_3382.1
			T4_ChrX_3394.1
			T4_ChrX_3395.1
			T4_ChrX_3397.1
			T4_ChrX_3398.1
			T4_ChrX_3411.1
			T4_ChrX_3425.1
			T4_ChrX_3431.1
			T4_ChrX_3436.1
			T4_ChrX_3467.1
			T4_ChrX_3473.1
			T4_ChrX_3474.1
			T4_ChrX_3485.1
			T4_ChrX_3523.1
			T4_ChrX_3524.1
			T4_ChrX_3525.1
			T4_ChrX_3526.1
			T4_ChrX_3528.1
			T4_ChrX_3537.1
			T4_ChrX_3542.1
			T4_ChrX_3576.1
			T4_ChrX_3586.1
			T4_ChrX_3596.1
			T4_ChrX_3602.1
			T4_ChrX_3604.1
			T4_ChrX_3606.1
[truncated: 222 more rows]

[truncated: 10 more sheets: ST11, ST12, ST13, ST14, ST15, ST16, ST17, ST18, ST19, ST20]
